# Supplementary material for: A proteogenomic atlas of the human neural retina
Source: Front Genet. 2024 Sep 19;15:1451024. doi: 10.3389/fgene.2024.1451024 (PMC11450717; doi:10.3389/fgene.2024.1451024)
Supplement: Supplementary file 1 [file DataSheet3.csv]

pb	tx_gene	pr_gene	is_nmd	has_stop_codon	orf_conf	CPM	pclass	psubclass	psubclass_short
TRANSCRIPT529.CHR1.NNIC	SAMD11	SAMD11	False	True	Pla	59.50239001266551	pNNC	novel_nterm_known_splice_known_cterm	nn_ks_kc
TRANSCRIPT531.CHR1.NNIC	SAMD11	SAMD11	False	True	Pla	19.83413000422184	pNNC	novel_nterm_known_splice_known_cterm	nn_ks_kc
TRANSCRIPT556.CHR1.NNIC	SAMD11	SAMD11	True	True	Pla	14.167235717301311	pNNC	novel_nterm_known_splice_novel_cterm	nn_ks_nc
TRANSCRIPT463.CHR1.NIC	NOC2L	NOC2L	False	True	Pla	240.8430071941223	pNNC	known_nterm_novel_splice_known_cterm	kn_ns_kc
TRANSCRIPT728.CHR1.NIC	HES4	HES4	True	True	Pla	8.500341430380788	pNNC	known_nterm_known_splice_novel_cterm	kn_ks_nc
TRANSCRIPT678.CHR1.NIC	C1orf159	C1orf159	False	True	Pla	45.3351542953642	pFSM	known_nterm_known_splice_known_cterm	kn_ks_kc
TRANSCRIPT701.CHR1.NIC	C1orf159	C1orf159	False	True	Pla	8.500341430380788	pNNC	known_nterm_known_splice_novel_cterm	kn_ks_nc
TRANSCRIPT655.CHR1.NIC	C1orf159	C1orf159	True	True	Pla	5.666894286920525	pFSM	known_nterm_known_splice_known_cterm	kn_ks_kc
TRANSCRIPT698.CHR1.NIC	C1orf159	C1orf159	True	True	Pla	7.083617858650656	pNNC	known_nterm_known_splice_novel_cterm	kn_ks_nc
TRANSCRIPT767.CHR1.NNIC	SDF4	SDF4	False	True	Pla	49.58532501055459	pNIC	combo_nterm_cterm	cnc
TRANSCRIPT773.CHR1.NNIC	SDF4	SDF4	True	True	Pla	19.83413000422184	pNNC	known_nterm_novel_splice_novel_cterm	kn_ns_nc
TRANSCRIPT785.CHR1.NIC	SDF4	SDF4	True	True	Cle	31.167918578062885	pNNC	known_nterm_known_splice_novel_cterm	kn_ks_nc
TRANSCRIPT826.CHR1.NIC	UBE2J2	UBE2J2	False	True	Cle	11.33378857384105	pFSM	known_nterm_known_splice_known_cterm	kn_ks_kc
TRANSCRIPT839.CHR1.NNIC	UBE2J2	UBE2J2	False	True	Cle	51.00204858228472	pNIC	known_nterm_combo_splice_known_cterm	kn_cs_kc
TRANSCRIPT846.CHR1.NNIC	UBE2J2	UBE2J2	False	True	Cle	14.167235717301311	pNIC	known_nterm_combo_splice_known_cterm	kn_cs_kc
TRANSCRIPT847.CHR1.NNIC	UBE2J2	UBE2J2	False	True	Cle	8.500341430380788	pNNC	novel_nterm_combo_splice_known_cterm	nn_cs_kc
TRANSCRIPT843.CHR1.NIC	UBE2J2	UBE2J2	False	True	Cle	19.83413000422184	pNNC	known_nterm_known_splice_novel_cterm	kn_ks_nc
TRANSCRIPT900.CHR1.NNIC	ACAP3	ACAP3	False	True	Cle	35.41808929325328	pNIC	known_nterm_combo_splice_known_cterm	kn_cs_kc
TRANSCRIPT920.CHR1.NIC	ACAP3	ACAP3	False	True	Cle	34.00136572152315	pNIC	known_nterm_combo_splice_known_cterm	kn_cs_kc
TRANSCRIPT1095.CHR1.NIC	INTS11	INTS11	True	True	Pla	25.50102429114236	pFSM	known_nterm_known_splice_known_cterm	kn_ks_kc
TRANSCRIPT1221.CHR1.NNIC	CPTP	CPTP	True	True	Cle	12.75051214557118	pFSM	known_nterm_known_splice_known_cterm	kn_ks_kc
TRANSCRIPT1254.CHR1.NIC	MXRA8	MXRA8	False	True	Pla	8.500341430380788	pNIC	known_nterm_combo_splice_known_cterm	kn_cs_kc
TRANSCRIPT1303.CHR1.NIC	CCNL2	CCNL2	True	True	Pla	136.0054628860926	pFSM	known_nterm_known_splice_known_cterm	kn_ks_kc
TRANSCRIPT1391.CHR1.NIC	ATAD3A	ATAD3A	False	True	Cle	4.250170715190394	pNIC	known_nterm_combo_splice_known_cterm	kn_cs_kc
TRANSCRIPT1390.CHR1.NNIC	ATAD3A	ATAD3A	False	True	Pla	11.33378857384105	pFSM	known_nterm_known_splice_known_cterm	kn_ks_kc
TRANSCRIPT1434.CHR1.NIC	SSU72	SSU72	False	True	Cle	41.084983580173805	pNNC	known_nterm_known_splice_novel_cterm	kn_ks_nc
TRANSCRIPT1479.CHR1.NIC	MIB2	MIB2	True	True	Low	14.167235717301311	pNIC	combo_nterm_cterm	cnc
TRANSCRIPT1481.CHR1.NIC	MIB2	MIB2	False	True	Cle	12.75051214557118	pNIC	combo_nterm_cterm	cnc
TRANSCRIPT1482.CHR1.NIC	MIB2	MIB2	True	True	Low	7.083617858650656	pNIC	combo_nterm_cterm	cnc
TRANSCRIPT1486.CHR1.NIC	MIB2	MIB2	False	True	Cle	49.58532501055459	pFSM	known_nterm_known_splice_known_cterm	kn_ks_kc
TRANSCRIPT1574.CHR1.NNIC	CDK11B	CDK11B	False	True	Pla	7.083617858650656	pNNC	known_nterm_novel_splice_known_cterm	kn_ns_kc
TRANSCRIPT2180.CHR1.NIC	CDK11B	CDK11B	False	True	Pla	8.500341430380788	pNNC	known_nterm_known_splice_novel_cterm	kn_ks_nc
TRANSCRIPT1903.CHR1.NNIC	SLC35E2B	SLC35E2B	True	True	Pla	34.00136572152315	pNNC	novel_nterm_novel_splice_known_cterm	nn_ns_kc
TRANSCRIPT1910.CHR1.NNIC	SLC35E2B	SLC35E2B	True	True	Pla	18.417406432491703	pFSM	known_nterm_known_splice_known_cterm	kn_ks_kc
TRANSCRIPT2058.CHR1.NNIC	SLC35E2B	SLC35E2B	True	True	Pla	14.167235717301311	pNNC	novel_nterm_novel_splice_novel_cterm	nn_ns_nc
TRANSCRIPT2177.CHR1.NNIC	SLC35E2B	SLC35E2B	False	True	Pla	24.08430071941223	pNNC	novel_nterm_novel_splice_novel_cterm	nn_ns_nc
TRANSCRIPT1596.CHR1.NIC	CDK11A	CDK11A	True	True	Pla	9.917065002110917	pNNC	known_nterm_novel_splice_novel_cterm	kn_ns_nc
TRANSCRIPT2131.CHR1.NIC	CDK11A	CDK11A	False	True	Pla	22.6675771476821	pNNC	known_nterm_known_splice_novel_cterm	kn_ks_nc
TRANSCRIPT1858.CHR1.NIC	GNB1	GNB1	True	True	Pla	57445.30738651336	pFSM	known_nterm_known_splice_known_cterm	kn_ks_kc
TRANSCRIPT2475.CHR1.NIC	PRKCZ	PRKCZ	False	True	Pla	15.583959289031442	pFSM	known_nterm_known_splice_known_cterm	kn_ks_kc
TRANSCRIPT2485.CHR1.NNIC	FAAP20	FAAP20	True	True	Pla	25.50102429114236	pNIC	known_nterm_combo_splice_known_cterm	kn_cs_kc
TRANSCRIPT2492.CHR1.NIC	FAAP20	FAAP20	True	True	Cle	5.666894286920525	pNIC	combo_nterm_cterm	cnc
TRANSCRIPT2535.CHR1.NIC	MORN1	MORN1	False	True	Cle	11.33378857384105	pNIC	known_nterm_combo_splice_known_cterm	kn_cs_kc
TRANSCRIPT2519.CHR1.NNIC	MORN1	MORN1	True	True	Cle	8.500341430380788	pNNC	known_nterm_novel_splice_novel_cterm	kn_ns_nc
TRANSCRIPT2531.CHR1.NIC	MORN1	MORN1	False	True	Cle	28.334471434602623	pNNC	known_nterm_known_splice_novel_cterm	kn_ks_nc
TRANSCRIPT2557.CHR1.NIC	MORN1	MORN1	False	True	Cle	18.417406432491703	pNNC	known_nterm_combo_splice_novel_cterm	kn_cs_nc
TRANSCRIPT2565.CHR1.NIC	MORN1	MORN1	False	True	Cle	17.000682860761575	pNNC	known_nterm_known_splice_novel_cterm	kn_ks_nc
TRANSCRIPT2591.CHR1.NIC	MORN1	MORN1	False	True	Cle	9.917065002110917	pNNC	known_nterm_novel_splice_novel_cterm	kn_ns_nc
TRANSCRIPT2592.CHR1.NNIC	MORN1	MORN1	True	True	Cle	29.75119500633276	pNNC	known_nterm_known_splice_novel_cterm	kn_ks_nc
TRANSCRIPT2637.CHR1.NIC	MORN1	MORN1	False	True	Cle	11.33378857384105	pNNC	known_nterm_known_splice_novel_cterm	kn_ks_nc
TRANSCRIPT2657.CHR1.NNIC	RER1	RER1	False	True	Pla	36.83481286498341	pNNC	novel_nterm_novel_splice_known_cterm	nn_ns_kc
TRANSCRIPT2658.CHR1.NNIC	RER1	RER1	False	True	Pla	18.417406432491703	pFSM	known_nterm_known_splice_known_cterm	kn_ks_kc
TRANSCRIPT2993.CHR1.NIC	PANK4	PANK4	True	True	Cle	39.66826000844367	pNIC	known_nterm_combo_splice_known_cterm	kn_cs_kc
TRANSCRIPT3076.CHR1.NIC	PRXL2B	PRXL2B	True	True	Cle	21.250853575951968	pNNC	known_nterm_known_splice_novel_cterm	kn_ks_nc
TRANSCRIPT3087.CHR1.NIC	PRXL2B	PRXL2B	False	True	Low	17.000682860761575	pNNC	novel_nterm_known_splice_known_cterm	nn_ks_kc
TRANSCRIPT3115.CHR1.NNIC	ARHGEF16	ARHGEF16	False	True	Cle	28.334471434602623	pFSM	known_nterm_known_splice_known_cterm	kn_ks_kc
TRANSCRIPT3140.CHR1.NIC	MEGF6	MEGF6	False	True	Cle	11.33378857384105	pNIC	known_nterm_combo_splice_known_cterm	kn_cs_kc
TRANSCRIPT3145.CHR1.NIC	MEGF6	MEGF6	False	True	Cle	12.75051214557118	pNIC	known_nterm_combo_splice_known_cterm	kn_cs_kc
TRANSCRIPT3198.CHR1.NNIC	TPRG1L	TPRG1L	True	True	Cle	29.75119500633276	pNNC	known_nterm_novel_splice_known_cterm	kn_ns_kc
TRANSCRIPT3200.CHR1.NNIC	TPRG1L	TPRG1L	True	True	Cle	14.167235717301311	pFSM	known_nterm_known_splice_known_cterm	kn_ks_kc
TRANSCRIPT3210.CHR1.NNIC	TPRG1L	TPRG1L	True	True	Pla	4.250170715190394	pNNC	novel_nterm_known_splice_known_cterm	nn_ks_kc
TRANSCRIPT3167.CHR1.NIC	WRAP73	WRAP73	False	True	Cle	25.50102429114236	pNIC	known_nterm_combo_splice_known_cterm	kn_cs_kc
TRANSCRIPT3171.CHR1.NIC	WRAP73	WRAP73	False	True	Cle	11.33378857384105	pNIC	known_nterm_combo_splice_known_cterm	kn_cs_kc
TRANSCRIPT3356.CHR1.NIC	CEP104	CEP104	False	True	Pla	53.83549572574498	pNNC	known_nterm_known_splice_novel_cterm	kn_ks_nc
TRANSCRIPT3465.CHR1.NNIC	DFFB	DFFB	True	True	Pla	14.167235717301311	pNNC	known_nterm_known_splice_novel_cterm	kn_ks_nc
TRANSCRIPT3425.CHR1.NIC	DFFB	DFFB	False	True	Pla	8.500341430380788	pNNC	novel_nterm_known_splice_known_cterm	nn_ks_kc
TRANSCRIPT3526.CHR1.NNIC	NPHP4	NPHP4	False	True	Pla	8.500341430380788	pNNC	novel_nterm_combo_splice_known_cterm	nn_cs_kc
TRANSCRIPT3636.CHR1.NIC	NPHP4	NPHP4	False	True	Cle	19.83413000422184	pNNC	novel_nterm_known_splice_known_cterm	nn_ks_kc
TRANSCRIPT3651.CHR1.NIC	NPHP4	NPHP4	False	True	Cle	12.75051214557118	pNNC	known_nterm_known_splice_novel_cterm	kn_ks_nc
TRANSCRIPT3622.CHR1.NIC	KCNAB2	KCNAB2	False	True	Pla	17.000682860761575	pNIC	known_nterm_combo_splice_known_cterm	kn_cs_kc
TRANSCRIPT3784.CHR1.NNIC	ICMT	ICMT	True	True	Cle	216.75870647471007	pFSM	known_nterm_known_splice_known_cterm	kn_ks_kc
TRANSCRIPT3745.CHR1.NNIC	ICMT	ICMT	True	True	Pla	75.08634930169694	pFSM	known_nterm_known_splice_known_cterm	kn_ks_kc
TRANSCRIPT3987.CHR1.NIC	ACOT7	ACOT7	False	True	Cle	14.167235717301311	pNNC	known_nterm_known_splice_novel_cterm	kn_ks_nc
TRANSCRIPT3910.CHR1.NIC	ESPN	ESPN	True	True	Cle	800.4488180275241	pNIC	known_nterm_combo_splice_known_cterm	kn_cs_kc
TRANSCRIPT4100.CHR1.NIC	NOL9	NOL9	False	True	Cle	7.083617858650656	pNNC	known_nterm_known_splice_novel_cterm	kn_ks_nc
TRANSCRIPT4145.CHR1.NIC	ZBTB48	ZBTB48	False	True	Cle	15.583959289031442	pFSM	known_nterm_known_splice_known_cterm	kn_ks_kc
TRANSCRIPT4263.CHR1.NIC	CAMTA1	CAMTA1	False	True	Low	5.666894286920525	pNIC	known_nterm_combo_splice_known_cterm	kn_cs_kc
TRANSCRIPT4297.CHR1.NNIC	CAMTA1	CAMTA1	False	True	Pla	73.66962572996682	pNNC	novel_nterm_combo_splice_known_cterm	nn_cs_kc
TRANSCRIPT4299.CHR1.NNIC	CAMTA1	CAMTA1	False	True	Pla	52.41877215401485	pNNC	novel_nterm_novel_splice_known_cterm	nn_ns_kc
TRANSCRIPT4598.CHR1.NIC	PER3	PER3	False	True	Pla	63.75256072785591	pNNC	known_nterm_known_splice_novel_cterm	kn_ks_nc
TRANSCRIPT4717.CHR1.NNIC	PER3	PER3	False	True	Low	168.5901050358856	pNNC	known_nterm_novel_splice_novel_cterm	kn_ns_nc
TRANSCRIPT4809.CHR1.NIC	ERRFI1	ERRFI1	False	True	Low	116.17133288187075	pFSM	known_nterm_known_splice_known_cterm	kn_ks_kc
TRANSCRIPT4873.CHR1.NNIC	SLC45A1	SLC45A1	False	True	Cle	38.25153643671354	pNNC	novel_nterm_novel_splice_known_cterm	nn_ns_kc
TRANSCRIPT4824.CHR1.NIC	RERE	RERE	False	True	Cle	9.917065002110917	pNIC	known_nterm_combo_splice_known_cterm	kn_cs_kc
TRANSCRIPT4969.CHR1.NIC	RERE	RERE	False	True	Cle	36.83481286498341	pNNC	known_nterm_known_splice_novel_cterm	kn_ks_nc
TRANSCRIPT5130.CHR1.NNIC	H6PD	H6PD	True	True	Cle	8.500341430380788	pFSM	known_nterm_known_splice_known_cterm	kn_ks_kc
TRANSCRIPT5230.CHR1.NNIC	SLC25A33	SLC25A33	True	True	Cle	290.42833220467685	pFSM	known_nterm_known_splice_known_cterm	kn_ks_kc
TRANSCRIPT5238.CHR1.NIC	SLC25A33	SLC25A33	False	True	Cle	11.33378857384105	pNNC	known_nterm_known_splice_novel_cterm	kn_ks_nc
TRANSCRIPT5256.CHR1.NNIC	SLC25A33	SLC25A33	True	True	Cle	9.917065002110917	pNNC	known_nterm_known_splice_novel_cterm	kn_ks_nc
TRANSCRIPT5295.CHR1.NNIC	TMEM201	TMEM201	False	True	Cle	11.33378857384105	pNNC	known_nterm_novel_splice_novel_cterm	kn_ns_nc
TRANSCRIPT5300.CHR1.NIC	TMEM201	TMEM201	True	True	Cle	28.334471434602623	pNIC	known_nterm_combo_splice_known_cterm	kn_cs_kc
TRANSCRIPT5325.CHR1.NIC	TMEM201	TMEM201	False	True	Cle	7.083617858650656	pNNC	known_nterm_known_splice_novel_cterm	kn_ks_nc
TRANSCRIPT5336.CHR1.NNIC	PIK3CD	PIK3CD	False	True	Pla	8.500341430380788	pFSM	known_nterm_known_splice_known_cterm	kn_ks_kc
TRANSCRIPT5560.CHR1.NNIC	CTNNBIP1	CTNNBIP1	False	True	Pla	46.75187786709432	pFSM	known_nterm_known_splice_known_cterm	kn_ks_kc
TRANSCRIPT5786.CHR1.NNIC	LZIC	LZIC	True	True	Pla	117.58805645360088	pFSM	known_nterm_known_splice_known_cterm	kn_ks_kc
TRANSCRIPT5663.CHR1.NIC	KIF1B	KIF1B	False	True	Pla	89.25358501899827	pNNC	known_nterm_known_splice_novel_cterm	kn_ks_nc
TRANSCRIPT5676.CHR1.NIC	KIF1B	KIF1B	False	True	Pla	170.00682860761574	pNNC	known_nterm_known_splice_novel_cterm	kn_ks_nc
TRANSCRIPT5778.CHR1.NIC	KIF1B	KIF1B	False	True	Pla	96.33720287764892	pNNC	known_nterm_known_splice_novel_cterm	kn_ks_nc
TRANSCRIPT6283.CHR1.NIC	CENPS-CORT	CENPS	True	True	Low	25.50102429114236	pFSM	known_nterm_known_splice_known_cterm	kn_ks_kc
TRANSCRIPT6288.CHR1.NNIC	DFFA	DFFA	True	True	Cle	21.250853575951968	pFSM	known_nterm_known_splice_known_cterm	kn_ks_kc
TRANSCRIPT6337.CHR1.NIC	DFFA	DFFA	False	True	Cle	11.33378857384105	pFSM	known_nterm_known_splice_known_cterm	kn_ks_kc
TRANSCRIPT6198.CHR1.NNIC	PEX14	PEX14	False	True	Pla	34.00136572152315	pNNC	novel_nterm_known_splice_known_cterm	nn_ks_kc
TRANSCRIPT6275.CHR1.NIC	PEX14	PEX14	True	True	Pla	41.084983580173805	pNNC	novel_nterm_known_splice_known_cterm	nn_ks_kc
TRANSCRIPT6421.CHR1.NNIC	CASZ1	CASZ1	False	True	Pla	104.8375443080297	pNNC	known_nterm_novel_splice_novel_cterm	kn_ns_nc
TRANSCRIPT6433.CHR1.NIC	CASZ1	CASZ1	False	True	Pla	29.75119500633276	pNNC	known_nterm_known_splice_novel_cterm	kn_ks_nc
TRANSCRIPT6442.CHR1.NIC	CASZ1	CASZ1	False	True	Cle	58.08566644093538	pNNC	novel_nterm_novel_splice_novel_cterm	nn_ns_nc
TRANSCRIPT6595.CHR1.NIC	TARDBP	TARDBP	True	True	Cle	130.33856859917205	pFSM	known_nterm_known_splice_known_cterm	kn_ks_kc
TRANSCRIPT6707.CHR1.NNIC	MTOR	MTOR	False	True	Cle	9.917065002110917	pNNC	novel_nterm_novel_splice_known_cterm	nn_ns_kc
TRANSCRIPT6656.CHR1.NIC	MTOR	MTOR	False	True	Cle	17.000682860761575	pNNC	known_nterm_known_splice_novel_cterm	kn_ks_nc
TRANSCRIPT6705.CHR1.NIC	MTOR	MTOR	False	True	Cle	60.91911358439564	pNNC	known_nterm_known_splice_novel_cterm	kn_ks_nc
TRANSCRIPT6708.CHR1.NNIC	MTOR	MTOR	True	True	Cle	8.500341430380788	pNNC	known_nterm_combo_splice_novel_cterm	kn_cs_nc
TRANSCRIPT6851.CHR1.NIC	FBXO44	FBXO44	True	True	Cle	140.25563360128297	pFSM	known_nterm_known_splice_known_cterm	kn_ks_kc
TRANSCRIPT6872.CHR1.NIC	FBXO44	FBXO44	True	True	Cle	14.167235717301311	pNNC	known_nterm_known_splice_novel_cterm	kn_ks_nc
TRANSCRIPT6893.CHR1.NNIC	FBXO6	FBXO6	False	True	Cle	11.33378857384105	pFSM	known_nterm_known_splice_known_cterm	kn_ks_kc
TRANSCRIPT6928.CHR1.NNIC	CLCN6	CLCN6	True	True	Cle	21.250853575951968	pFSM	known_nterm_known_splice_known_cterm	kn_ks_kc
TRANSCRIPT6966.CHR1.NIC	CLCN6	CLCN6	False	True	Cle	11.33378857384105	pNNC	known_nterm_known_splice_novel_cterm	kn_ks_nc
TRANSCRIPT6982.CHR1.NIC	CLCN6	CLCN6	False	True	Pla	31.167918578062885	pNNC	known_nterm_known_splice_novel_cterm	kn_ks_nc
TRANSCRIPT7013.CHR1.NNIC	KIAA2013	KIAA2013	False	True	Pla	8.500341430380788	pNNC	novel_nterm_known_splice_known_cterm	nn_ks_kc
TRANSCRIPT7023.CHR1.NNIC	KIAA2013	KIAA2013	False	True	Pla	4.250170715190394	pNNC	novel_nterm_known_splice_known_cterm	nn_ks_kc
TRANSCRIPT7094.CHR1.NIC	MFN2	MFN2	False	True	Pla	49.58532501055459	pFSM	known_nterm_known_splice_known_cterm	kn_ks_kc
TRANSCRIPT7156.CHR1.NIC	MIIP	MIIP	False	True	Cle	9.917065002110917	pNNC	known_nterm_novel_splice_novel_cterm	kn_ns_nc
TRANSCRIPT7161.CHR1.NIC	MIIP	MIIP	True	True	Cle	22.6675771476821	pNNC	known_nterm_known_splice_novel_cterm	kn_ks_nc
TRANSCRIPT7178.CHR1.NIC	MIIP	MIIP	True	True	Cle	21.250853575951968	pNNC	known_nterm_known_splice_novel_cterm	kn_ks_nc
TRANSCRIPT7226.CHR1.NNIC	VPS13D	VPS13D	True	True	Cle	7.083617858650656	pNNC	known_nterm_known_splice_novel_cterm	kn_ks_nc
TRANSCRIPT7244.CHR1.NIC	VPS13D	VPS13D	False	True	Cle	14.167235717301311	pNNC	known_nterm_known_splice_novel_cterm	kn_ks_nc
TRANSCRIPT7301.CHR1.NIC	DHRS3	DHRS3	False	True	Cle	5.666894286920525	pNIC	combo_nterm_cterm	cnc
TRANSCRIPT7336.CHR1.NNIC	PRDM2	PRDM2	False	True	Pla	25.50102429114236	pNNC	novel_nterm_known_splice_known_cterm	nn_ks_kc
TRANSCRIPT7507.CHR1.NNIC	FBLIM1	FBLIM1	False	True	Cle	12.75051214557118	pFSM	known_nterm_known_splice_known_cterm	kn_ks_kc
TRANSCRIPT7489.CHR1.NIC	SPEN	SPEN	False	True	Pla	247.9266250527729	pNNC	known_nterm_known_splice_novel_cterm	kn_ks_nc
TRANSCRIPT7499.CHR1.NNIC	SPEN	SPEN	False	True	Pla	90.6703085907284	pNNC	known_nterm_combo_splice_novel_cterm	kn_cs_nc
TRANSCRIPT7545.CHR1.NIC	SPEN	SPEN	False	True	Pla	15.583959289031442	pNNC	known_nterm_known_splice_novel_cterm	kn_ks_nc
TRANSCRIPT7714.CHR1.NIC	CLCNKA	CLCNKA	False	True	Pla	36.83481286498341	pNNC	novel_nterm_known_splice_known_cterm	nn_ks_kc
TRANSCRIPT7721.CHR1.NNIC	CLCNKA	CLCNKA	False	True	Pla	7.083617858650656	pNNC	novel_nterm_combo_splice_known_cterm	nn_cs_kc
TRANSCRIPT7705.CHR1.NIC	CLCNKB	CLCNKB	False	True	Cle	5.666894286920525	pNIC	combo_nterm_cterm	cnc
TRANSCRIPT7777.CHR1.NNIC	EPHA2	EPHA2	False	True	Cle	7.083617858650656	pNIC	known_nterm_combo_splice_known_cterm	kn_cs_kc
TRANSCRIPT7760.CHR1.NNIC	EPHA2	EPHA2	False	True	Pla	21.250853575951968	pNNC	known_nterm_novel_splice_novel_cterm	kn_ns_nc
TRANSCRIPT7807.CHR1.NNIC	FBXO42	FBXO42	False	True	Pla	21.250853575951968	pFSM	known_nterm_known_splice_known_cterm	kn_ks_kc
TRANSCRIPT7823.CHR1.NIC	FBXO42	FBXO42	True	True	Pla	12.75051214557118	pNNC	known_nterm_known_splice_novel_cterm	kn_ks_nc
TRANSCRIPT7844.CHR1.NIC	FBXO42	FBXO42	False	True	Pla	19.83413000422184	pNNC	known_nterm_known_splice_novel_cterm	kn_ks_nc
TRANSCRIPT7884.CHR1.NIC	FBXO42	FBXO42	False	True	Pla	35.41808929325328	pNNC	known_nterm_known_splice_novel_cterm	kn_ks_nc
TRANSCRIPT8119.CHR1.NNIC	NBPF1	NBPF1	True	True	Pla	22.6675771476821	pNNC	known_nterm_known_splice_novel_cterm	kn_ks_nc
TRANSCRIPT8482.CHR1.NIC	CROCC	CROCC	False	True	Cle	22.6675771476821	pNNC	known_nterm_known_splice_novel_cterm	kn_ks_nc
TRANSCRIPT8559.CHR1.NIC	CROCC	CROCC	False	True	Pla	53.83549572574498	pNNC	novel_nterm_known_splice_novel_cterm	nn_ks_nc
TRANSCRIPT8455.CHR1.NIC	ATP13A2	ENSG00000288636	True	True	Pla	51.00204858228472	pFSM	known_nterm_known_splice_known_cterm	kn_ks_kc
TRANSCRIPT8760.CHR1.NIC	ARHGEF10L	ARHGEF10L	False	True	Pla	35.41808929325328	pFSM	known_nterm_known_splice_known_cterm	kn_ks_kc
TRANSCRIPT8795.CHR1.NIC	IGSF21	IGSF21	False	True	Pla	12.75051214557118	pNNC	known_nterm_known_splice_novel_cterm	kn_ks_nc
TRANSCRIPT8816.CHR1.NIC	ALDH4A1	ALDH4A1	False	True	Pla	9.917065002110917	pNIC	known_nterm_combo_splice_known_cterm	kn_cs_kc
TRANSCRIPT8824.CHR1.NIC	ALDH4A1	ALDH4A1	False	True	Pla	7.083617858650656	pNIC	known_nterm_combo_splice_known_cterm	kn_cs_kc
TRANSCRIPT8879.CHR1.NIC	UBR4	UBR4	False	True	Cle	15.583959289031442	pNNC	known_nterm_known_splice_novel_cterm	kn_ks_nc
TRANSCRIPT8849.CHR1.NNIC	EMC1	EMC1	True	True	Pla	378.265193651945	pNNC	known_nterm_novel_splice_known_cterm	kn_ns_kc
TRANSCRIPT8901.CHR1.NNIC	MRTO4	MRTO4	True	True	Cle	5.666894286920525	pFSM	known_nterm_known_splice_known_cterm	kn_ks_kc
TRANSCRIPT9012.CHR1.NNIC	AKR7A2	AKR7A2	True	True	Cle	8.500341430380788	pNNC	novel_nterm_known_splice_known_cterm	nn_ks_kc
TRANSCRIPT9073.CHR1.NIC	AKR7A2	AKR7A2	False	True	Cle	42.501707151903936	pNNC	novel_nterm_known_splice_novel_cterm	nn_ks_nc
TRANSCRIPT9086.CHR1.NIC	AKR7A2	AKR7A2	True	True	Cle	8.500341430380788	pNNC	novel_nterm_combo_splice_known_cterm	nn_cs_kc
TRANSCRIPT8990.CHR1.NIC	SLC66A1	SLC66A1	True	True	Pla	24.08430071941223	pFSM	known_nterm_known_splice_known_cterm	kn_ks_kc
TRANSCRIPT9019.CHR1.NNIC	SLC66A1	SLC66A1	False	True	Cle	19.83413000422184	pFSM	known_nterm_known_splice_known_cterm	kn_ks_kc
TRANSCRIPT9023.CHR1.NIC	SLC66A1	SLC66A1	False	True	Cle	48.16860143882446	pNIC	known_nterm_combo_splice_known_cterm	kn_cs_kc
TRANSCRIPT9051.CHR1.NIC	SLC66A1	SLC66A1	False	True	Cle	18.417406432491703	pNNC	known_nterm_known_splice_novel_cterm	kn_ks_nc
TRANSCRIPT9059.CHR1.NNIC	CAPZB	CAPZB	True	True	Cle	51.00204858228472	pNNC	known_nterm_known_splice_novel_cterm	kn_ks_nc
TRANSCRIPT9101.CHR1.NIC	CAPZB	CAPZB	False	True	Pla	110.50443859495024	pNIC	combo_nterm_cterm	cnc
TRANSCRIPT9159.CHR1.NNIC	MICOS10-NBL1	MICOS10	True	True	Low	93.50375573418866	pFSM	known_nterm_known_splice_known_cterm	kn_ks_kc
TRANSCRIPT9196.CHR1.NIC	MICOS10-NBL1	MICOS10	False	True	Low	76.50307287342709	pNNC	known_nterm_known_splice_novel_cterm	kn_ks_nc
TRANSCRIPT9241.CHR1.NNIC	HTR6	HTR6	False	True	Cle	4.250170715190394	pNNC	novel_nterm_known_splice_known_cterm	nn_ks_kc
TRANSCRIPT9233.CHR1.NIC	TMCO4	TMCO4	False	True	Cle	4.250170715190394	pFSM	known_nterm_known_splice_known_cterm	kn_ks_kc
TRANSCRIPT9290.CHR1.NNIC	PLA2G5	PLA2G5	True	True	Low	26.91774786287249	pNNC	novel_nterm_novel_splice_novel_cterm	nn_ns_nc
TRANSCRIPT9263.CHR1.NIC	PLA2G5	PLA2G5	False	True	Low	11.33378857384105	pNNC	known_nterm_novel_splice_novel_cterm	kn_ns_nc
TRANSCRIPT9265.CHR1.NNIC	PLA2G5	PLA2G5	False	True	Pla	9.917065002110917	pFSM	known_nterm_known_splice_known_cterm	kn_ks_kc
TRANSCRIPT9269.CHR1.NNIC	PLA2G5	PLA2G5	True	True	Low	4.250170715190394	pNNC	known_nterm_novel_splice_novel_cterm	kn_ns_nc
TRANSCRIPT9272.CHR1.NNIC	PLA2G5	PLA2G5	True	True	Low	76.50307287342709	pNNC	known_nterm_known_splice_novel_cterm	kn_ks_nc
TRANSCRIPT9279.CHR1.NNIC	PLA2G5	PLA2G5	True	True	Low	59.50239001266551	pNNC	known_nterm_known_splice_novel_cterm	kn_ks_nc
TRANSCRIPT9337.CHR1.NIC	MUL1	MUL1	False	True	Pla	15.583959289031442	pNNC	known_nterm_known_splice_novel_cterm	kn_ks_nc
TRANSCRIPT9362.CHR1.NNIC	DDOST	DDOST	True	True	Cle	307.4290150654384	pFSM	known_nterm_known_splice_known_cterm	kn_ks_kc
TRANSCRIPT9775.CHR1.NNIC	NBPF3	NBPF3	True	True	Low	8.500341430380788	pFSM	known_nterm_known_splice_known_cterm	kn_ks_kc
TRANSCRIPT9819.CHR1.NNIC	NBPF3	NBPF3	False	True	Low	19.83413000422184	pNNC	known_nterm_novel_splice_novel_cterm	kn_ns_nc
TRANSCRIPT9844.CHR1.NNIC	ALPL	ALPL	False	True	Pla	942.1211752005372	pFSM	known_nterm_known_splice_known_cterm	kn_ks_kc
TRANSCRIPT9881.CHR1.NNIC	ALPL	ALPL	False	True	Pla	38.25153643671354	pNNC	known_nterm_known_splice_novel_cterm	kn_ks_nc
TRANSCRIPT9890.CHR1.NNIC	ALPL	ALPL	False	True	Pla	175.67372289453627	pNNC	known_nterm_known_splice_novel_cterm	kn_ks_nc
TRANSCRIPT9974.CHR1.NIC	RAP1GAP	RAP1GAP	True	True	Cle	32.58464214979301	pFSM	known_nterm_known_splice_known_cterm	kn_ks_kc
TRANSCRIPT10046.CHR1.NIC	RAP1GAP	RAP1GAP	True	True	Pla	100.58737359283931	pNNC	novel_nterm_novel_splice_novel_cterm	nn_ns_nc
TRANSCRIPT9996.CHR1.NIC	RAP1GAP	RAP1GAP	True	True	Cle	45.3351542953642	pNNC	known_nterm_novel_splice_novel_cterm	kn_ns_nc
TRANSCRIPT10143.CHR1.NNIC	USP48	USP48	True	True	Pla	205.424917900869	pFSM	known_nterm_known_splice_known_cterm	kn_ks_kc
TRANSCRIPT10183.CHR1.NIC	USP48	USP48	False	True	Cle	32.58464214979301	pNNC	known_nterm_known_splice_novel_cterm	kn_ks_nc
TRANSCRIPT10295.CHR1.NIC	ZBTB40	ZBTB40	False	True	Pla	99.17065002110918	pNNC	known_nterm_known_splice_novel_cterm	kn_ks_nc
TRANSCRIPT10298.CHR1.NIC	ZBTB40	ZBTB40	False	True	Pla	34.00136572152315	pNNC	known_nterm_known_splice_novel_cterm	kn_ks_nc
TRANSCRIPT10344.CHR1.NNIC	LACTBL1	LACTBL1	True	True	Cle	32.58464214979301	pNNC	novel_nterm_novel_splice_known_cterm	nn_ns_kc
TRANSCRIPT10320.CHR1.NIC	KDM1A	KDM1A	False	True	Cle	7.083617858650656	pNIC	known_nterm_combo_splice_known_cterm	kn_cs_kc
TRANSCRIPT10434.CHR1.NNIC	TCEA3	TCEA3	False	True	Cle	42.501707151903936	pNNC	known_nterm_novel_splice_known_cterm	kn_ns_kc
TRANSCRIPT10471.CHR1.NIC	ASAP3	ASAP3	False	True	Cle	7.083617858650656	pNNC	known_nterm_novel_splice_known_cterm	kn_ns_kc
TRANSCRIPT10605.CHR1.NNIC	LYPLA2	LYPLA2	False	True	Pla	14.167235717301311	pNNC	novel_nterm_known_splice_known_cterm	nn_ks_kc
TRANSCRIPT10619.CHR1.NIC	LYPLA2	LYPLA2	False	True	Pla	17.000682860761575	pNNC	known_nterm_known_splice_novel_cterm	kn_ks_nc
TRANSCRIPT10621.CHR1.NIC	LYPLA2	LYPLA2	True	True	Pla	31.167918578062885	pFSM	known_nterm_known_splice_known_cterm	kn_ks_kc
TRANSCRIPT10595.CHR1.NIC	GALE	GALE	False	True	Cle	11.33378857384105	pNIC	combo_nterm_cterm	cnc
TRANSCRIPT10599.CHR1.NIC	GALE	GALE	False	True	Cle	25.50102429114236	pNIC	known_nterm_combo_splice_known_cterm	kn_cs_kc
TRANSCRIPT10672.CHR1.NNIC	HMGCL	HMGCL	False	True	Cle	9.917065002110917	pNNC	known_nterm_novel_splice_known_cterm	kn_ns_kc
TRANSCRIPT10661.CHR1.NNIC	HMGCL	HMGCL	True	True	Cle	18.417406432491703	pNNC	known_nterm_combo_splice_novel_cterm	kn_cs_nc
TRANSCRIPT10731.CHR1.NNIC	SRSF10	SRSF10	True	True	Low	372.5982993650245	pFSM	known_nterm_known_splice_known_cterm	kn_ks_kc
TRANSCRIPT10928.CHR1.NNIC	STPG1	STPG1	False	True	Pla	65.16928429958602	pFSM	known_nterm_known_splice_known_cterm	kn_ks_kc
TRANSCRIPT10944.CHR1.NNIC	STPG1	STPG1	True	True	Cle	19.83413000422184	pNNC	known_nterm_known_splice_novel_cterm	kn_ks_nc
TRANSCRIPT10977.CHR1.NIC	STPG1	STPG1	False	True	Cle	12.75051214557118	pNNC	known_nterm_known_splice_novel_cterm	kn_ks_nc
TRANSCRIPT10919.CHR1.NIC	NIPAL3	NIPAL3	False	True	Pla	43.91843072363407	pNNC	known_nterm_known_splice_novel_cterm	kn_ks_nc
TRANSCRIPT11016.CHR1.NNIC	RCAN3	RCAN3	True	True	Cle	155.83959289031444	pFSM	known_nterm_known_splice_known_cterm	kn_ks_kc
TRANSCRIPT11043.CHR1.NNIC	NCMAP	NCMAP	True	True	Cle	25.501024291142365	pFSM	known_nterm_known_splice_known_cterm	kn_ks_kc
TRANSCRIPT11070.CHR1.NIC	SRRM1	SRRM1	True	True	Low	94.9204793059188	pFSM	known_nterm_known_splice_known_cterm	kn_ks_kc
TRANSCRIPT11099.CHR1.NIC	SRRM1	SRRM1	False	True	Cle	936.4542809136168	pNIC	known_nterm_combo_splice_known_cterm	kn_cs_kc
TRANSCRIPT11100.CHR1.NIC	SRRM1	SRRM1	False	True	Cle	131.75529217090218	pNNC	known_nterm_novel_splice_known_cterm	kn_ns_kc
TRANSCRIPT11230.CHR1.NIC	RSRP1	RSRP1	True	True	Pla	225.25904790509085	pFSM	known_nterm_known_splice_known_cterm	kn_ks_kc
TRANSCRIPT11302.CHR1.NIC	RSRP1	RSRP1	True	True	Pla	28.334471434602623	pFSM	known_nterm_known_splice_known_cterm	kn_ks_kc
TRANSCRIPT11222.CHR1.NIC	TMEM50A	TMEM50A	False	True	Cle	60.91911358439564	pFSM	known_nterm_known_splice_known_cterm	kn_ks_kc
TRANSCRIPT11189.CHR1.NNIC	RHCE	RHCE	False	True	Pla	15.583959289031442	pNNC	novel_nterm_known_splice_known_cterm	nn_ks_kc
TRANSCRIPT11190.CHR1.NNIC	RHCE	RHCE	False	True	Cle	7.083617858650656	pNNC	novel_nterm_novel_splice_known_cterm	nn_ns_kc
TRANSCRIPT11345.CHR1.NNIC	MACO1	MACO1	True	True	Cle	70.83617858650656	pNNC	known_nterm_novel_splice_novel_cterm	kn_ns_nc
TRANSCRIPT11347.CHR1.NNIC	MACO1	MACO1	False	True	Cle	11.33378857384105	pNNC	known_nterm_novel_splice_known_cterm	kn_ns_kc
TRANSCRIPT11381.CHR1.NNIC	LDLRAP1	LDLRAP1	True	True	Cle	4.250170715190394	pNNC	known_nterm_novel_splice_novel_cterm	kn_ns_nc
TRANSCRIPT11395.CHR1.NNIC	LDLRAP1	LDLRAP1	False	True	Cle	9.917065002110917	pNNC	known_nterm_novel_splice_novel_cterm	kn_ns_nc
TRANSCRIPT11402.CHR1.NIC	LDLRAP1	LDLRAP1	False	True	Cle	28.334471434602623	pNNC	known_nterm_known_splice_novel_cterm	kn_ks_nc
TRANSCRIPT11428.CHR1.NNIC	LDLRAP1	LDLRAP1	False	True	Cle	9.917065002110917	pNNC	known_nterm_novel_splice_novel_cterm	kn_ns_nc
TRANSCRIPT11405.CHR1.NIC	LDLRAP1	LDLRAP1	False	True	Pla	7.083617858650656	pNNC	novel_nterm_known_splice_known_cterm	nn_ks_kc
TRANSCRIPT11435.CHR1.NIC	MAN1C1	MAN1C1	True	True	Pla	17.000682860761575	pNNC	novel_nterm_known_splice_novel_cterm	nn_ks_nc
TRANSCRIPT11483.CHR1.NNIC	PAFAH2	PAFAH2	True	True	Pla	5.666894286920525	pFSM	known_nterm_known_splice_known_cterm	kn_ks_kc
TRANSCRIPT11518.CHR1.NIC	PAFAH2	PAFAH2	False	True	Cle	19.83413000422184	pNNC	novel_nterm_known_splice_known_cterm	nn_ks_kc
TRANSCRIPT11523.CHR1.NNIC	PAFAH2	PAFAH2	False	True	Pla	5.666894286920525	pNNC	novel_nterm_known_splice_known_cterm	nn_ks_kc
TRANSCRIPT11508.CHR1.NIC	EXTL1	EXTL1	False	True	Pla	9.917065002110917	pNIC	known_nterm_combo_splice_known_cterm	kn_cs_kc
TRANSCRIPT11590.CHR1.NIC	ZNF593OS	ZNF593OS	True	True	Low	701.278168006415	pFSM	known_nterm_known_splice_known_cterm	kn_ks_kc
TRANSCRIPT12283.CHR1.NIC	PIGV	PIGV	False	True	Pla	4.250170715190394	pFSM	known_nterm_known_splice_known_cterm	kn_ks_kc
TRANSCRIPT12322.CHR1.NNIC	KDF1	KDF1	False	True	Pla	29.75119500633276	pFSM	known_nterm_known_splice_known_cterm	kn_ks_kc
TRANSCRIPT12401.CHR1.NIC	WDTC1	WDTC1	False	True	Pla	19.83413000422184	pNNC	known_nterm_known_splice_novel_cterm	kn_ks_nc
TRANSCRIPT12475.CHR1.NIC	WASF2	WASF2	False	True	Cle	7.083617858650656	pNNC	known_nterm_known_splice_novel_cterm	kn_ks_nc
TRANSCRIPT12694.CHR1.NIC	EYA3	EYA3	False	True	Pla	18.417406432491703	pNNC	known_nterm_known_splice_novel_cterm	kn_ks_nc
TRANSCRIPT12724.CHR1.NIC	EYA3	EYA3	False	True	Cle	8.500341430380788	pNNC	known_nterm_known_splice_novel_cterm	kn_ks_nc
TRANSCRIPT12782.CHR1.NNIC	ATP5IF1	ATP5IF1	True	True	Cle	63.75256072785591	pFSM	known_nterm_known_splice_known_cterm	kn_ks_kc
TRANSCRIPT12835.CHR1.NNIC	MED18	MED18	True	True	Cle	18.417406432491703	pFSM	known_nterm_known_splice_known_cterm	kn_ks_kc
TRANSCRIPT12806.CHR1.NIC	PHACTR4	PHACTR4	False	True	Cle	12.75051214557118	pNNC	known_nterm_known_splice_novel_cterm	kn_ks_nc
TRANSCRIPT13027.CHR1.NIC	EPB41	EPB41	True	True	Cle	96.33720287764892	pNIC	known_nterm_combo_splice_known_cterm	kn_cs_kc
TRANSCRIPT13048.CHR1.NIC	EPB41	EPB41	True	True	Cle	221.0088771899005	pNIC	known_nterm_combo_splice_known_cterm	kn_cs_kc
TRANSCRIPT13143.CHR1.NIC	EPB41	EPB41	False	True	Cle	55.25221929747512	pNNC	known_nterm_known_splice_novel_cterm	kn_ks_nc
TRANSCRIPT13016.CHR1.NIC	EPB41	EPB41	True	True	Pla	28.334471434602623	pNIC	known_nterm_combo_splice_known_cterm	kn_cs_kc
TRANSCRIPT13497.CHR1.NIC	SRSF4	SRSF4	True	True	Pla	77.91979644515722	pFSM	known_nterm_known_splice_known_cterm	kn_ks_kc
TRANSCRIPT13448.CHR1.NIC	MECR	MECR	False	True	Cle	31.167918578062885	pNNC	known_nterm_novel_splice_known_cterm	kn_ns_kc
TRANSCRIPT13508.CHR1.NIC	MECR	MECR	True	True	Cle	24.08430071941223	pNIC	combo_nterm_cterm	cnc
TRANSCRIPT13578.CHR1.NIC	MECR	MECR	False	True	Cle	45.3351542953642	pNNC	known_nterm_known_splice_novel_cterm	kn_ks_nc
TRANSCRIPT13682.CHR1.NIC	PTPRU	PTPRU	False	True	Cle	80.75324358861748	pNIC	known_nterm_combo_splice_known_cterm	kn_cs_kc
TRANSCRIPT13724.CHR1.NIC	PTPRU	PTPRU	True	True	Pla	25.50102429114236	pNNC	novel_nterm_known_splice_novel_cterm	nn_ks_nc
TRANSCRIPT13758.CHR1.NNIC	SDC3	SDC3	False	True	Pla	76.50307287342709	pNNC	novel_nterm_known_splice_known_cterm	nn_ks_kc
TRANSCRIPT13776.CHR1.NNIC	SDC3	SDC3	False	True	Cle	29.75119500633276	pNNC	novel_nterm_novel_splice_known_cterm	nn_ns_kc
TRANSCRIPT13796.CHR1.NNIC	SDC3	SDC3	False	True	Pla	25.50102429114236	pFSM	known_nterm_known_splice_known_cterm	kn_ks_kc
TRANSCRIPT13837.CHR1.NIC	PUM1	PUM1	False	True	Cle	62.33583715612577	pNIC	known_nterm_combo_splice_known_cterm	kn_cs_kc
TRANSCRIPT14080.CHR1.NNIC	SNRNP40	SNRNP40	True	True	Cle	36.83481286498341	pNNC	known_nterm_novel_splice_novel_cterm	kn_ns_nc
TRANSCRIPT14122.CHR1.NIC	SNRNP40	SNRNP40	False	True	Cle	43.91843072363407	pNNC	known_nterm_known_splice_novel_cterm	kn_ks_nc
TRANSCRIPT14242.CHR1.NIC	TINAGL1	TINAGL1	True	True	Cle	4.250170715190394	pNNC	known_nterm_known_splice_novel_cterm	kn_ks_nc
TRANSCRIPT14243.CHR1.NNIC	TINAGL1	TINAGL1	False	True	Cle	4.250170715190394	pNNC	known_nterm_combo_splice_novel_cterm	kn_cs_nc
TRANSCRIPT14322.CHR1.NNIC	PEF1	PEF1	False	True	Cle	9.917065002110917	pNNC	novel_nterm_novel_splice_known_cterm	nn_ns_kc
TRANSCRIPT14280.CHR1.NNIC	COL16A1	COL16A1	False	True	Pla	11.33378857384105	pNNC	novel_nterm_novel_splice_known_cterm	nn_ns_kc
TRANSCRIPT14305.CHR1.NIC	COL16A1	COL16A1	False	True	Cle	15.583959289031442	pNNC	novel_nterm_known_splice_known_cterm	nn_ks_kc
TRANSCRIPT14352.CHR1.NNIC	PTP4A2	PTP4A2	False	True	Pla	48.16860143882446	pFSM	known_nterm_known_splice_known_cterm	kn_ks_kc
TRANSCRIPT14395.CHR1.NNIC	PTP4A2	PTP4A2	False	True	Pla	11.33378857384105	pFSM	known_nterm_known_splice_known_cterm	kn_ks_kc
TRANSCRIPT14400.CHR1.NNIC	PTP4A2	PTP4A2	False	True	Pla	8.500341430380788	pFSM	known_nterm_known_splice_known_cterm	kn_ks_kc
TRANSCRIPT14507.CHR1.NNIC	TMEM39B	TMEM39B	False	True	Cle	8.500341430380788	pNNC	known_nterm_novel_splice_novel_cterm	kn_ns_nc
TRANSCRIPT14529.CHR1.NIC	TMEM39B	TMEM39B	False	True	Cle	8.500341430380788	pNNC	known_nterm_known_splice_novel_cterm	kn_ks_nc
TRANSCRIPT14437.CHR1.NNIC	TXLNA	TXLNA	False	True	Cle	19.83413000422184	pNNC	known_nterm_novel_splice_novel_cterm	kn_ns_nc
TRANSCRIPT14455.CHR1.NNIC	TXLNA	TXLNA	False	True	Cle	8.500341430380788	pNNC	known_nterm_novel_splice_known_cterm	kn_ns_kc
TRANSCRIPT14590.CHR1.NIC	CCDC28B	CCDC28B	False	True	Pla	7.083617858650656	pFSM	known_nterm_known_splice_known_cterm	kn_ks_kc
TRANSCRIPT14599.CHR1.NNIC	TMEM234	TMEM234	True	True	Pla	15.583959289031442	pFSM	known_nterm_known_splice_known_cterm	kn_ks_kc
TRANSCRIPT14718.CHR1.NNIC	MARCKSL1	MARCKSL1	False	True	Cle	38.25153643671354	pFSM	known_nterm_known_splice_known_cterm	kn_ks_kc
TRANSCRIPT14762.CHR1.NIC	BSDC1	BSDC1	False	True	Pla	60.91911358439564	pNIC	combo_nterm_cterm	cnc
TRANSCRIPT14739.CHR1.NIC	BSDC1	BSDC1	True	True	Pla	29.75119500633276	pFSM	known_nterm_known_splice_known_cterm	kn_ks_kc
TRANSCRIPT15077.CHR1.NNIC	S100PBP	S100PBP	True	True	Cle	9.917065002110917	pNNC	known_nterm_novel_splice_novel_cterm	kn_ns_nc
TRANSCRIPT15107.CHR1.NIC	S100PBP	S100PBP	False	True	Cle	55.25221929747512	pNNC	known_nterm_novel_splice_known_cterm	kn_ns_kc
TRANSCRIPT15273.CHR1.NIC	HPCA	HPCA	False	True	Pla	41.0849835801738	pFSM	known_nterm_known_splice_known_cterm	kn_ks_kc
TRANSCRIPT15294.CHR1.NIC	HPCA	HPCA	False	True	Cle	24.08430071941223	pNIC	known_nterm_combo_splice_known_cterm	kn_cs_kc
TRANSCRIPT15201.CHR1.NIC	AK2	AK2	True	True	Pla	86.420137875538	pFSM	known_nterm_known_splice_known_cterm	kn_ks_kc
TRANSCRIPT15258.CHR1.NIC	AK2	AK2	False	True	Cle	48.16860143882446	pNNC	known_nterm_known_splice_novel_cterm	kn_ks_nc
TRANSCRIPT15189.CHR1.NIC	AK2	AK2	True	True	Low	151.589422175124	pFSM	known_nterm_known_splice_known_cterm	kn_ks_kc
TRANSCRIPT15454.CHR1.NIC	AZIN2	AZIN2	False	True	Pla	8.500341430380788	pNNC	known_nterm_known_splice_novel_cterm	kn_ks_nc
TRANSCRIPT15375.CHR1.NIC	AZIN2	AZIN2	False	True	Pla	21.250853575951965	pNNC	novel_nterm_known_splice_known_cterm	nn_ks_kc
TRANSCRIPT15408.CHR1.NIC	AZIN2	AZIN2	False	True	Pla	9.917065002110917	pNNC	novel_nterm_known_splice_novel_cterm	nn_ks_nc
TRANSCRIPT15437.CHR1.NIC	TRIM62	TRIM62	False	True	Cle	7.083617858650656	pNNC	novel_nterm_known_splice_known_cterm	nn_ks_kc
TRANSCRIPT15440.CHR1.NNIC	TRIM62	TRIM62	False	True	Cle	4.250170715190394	pFSM	known_nterm_known_splice_known_cterm	kn_ks_kc
TRANSCRIPT15491.CHR1.NIC	PHC2	PHC2	False	True	Pla	56.668942869205246	pFSM	known_nterm_known_splice_known_cterm	kn_ks_kc
TRANSCRIPT15497.CHR1.NIC	PHC2	PHC2	True	True	Cle	14.167235717301311	pNIC	known_nterm_combo_splice_known_cterm	kn_cs_kc
TRANSCRIPT15523.CHR1.NIC	PHC2	PHC2	False	True	Cle	18.417406432491703	pNNC	known_nterm_known_splice_novel_cterm	kn_ks_nc
TRANSCRIPT15533.CHR1.NIC	PHC2	PHC2	False	True	Cle	11.33378857384105	pNNC	known_nterm_known_splice_novel_cterm	kn_ks_nc
TRANSCRIPT15593.CHR1.NIC	CSMD2	CSMD2	False	True	Cle	12.75051214557118	pNNC	known_nterm_known_splice_novel_cterm	kn_ks_nc
TRANSCRIPT15748.CHR1.NNIC	TMEM35B	ENSG00000284773	False	True	Pla	22.6675771476821	pNNC	known_nterm_combo_splice_novel_cterm	kn_cs_nc
TRANSCRIPT15655.CHR1.NIC	ENSG00000271741	ENSG00000271741	True	True	Pla	11.33378857384105	pFSM	known_nterm_known_splice_known_cterm	kn_ks_kc
TRANSCRIPT15691.CHR1.NIC	ENSG00000271741	ZMYM6	False	True	Cle	51.00204858228472	pFSM	known_nterm_known_splice_known_cterm	kn_ks_kc
TRANSCRIPT15677.CHR1.NNIC	ZMYM6	ZMYM6	True	True	Pla	14.167235717301311	pNNC	known_nterm_novel_splice_novel_cterm	kn_ns_nc
TRANSCRIPT15777.CHR1.NIC	SFPQ	SFPQ	True	True	Cle	35.41808929325328	pNIC	known_nterm_combo_splice_known_cterm	kn_cs_kc
TRANSCRIPT15918.CHR1.NIC	KIAA0319L	KIAA0319L	False	True	Pla	128.92184502744195	pFSM	known_nterm_known_splice_known_cterm	kn_ks_kc
TRANSCRIPT15937.CHR1.NNIC	KIAA0319L	KIAA0319L	True	True	Pla	15.583959289031442	pNNC	known_nterm_combo_splice_novel_cterm	kn_cs_nc
TRANSCRIPT15925.CHR1.NIC	KIAA0319L	KIAA0319L	True	True	Low	49.58532501055459	pFSM	known_nterm_known_splice_known_cterm	kn_ks_kc
TRANSCRIPT16129.CHR1.NIC	KIAA0319L	KIAA0319L	False	True	Pla	15.583959289031442	pNNC	known_nterm_known_splice_novel_cterm	kn_ks_nc
TRANSCRIPT16049.CHR1.NIC	NCDN	NCDN	False	True	Cle	72.25290215823668	pNNC	known_nterm_known_splice_novel_cterm	kn_ks_nc
TRANSCRIPT16099.CHR1.NNIC	NCDN	NCDN	False	True	Cle	32.58464214979301	pNNC	known_nterm_combo_splice_novel_cterm	kn_cs_nc
TRANSCRIPT16062.CHR1.NNIC	NCDN	NCDN	False	True	Pla	49.58532501055459	pFSM	known_nterm_known_splice_known_cterm	kn_ks_kc
TRANSCRIPT16077.CHR1.NIC	NCDN	NCDN	False	True	Cle	29.75119500633276	pNNC	known_nterm_known_splice_novel_cterm	kn_ks_nc
TRANSCRIPT16193.CHR1.NNIC	PSMB2	PSMB2	True	True	Cle	110.50443859495022	pFSM	known_nterm_known_splice_known_cterm	kn_ks_kc
TRANSCRIPT16328.CHR1.NIC	CLSPN	CLSPN	False	True	Low	62.33583715612577	pNNC	novel_nterm_known_splice_known_cterm	nn_ks_kc
TRANSCRIPT16252.CHR1.NNIC	AGO4	AGO4	False	True	Pla	7.083617858650656	pNNC	novel_nterm_known_splice_known_cterm	nn_ks_kc
TRANSCRIPT16296.CHR1.NIC	AGO4	AGO4	False	True	Pla	4.250170715190394	pNNC	novel_nterm_known_splice_known_cterm	nn_ks_kc
TRANSCRIPT16316.CHR1.NIC	AGO4	AGO4	False	True	Pla	5.666894286920525	pNNC	novel_nterm_known_splice_novel_cterm	nn_ks_nc
TRANSCRIPT16384.CHR1.NNIC	AGO3	AGO3	True	True	Pla	170.00682860761574	pFSM	known_nterm_known_splice_known_cterm	kn_ks_kc
TRANSCRIPT16494.CHR1.NIC	AGO3	AGO3	True	True	Pla	36.83481286498341	pFSM	known_nterm_known_splice_known_cterm	kn_ks_kc
TRANSCRIPT16499.CHR1.NIC	AGO3	AGO3	False	True	Pla	18.417406432491703	pNNC	known_nterm_known_splice_novel_cterm	kn_ks_nc
TRANSCRIPT16538.CHR1.NIC	TRAPPC3	TRAPPC3	False	True	Cle	35.41808929325328	pNNC	known_nterm_known_splice_novel_cterm	kn_ks_nc
TRANSCRIPT16410.CHR1.NIC	MAP7D1	MAP7D1	False	True	Pla	31.167918578062885	pNIC	known_nterm_combo_splice_known_cterm	kn_cs_kc
TRANSCRIPT16423.CHR1.NIC	MAP7D1	MAP7D1	False	True	Pla	15.583959289031442	pNIC	known_nterm_combo_splice_known_cterm	kn_cs_kc
TRANSCRIPT16576.CHR1.NNIC	MAP7D1	MAP7D1	False	True	Low	18.417406432491703	pNNC	known_nterm_novel_splice_novel_cterm	kn_ns_nc
TRANSCRIPT16595.CHR1.NIC	THRAP3	THRAP3	False	True	Pla	75.08634930169694	pFSM	known_nterm_known_splice_known_cterm	kn_ks_kc
TRANSCRIPT16662.CHR1.NNIC	OSCP1	OSCP1	True	True	Cle	35.41808929325328	pFSM	known_nterm_known_splice_known_cterm	kn_ks_kc
TRANSCRIPT16711.CHR1.NIC	OSCP1	OSCP1	False	True	Cle	9.917065002110917	pNNC	known_nterm_known_splice_novel_cterm	kn_ks_nc
TRANSCRIPT16715.CHR1.NIC	OSCP1	OSCP1	False	True	Cle	17.000682860761575	pNNC	known_nterm_known_splice_novel_cterm	kn_ks_nc
TRANSCRIPT16765.CHR1.NIC	MRPS15	MRPS15	True	True	Cle	5.666894286920525	pNNC	known_nterm_known_splice_novel_cterm	kn_ks_nc
TRANSCRIPT16930.CHR1.NNIC	SNIP1	SNIP1	True	True	Cle	59.50239001266551	pFSM	known_nterm_known_splice_known_cterm	kn_ks_kc
TRANSCRIPT16937.CHR1.NIC	DNALI1	DNALI1	True	True	Pla	120.42150359706112	pNNC	known_nterm_combo_splice_novel_cterm	kn_cs_nc
TRANSCRIPT16942.CHR1.NNIC	DNALI1	DNALI1	True	True	Pla	29.75119500633276	pNNC	known_nterm_combo_splice_novel_cterm	kn_cs_nc
TRANSCRIPT17068.CHR1.NIC	C1orf109	C1orf109	False	True	Pla	43.91843072363407	pFSM	known_nterm_known_splice_known_cterm	kn_ks_kc
TRANSCRIPT17057.CHR1.NIC	MTF1	MTF1	False	True	Pla	12.75051214557118	pNNC	known_nterm_known_splice_novel_cterm	kn_ks_nc
TRANSCRIPT17108.CHR1.NIC	MTF1	MTF1	False	True	Pla	5.666894286920525	pNNC	known_nterm_known_splice_novel_cterm	kn_ks_nc
TRANSCRIPT16958.CHR1.NNIC	INPP5B	INPP5B	True	True	Cle	5.666894286920525	pFSM	known_nterm_known_splice_known_cterm	kn_ks_kc
TRANSCRIPT16984.CHR1.NNIC	INPP5B	INPP5B	True	True	Pla	11.33378857384105	pFSM	known_nterm_known_splice_known_cterm	kn_ks_kc
TRANSCRIPT17140.CHR1.NIC	INPP5B	INPP5B	False	True	Cle	8.500341430380788	pNNC	known_nterm_known_splice_novel_cterm	kn_ks_nc
TRANSCRIPT17022.CHR1.NIC	SF3A3	SF3A3	True	True	Cle	32.58464214979301	pNNC	known_nterm_known_splice_novel_cterm	kn_ks_nc
TRANSCRIPT17162.CHR1.NNIC	UTP11	UTP11	True	True	Cle	19.83413000422184	pNNC	known_nterm_combo_splice_novel_cterm	kn_cs_nc
TRANSCRIPT17163.CHR1.NIC	UTP11	UTP11	True	True	Cle	5.666894286920525	pNNC	known_nterm_known_splice_novel_cterm	kn_ks_nc
TRANSCRIPT17638.CHR1.NNIC	HEYL	HEYL	False	True	Cle	19.83413000422184	pNNC	known_nterm_novel_splice_novel_cterm	kn_ns_nc
TRANSCRIPT17634.CHR1.NNIC	HEYL	HEYL	True	True	Cle	18.417406432491703	pFSM	known_nterm_known_splice_known_cterm	kn_ks_kc
TRANSCRIPT17644.CHR1.NIC	HEYL	HEYL	False	True	Cle	29.75119500633276	pNNC	known_nterm_known_splice_novel_cterm	kn_ks_nc
TRANSCRIPT17705.CHR1.NIC	PPIE	PPIE	True	True	Cle	14.167235717301311	pFSM	known_nterm_known_splice_known_cterm	kn_ks_kc
TRANSCRIPT17743.CHR1.NNIC	TRIT1	TRIT1	False	True	Pla	4.250170715190394	pNNC	known_nterm_novel_splice_known_cterm	kn_ns_kc
TRANSCRIPT17928.CHR1.NIC	RLF	RLF	False	True	Cle	49.58532501055459	pNNC	known_nterm_known_splice_novel_cterm	kn_ks_nc
TRANSCRIPT18029.CHR1.NIC	COL9A2	COL9A2	False	True	Pla	184.17406432491703	pNNC	novel_nterm_known_splice_known_cterm	nn_ks_kc
TRANSCRIPT18052.CHR1.NNIC	SMAP2	SMAP2	False	True	Pla	7.083617858650656	pFSM	known_nterm_known_splice_known_cterm	kn_ks_kc
TRANSCRIPT18151.CHR1.NNIC	ZFP69B	ZFP69B	True	True	Cle	4.250170715190394	pNNC	known_nterm_known_splice_novel_cterm	kn_ks_nc
TRANSCRIPT18149.CHR1.NNIC	ZFP69	ZFP69	False	True	Pla	4.250170715190394	pFSM	known_nterm_known_splice_known_cterm	kn_ks_kc
TRANSCRIPT18105.CHR1.NIC	NFYC	NFYC	False	True	Cle	32.58464214979301	pFSM	known_nterm_known_splice_known_cterm	kn_ks_kc
TRANSCRIPT18123.CHR1.NIC	NFYC	NFYC	False	True	Cle	15.583959289031442	pNNC	known_nterm_known_splice_novel_cterm	kn_ks_nc
TRANSCRIPT18209.CHR1.NIC	KCNQ4	KCNQ4	False	True	Pla	5.666894286920525	pNNC	novel_nterm_known_splice_known_cterm	nn_ks_kc
TRANSCRIPT18222.CHR1.NIC	CTPS1	CTPS1	True	True	Cle	5.666894286920525	pFSM	known_nterm_known_splice_known_cterm	kn_ks_kc
TRANSCRIPT18364.CHR1.NIC	FOXJ3	FOXJ3	False	True	Pla	11.33378857384105	pNNC	known_nterm_known_splice_novel_cterm	kn_ks_nc
TRANSCRIPT18368.CHR1.NIC	FOXJ3	FOXJ3	False	True	Low	28.334471434602623	pNIC	combo_nterm_cterm	cnc
TRANSCRIPT18410.CHR1.NNIC	RIMKLA	RIMKLA	False	True	Cle	60.91911358439564	pNNC	known_nterm_novel_splice_novel_cterm	kn_ns_nc
TRANSCRIPT18400.CHR1.NIC	ZMYND12	ZMYND12	False	True	Pla	4.250170715190394	pNNC	known_nterm_known_splice_novel_cterm	kn_ks_nc
TRANSCRIPT18415.CHR1.NIC	ZMYND12	ZMYND12	True	True	Low	5.666894286920525	pFSM	known_nterm_known_splice_known_cterm	kn_ks_kc
TRANSCRIPT18438.CHR1.NIC	PPCS	PPCS	True	True	Cle	25.50102429114236	pFSM	known_nterm_known_splice_known_cterm	kn_ks_kc
TRANSCRIPT18445.CHR1.NNIC	PPCS	PPCS	False	True	Low	9.917065002110917	pNNC	known_nterm_novel_splice_known_cterm	kn_ns_kc
TRANSCRIPT18450.CHR1.NNIC	CCDC30	CCDC30	False	True	Low	8.500341430380788	pFSM	known_nterm_known_splice_known_cterm	kn_ks_kc
TRANSCRIPT18504.CHR1.NIC	PPIH	PPIH	False	True	Cle	18.417406432491703	pNNC	known_nterm_known_splice_novel_cterm	kn_ks_nc
TRANSCRIPT18519.CHR1.NIC	YBX1	YBX1	True	True	Cle	648.8593958524001	pNIC	known_nterm_combo_splice_known_cterm	kn_cs_kc
TRANSCRIPT18722.CHR1.NIC	CFAP57	CFAP57	True	True	Low	4.250170715190394	pFSM	known_nterm_known_splice_known_cterm	kn_ks_kc
TRANSCRIPT18732.CHR1.NIC	CFAP57	CFAP57	False	True	Pla	9.917065002110917	pNNC	known_nterm_known_splice_novel_cterm	kn_ks_nc
TRANSCRIPT18812.CHR1.NIC	MED8	MED8	False	True	Cle	26.91774786287249	pNNC	known_nterm_known_splice_novel_cterm	kn_ks_nc
TRANSCRIPT18818.CHR1.NIC	MED8	MED8	False	True	Cle	26.91774786287249	pNNC	known_nterm_known_splice_novel_cterm	kn_ks_nc
TRANSCRIPT18923.CHR1.NNIC	PTPRF	PTPRF	False	True	Pla	17.000682860761575	pNNC	known_nterm_novel_splice_known_cterm	kn_ns_kc
TRANSCRIPT18980.CHR1.NIC	PTPRF	PTPRF	False	True	Pla	22.6675771476821	pNNC	known_nterm_known_splice_novel_cterm	kn_ks_nc
TRANSCRIPT19004.CHR1.NNIC	KDM4A	KDM4A	False	True	Cle	35.41808929325328	pFSM	known_nterm_known_splice_known_cterm	kn_ks_kc
TRANSCRIPT19127.CHR1.NIC	ENSG00000284989	ENSG00000284989	False	True	Pla	22.6675771476821	pNNC	known_nterm_known_splice_novel_cterm	kn_ks_nc
TRANSCRIPT19158.CHR1.NNIC	KDM4A	KDM4A	False	True	Pla	43.91843072363407	pNNC	novel_nterm_known_splice_known_cterm	nn_ks_kc
TRANSCRIPT19067.CHR1.NIC	ST3GAL3	ST3GAL3	False	True	Pla	60.91911358439563	pNNC	novel_nterm_known_splice_known_cterm	nn_ks_kc
TRANSCRIPT19077.CHR1.NNIC	ST3GAL3	ST3GAL3	False	True	Pla	17.000682860761575	pNNC	novel_nterm_known_splice_known_cterm	nn_ks_kc
TRANSCRIPT19314.CHR1.NNIC	IPO13	IPO13	True	True	Pla	97.75392644937904	pFSM	known_nterm_known_splice_known_cterm	kn_ks_kc
TRANSCRIPT19354.CHR1.NIC	DPH2	DPH2	True	True	Pla	7.083617858650656	pNNC	known_nterm_novel_splice_known_cterm	kn_ns_kc
TRANSCRIPT19364.CHR1.NIC	DPH2	DPH2	False	True	Pla	7.083617858650656	pNNC	known_nterm_known_splice_novel_cterm	kn_ks_nc
TRANSCRIPT19377.CHR1.NIC	DPH2	DPH2	True	True	Low	8.500341430380788	pFSM	known_nterm_known_splice_known_cterm	kn_ks_kc
TRANSCRIPT19523.CHR1.NNIC	ATP6V0B	ATP6V0B	False	True	Cle	25.50102429114236	pNNC	known_nterm_novel_splice_novel_cterm	kn_ns_nc
TRANSCRIPT19430.CHR1.NIC	SLC6A9	SLC6A9	False	True	Pla	34.00136572152315	pNIC	known_nterm_combo_splice_known_cterm	kn_cs_kc
TRANSCRIPT19517.CHR1.NIC	CCDC24	CCDC24	True	True	Pla	9.91706500211092	pFSM	known_nterm_known_splice_known_cterm	kn_ks_kc
TRANSCRIPT19536.CHR1.NIC	CCDC24	CCDC24	False	True	Cle	11.33378857384105	pNIC	known_nterm_combo_splice_known_cterm	kn_cs_kc
TRANSCRIPT19700.CHR1.NNIC	ERI3	ERI3	False	True	Pla	24.08430071941223	pNNC	novel_nterm_known_splice_known_cterm	nn_ks_kc
TRANSCRIPT19714.CHR1.NNIC	ERI3	ERI3	False	True	Cle	75.08634930169694	pNNC	novel_nterm_novel_splice_known_cterm	nn_ns_kc
TRANSCRIPT19722.CHR1.NNIC	ERI3	ERI3	False	True	Pla	22.6675771476821	pNNC	novel_nterm_known_splice_known_cterm	nn_ks_kc
TRANSCRIPT19717.CHR1.NNIC	ERI3	ERI3	False	True	Cle	14.167235717301311	pNNC	known_nterm_combo_splice_novel_cterm	kn_cs_nc
TRANSCRIPT19757.CHR1.NIC	RNF220	RNF220	False	True	Cle	29.75119500633276	pNIC	known_nterm_combo_splice_known_cterm	kn_cs_kc
TRANSCRIPT19758.CHR1.NIC	RNF220	RNF220	False	True	Cle	8.500341430380788	pNIC	known_nterm_combo_splice_known_cterm	kn_cs_kc
TRANSCRIPT19771.CHR1.NIC	RNF220	RNF220	False	True	Cle	5.666894286920525	pNNC	novel_nterm_combo_splice_known_cterm	nn_cs_kc
TRANSCRIPT19784.CHR1.NIC	ARMH1	ARMH1	True	True	Pla	14.167235717301311	pNNC	known_nterm_known_splice_novel_cterm	kn_ks_nc
TRANSCRIPT19848.CHR1.NIC	PLK3	PLK3	True	True	Cle	12.75051214557118	pNNC	known_nterm_combo_splice_novel_cterm	kn_cs_nc
TRANSCRIPT19918.CHR1.NIC	EIF2B3	EIF2B3	False	True	Cle	14.167235717301311	pNNC	known_nterm_known_splice_novel_cterm	kn_ks_nc
TRANSCRIPT19982.CHR1.NIC	UROD	UROD	True	True	Low	21.250853575951968	pNIC	known_nterm_combo_splice_known_cterm	kn_cs_kc
TRANSCRIPT20047.CHR1.NIC	UROD	UROD	True	True	Low	14.167235717301311	pNNC	known_nterm_known_splice_novel_cterm	kn_ks_nc
TRANSCRIPT20153.CHR1.NIC	TOE1	TOE1	True	True	Pla	22.6675771476821	pNNC	known_nterm_novel_splice_novel_cterm	kn_ns_nc
TRANSCRIPT20162.CHR1.NIC	TOE1	TOE1	True	True	Cle	18.417406432491703	pNNC	known_nterm_known_splice_novel_cterm	kn_ks_nc
TRANSCRIPT20129.CHR1.NNIC	TESK2	TESK2	False	True	Pla	15.58395928903144	pFSM	known_nterm_known_splice_known_cterm	kn_ks_kc
TRANSCRIPT20143.CHR1.NNIC	TESK2	TESK2	False	True	Pla	17.000682860761575	pNIC	known_nterm_combo_splice_known_cterm	kn_cs_kc
TRANSCRIPT20204.CHR1.NIC	ENSG00000288208	TESK2	False	True	Low	4.250170715190394	pNNC	known_nterm_known_splice_novel_cterm	kn_ks_nc
TRANSCRIPT20285.CHR1.NIC	GPBP1L1	GPBP1L1	False	True	Pla	538.3549572574499	pFSM	known_nterm_known_splice_known_cterm	kn_ks_kc
TRANSCRIPT20476.CHR1.NNIC	TMEM69	TMEM69	False	True	Cle	11.33378857384105	pFSM	known_nterm_known_splice_known_cterm	kn_ks_kc
TRANSCRIPT20363.CHR1.NNIC	IPP	IPP	True	True	Cle	15.583959289031442	pFSM	known_nterm_known_splice_known_cterm	kn_ks_kc
TRANSCRIPT20505.CHR1.NIC	MAST2	MAST2	False	True	Pla	29.75119500633276	pNIC	known_nterm_combo_splice_known_cterm	kn_cs_kc
TRANSCRIPT20580.CHR1.NIC	MAST2	MAST2	False	True	Pla	26.91774786287249	pNNC	known_nterm_known_splice_novel_cterm	kn_ks_nc
TRANSCRIPT20584.CHR1.NIC	MAST2	MAST2	False	True	Pla	15.583959289031442	pNNC	known_nterm_known_splice_novel_cterm	kn_ks_nc
TRANSCRIPT20595.CHR1.NIC	MAST2	MAST2	False	True	Pla	9.917065002110917	pNNC	known_nterm_known_splice_novel_cterm	kn_ks_nc
TRANSCRIPT20553.CHR1.NIC	PIK3R3	PIK3R3	False	True	Cle	15.583959289031442	pNNC	novel_nterm_known_splice_known_cterm	nn_ks_kc
TRANSCRIPT20607.CHR1.NIC	PIK3R3	PIK3R3	False	True	Cle	39.66826000844367	pNNC	known_nterm_known_splice_novel_cterm	kn_ks_nc
TRANSCRIPT20630.CHR1.NIC	POMGNT1	POMGNT1	True	True	Cle	43.91843072363407	pFSM	known_nterm_known_splice_known_cterm	kn_ks_kc
TRANSCRIPT20659.CHR1.NIC	POMGNT1	POMGNT1	True	True	Pla	38.25153643671354	pFSM	known_nterm_known_splice_known_cterm	kn_ks_kc
TRANSCRIPT20723.CHR1.NIC	LRRC41	LRRC41	True	True	Cle	77.91979644515722	pNIC	combo_nterm_cterm	cnc
TRANSCRIPT20800.CHR1.NIC	FAAH	FAAH	False	True	Cle	22.6675771476821	pNNC	known_nterm_novel_splice_known_cterm	kn_ns_kc
TRANSCRIPT20984.CHR1.NIC	MKNK1	MKNK1	False	True	Pla	7.083617858650656	pFSM	known_nterm_known_splice_known_cterm	kn_ks_kc
TRANSCRIPT21035.CHR1.NIC	MKNK1	MKNK1	False	True	Pla	5.666894286920525	pNNC	known_nterm_known_splice_novel_cterm	kn_ks_nc
TRANSCRIPT21038.CHR1.NIC	MKNK1	MKNK1	False	True	Pla	9.917065002110917	pNNC	known_nterm_known_splice_novel_cterm	kn_ks_nc
TRANSCRIPT21004.CHR1.NIC	ATPAF1	ATPAF1	False	True	Cle	82.16996716034761	pNIC	known_nterm_combo_splice_known_cterm	kn_cs_kc
TRANSCRIPT21012.CHR1.NNIC	ATPAF1	ATPAF1	False	True	Cle	29.75119500633276	pNNC	known_nterm_novel_splice_novel_cterm	kn_ns_nc
TRANSCRIPT21154.CHR1.NNIC	SPATA6	SPATA6	False	True	Pla	11.33378857384105	pNNC	known_nterm_combo_splice_novel_cterm	kn_cs_nc
TRANSCRIPT21277.CHR1.NIC	AGBL4	AGBL4	False	True	Cle	114.75460931014062	pNNC	known_nterm_known_splice_novel_cterm	kn_ks_nc
TRANSCRIPT21336.CHR1.NIC	FAF1	FAF1	False	True	Pla	63.75256072785591	pNNC	known_nterm_known_splice_novel_cterm	kn_ks_nc
TRANSCRIPT21506.CHR1.NIC	TTC39A	TTC39A	False	True	Pla	29.75119500633276	pNIC	known_nterm_combo_splice_known_cterm	kn_cs_kc
TRANSCRIPT21508.CHR1.NIC	TTC39A	TTC39A	False	True	Pla	5.666894286920525	pNIC	known_nterm_combo_splice_known_cterm	kn_cs_kc
TRANSCRIPT21477.CHR1.NNIC	EPS15	EPS15	False	True	Cle	25.50102429114236	pNNC	known_nterm_novel_splice_known_cterm	kn_ns_kc
TRANSCRIPT21487.CHR1.NNIC	EPS15	EPS15	False	True	Cle	66.58600787131617	pNIC	known_nterm_combo_splice_known_cterm	kn_cs_kc
TRANSCRIPT21686.CHR1.NIC	OSBPL9	OSBPL9	False	True	Cle	199.7580236139485	pNNC	novel_nterm_known_splice_known_cterm	nn_ks_kc
TRANSCRIPT21709.CHR1.NIC	OSBPL9	OSBPL9	True	True	Pla	102.00409716456944	pNIC	combo_nterm_cterm	cnc
TRANSCRIPT21992.CHR1.NNIC	PRPF38A	PRPF38A	True	True	Cle	18.417406432491703	pFSM	known_nterm_known_splice_known_cterm	kn_ks_kc
TRANSCRIPT22147.CHR1.NNIC	ZYG11B	ZYG11B	True	True	Cle	11.33378857384105	pFSM	known_nterm_known_splice_known_cterm	kn_ks_kc
TRANSCRIPT22297.CHR1.NNIC	ZYG11B	ZYG11B	True	True	Cle	32.58464214979302	pNNC	known_nterm_known_splice_novel_cterm	kn_ks_nc
TRANSCRIPT22332.CHR1.NIC	ZYG11B	ZYG11B	False	True	Cle	21.250853575951968	pNNC	known_nterm_known_splice_novel_cterm	kn_ks_nc
TRANSCRIPT22265.CHR1.NNIC	ECHDC2	ECHDC2	False	True	Pla	34.00136572152315	pNNC	novel_nterm_combo_splice_known_cterm	nn_cs_kc
TRANSCRIPT22165.CHR1.NIC	SCP2	SCP2	True	True	Cle	29.75119500633276	pNIC	known_nterm_combo_splice_known_cterm	kn_cs_kc
TRANSCRIPT22309.CHR1.NIC	SCP2	SCP2	False	True	Cle	29.75119500633276	pNNC	known_nterm_known_splice_novel_cterm	kn_ks_nc
TRANSCRIPT22796.CHR1.NNIC	CPT2	CPT2	True	True	Cle	5.666894286920525	pNNC	known_nterm_known_splice_novel_cterm	kn_ks_nc
TRANSCRIPT22840.CHR1.NNIC	NDC1	NDC1	False	True	Pla	14.167235717301311	pNNC	known_nterm_novel_splice_known_cterm	kn_ns_kc
TRANSCRIPT22878.CHR1.NIC	YIPF1	YIPF1	True	True	Pla	59.50239001266551	pFSM	known_nterm_known_splice_known_cterm	kn_ks_kc
TRANSCRIPT22917.CHR1.NNIC	HSPB11	HSPB11	False	True	Cle	12.75051214557118	pFSM	known_nterm_known_splice_known_cterm	kn_ks_kc
TRANSCRIPT22918.CHR1.NNIC	HSPB11	HSPB11	True	True	Cle	24.084300719412223	pFSM	known_nterm_known_splice_known_cterm	kn_ks_kc
TRANSCRIPT22945.CHR1.NNIC	HSPB11	HSPB11	False	True	Low	7.083617858650656	pNNC	known_nterm_combo_splice_novel_cterm	kn_cs_nc
TRANSCRIPT22919.CHR1.NNIC	HSPB11	HSPB11	True	True	Low	9.917065002110917	pNNC	known_nterm_novel_splice_novel_cterm	kn_ns_nc
TRANSCRIPT22924.CHR1.NIC	HSPB11	HSPB11	True	True	Low	39.66826000844367	pFSM	known_nterm_known_splice_known_cterm	kn_ks_kc
TRANSCRIPT22964.CHR1.NNIC	TMEM59	TMEM59	True	True	Pla	1282.1348324157689	pFSM	known_nterm_known_splice_known_cterm	kn_ks_kc
TRANSCRIPT23014.CHR1.NIC	TCEANC2	TCEANC2	False	True	Pla	7.083617858650656	pNNC	known_nterm_known_splice_novel_cterm	kn_ks_nc
TRANSCRIPT23064.CHR1.NIC	CYB5RL	CYB5RL	False	True	Pla	5.666894286920525	pNIC	known_nterm_combo_splice_known_cterm	kn_cs_kc
TRANSCRIPT23082.CHR1.NIC	MRPL37	MRPL37	False	True	Cle	72.2529021582367	pNNC	known_nterm_known_splice_novel_cterm	kn_ks_nc
TRANSCRIPT23031.CHR1.NNIC	SSBP3	SSBP3	False	True	Pla	14.167235717301311	pFSM	known_nterm_known_splice_known_cterm	kn_ks_kc
TRANSCRIPT23035.CHR1.NIC	SSBP3	SSBP3	False	True	Pla	8.500341430380788	pNIC	combo_nterm_cterm	cnc
TRANSCRIPT23046.CHR1.NIC	SSBP3	SSBP3	False	True	Pla	8.500341430380788	pNNC	novel_nterm_novel_splice_known_cterm	nn_ns_kc
TRANSCRIPT23144.CHR1.NIC	ACOT11	ACOT11	False	True	Cle	9.917065002110917	pNNC	known_nterm_known_splice_novel_cterm	kn_ks_nc
TRANSCRIPT23251.CHR1.NIC	USP24	USP24	False	True	Pla	12.75051214557118	pNNC	novel_nterm_known_splice_novel_cterm	nn_ks_nc
TRANSCRIPT23312.CHR1.NIC	PLPP3	PLPP3	False	True	Cle	11.33378857384105	pNNC	known_nterm_combo_splice_novel_cterm	kn_cs_nc
TRANSCRIPT23315.CHR1.NNIC	PLPP3	PLPP3	True	True	Cle	19.83413000422184	pNNC	known_nterm_combo_splice_novel_cterm	kn_cs_nc
TRANSCRIPT23341.CHR1.NNIC	PRKAA2	PRKAA2	True	True	Cle	106.25426787975984	pNNC	known_nterm_known_splice_novel_cterm	kn_ks_nc
TRANSCRIPT23390.CHR1.NNIC	DAB1	DAB1	False	True	Pla	4.250170715190394	pNNC	known_nterm_novel_splice_novel_cterm	kn_ns_nc
TRANSCRIPT23383.CHR1.NNIC	DAB1	DAB1	True	True	Pla	7.083617858650656	pFSM	known_nterm_known_splice_known_cterm	kn_ks_kc
TRANSCRIPT23407.CHR1.NNIC	DAB1	DAB1	False	True	Low	9.917065002110917	pNNC	known_nterm_novel_splice_novel_cterm	kn_ns_nc
TRANSCRIPT23412.CHR1.NIC	DAB1	DAB1	False	True	Low	25.50102429114236	pNNC	known_nterm_known_splice_novel_cterm	kn_ks_nc
TRANSCRIPT23572.CHR1.NNIC	OMA1	OMA1	False	True	Cle	8.500341430380788	pNNC	known_nterm_novel_splice_novel_cterm	kn_ns_nc
TRANSCRIPT23581.CHR1.NIC	OMA1	OMA1	False	True	Cle	42.501707151903936	pFSM	known_nterm_known_splice_known_cterm	kn_ks_kc
TRANSCRIPT23605.CHR1.NNIC	OMA1	OMA1	False	True	Pla	19.83413000422184	pNNC	novel_nterm_known_splice_known_cterm	nn_ks_kc
TRANSCRIPT23611.CHR1.NNIC	OMA1	OMA1	False	True	Pla	7.083617858650656	pNIC	known_nterm_combo_splice_known_cterm	kn_cs_kc
TRANSCRIPT23575.CHR1.NNIC	OMA1	OMA1	True	True	Pla	5.666894286920525	pNNC	novel_nterm_novel_splice_novel_cterm	nn_ns_nc
TRANSCRIPT23559.CHR1.NNIC	OMA1	OMA1	True	True	Cle	7.083617858650656	pNNC	known_nterm_novel_splice_novel_cterm	kn_ns_nc
TRANSCRIPT23599.CHR1.NNIC	OMA1	OMA1	True	True	Pla	43.91843072363407	pNNC	novel_nterm_known_splice_novel_cterm	nn_ks_nc
TRANSCRIPT23737.CHR1.NNIC	FGGY	FGGY	False	True	Pla	19.83413000422184	pFSM	known_nterm_known_splice_known_cterm	kn_ks_kc
TRANSCRIPT23756.CHR1.NIC	FGGY	FGGY	True	True	Cle	4.250170715190394	pNIC	known_nterm_combo_splice_known_cterm	kn_cs_kc
TRANSCRIPT23773.CHR1.NIC	FGGY	FGGY	False	True	Cle	8.500341430380788	pNIC	combo_nterm_cterm	cnc
TRANSCRIPT23869.CHR1.NIC	HOOK1	HOOK1	False	True	Cle	86.420137875538	pFSM	known_nterm_known_splice_known_cterm	kn_ks_kc
TRANSCRIPT23941.CHR1.NIC	CYP2J2	CYP2J2	True	True	Pla	17.000682860761575	pFSM	known_nterm_known_splice_known_cterm	kn_ks_kc
TRANSCRIPT23970.CHR1.NIC	NFIA	NFIA	False	True	Cle	14.167235717301311	pNIC	known_nterm_combo_splice_known_cterm	kn_cs_kc
TRANSCRIPT24095.CHR1.NNIC	TM2D1	TM2D1	True	True	Cle	15.583959289031442	pNNC	known_nterm_combo_splice_novel_cterm	kn_cs_nc
TRANSCRIPT24159.CHR1.NIC	PATJ	PATJ	False	True	Cle	31.167918578062885	pNNC	known_nterm_known_splice_novel_cterm	kn_ks_nc
TRANSCRIPT24169.CHR1.NNIC	PATJ	PATJ	True	True	Cle	9.917065002110917	pNNC	known_nterm_known_splice_novel_cterm	kn_ks_nc
TRANSCRIPT24179.CHR1.NIC	PATJ	PATJ	False	True	Cle	8.500341430380788	pNNC	known_nterm_known_splice_novel_cterm	kn_ks_nc
TRANSCRIPT24141.CHR1.NIC	PATJ	PATJ	True	True	Cle	19.83413000422184	pNIC	known_nterm_combo_splice_known_cterm	kn_cs_kc
TRANSCRIPT24165.CHR1.NIC	PATJ	PATJ	False	True	Cle	11.33378857384105	pNIC	combo_nterm_cterm	cnc
TRANSCRIPT24277.CHR1.NIC	DOCK7	DOCK7	False	True	Cle	14.167235717301311	pNNC	known_nterm_known_splice_novel_cterm	kn_ks_nc
TRANSCRIPT24310.CHR1.NIC	DOCK7	DOCK7	False	True	Cle	12.75051214557118	pNNC	known_nterm_known_splice_novel_cterm	kn_ks_nc
TRANSCRIPT24351.CHR1.NNIC	ATG4C	ATG4C	False	True	Pla	5.666894286920525	pFSM	known_nterm_known_splice_known_cterm	kn_ks_kc
TRANSCRIPT24411.CHR1.NNIC	ALG6	ALG6	False	True	Pla	9.917065002110917	pNIC	known_nterm_combo_splice_known_cterm	kn_cs_kc
TRANSCRIPT24485.CHR1.NIC	ALG6	ALG6	False	True	Low	4.250170715190394	pNNC	known_nterm_known_splice_novel_cterm	kn_ks_nc
TRANSCRIPT24500.CHR1.NIC	ITGB3BP	ITGB3BP	False	True	Low	9.917065002110917	pNNC	known_nterm_known_splice_novel_cterm	kn_ks_nc
TRANSCRIPT24487.CHR1.NNIC	EFCAB7	EFCAB7	False	True	Cle	29.75119500633276	pNNC	known_nterm_novel_splice_novel_cterm	kn_ns_nc
TRANSCRIPT24488.CHR1.NIC	EFCAB7	EFCAB7	False	True	Cle	113.33788573841048	pNNC	known_nterm_known_splice_novel_cterm	kn_ks_nc
TRANSCRIPT24591.CHR1.NNIC	RAVER2	RAVER2	False	True	Pla	25.50102429114236	pNNC	novel_nterm_known_splice_novel_cterm	nn_ks_nc
TRANSCRIPT24578.CHR1.NIC	JAK1	JAK1	False	True	Pla	51.00204858228472	pNNC	novel_nterm_known_splice_known_cterm	nn_ks_kc
TRANSCRIPT24569.CHR1.NIC	JAK1	JAK1	True	True	Cle	26.91774786287249	pFSM	known_nterm_known_splice_known_cterm	kn_ks_kc
TRANSCRIPT24665.CHR1.NNIC	AK4	AK4	False	True	Cle	68.0027314430463	pFSM	known_nterm_known_splice_known_cterm	kn_ks_kc
TRANSCRIPT24668.CHR1.NNIC	AK4	AK4	False	True	Cle	43.91843072363407	pFSM	known_nterm_known_splice_known_cterm	kn_ks_kc
TRANSCRIPT24712.CHR1.NIC	DNAJC6	DNAJC6	False	True	Cle	344.2638279304218	pNIC	known_nterm_combo_splice_known_cterm	kn_cs_kc
TRANSCRIPT24908.CHR1.NNIC	SGIP1	SGIP1	False	True	Pla	236.592836478932	pNIC	known_nterm_combo_splice_known_cterm	kn_cs_kc
TRANSCRIPT24933.CHR1.NIC	SGIP1	SGIP1	False	True	Pla	75.08634930169694	pNIC	known_nterm_combo_splice_known_cterm	kn_cs_kc
TRANSCRIPT24968.CHR1.NIC	SGIP1	SGIP1	False	True	Pla	43.91843072363407	pNIC	known_nterm_combo_splice_known_cterm	kn_cs_kc
TRANSCRIPT24983.CHR1.NIC	SGIP1	SGIP1	False	True	Pla	45.3351542953642	pNIC	known_nterm_combo_splice_known_cterm	kn_cs_kc
TRANSCRIPT25145.CHR1.NNIC	DYNLT5	DYNLT5	True	True	Low	12.75051214557118	pNNC	known_nterm_novel_splice_novel_cterm	kn_ns_nc
TRANSCRIPT25168.CHR1.NIC	DNAI4	DNAI4	False	True	Pla	12.75051214557118	pNIC	known_nterm_combo_splice_known_cterm	kn_cs_kc
TRANSCRIPT25242.CHR1.NNIC	MIER1	MIER1	False	True	Cle	12.75051214557118	pNNC	known_nterm_novel_splice_novel_cterm	kn_ns_nc
TRANSCRIPT25180.CHR1.NNIC	SLC35D1	SLC35D1	True	True	Pla	8.500341430380788	pFSM	known_nterm_known_splice_known_cterm	kn_ks_kc
TRANSCRIPT25253.CHR1.NNIC	SLC35D1	SLC35D1	False	True	Pla	9.917065002110917	pNNC	known_nterm_novel_splice_novel_cterm	kn_ns_nc
TRANSCRIPT25354.CHR1.NNIC	C1orf141	C1orf141	False	True	Pla	26.91774786287249	pNIC	known_nterm_combo_splice_known_cterm	kn_cs_kc
TRANSCRIPT25358.CHR1.NNIC	C1orf141	C1orf141	True	True	Low	4.250170715190394	pFSM	known_nterm_known_splice_known_cterm	kn_ks_kc
TRANSCRIPT25405.CHR1.NIC	GADD45A	GADD45A	True	True	Pla	7.083617858650656	pNNC	known_nterm_known_splice_novel_cterm	kn_ks_nc
TRANSCRIPT25406.CHR1.NIC	GADD45A	GADD45A	False	True	Pla	7.083617858650656	pNNC	novel_nterm_known_splice_known_cterm	nn_ks_kc
TRANSCRIPT25415.CHR1.NNIC	GNG12	GNG12	False	True	Cle	32.58464214979301	pFSM	known_nterm_known_splice_known_cterm	kn_ks_kc
TRANSCRIPT25447.CHR1.NIC	WLS	WLS	False	True	Cle	51.00204858228472	pNIC	known_nterm_combo_splice_known_cterm	kn_cs_kc
TRANSCRIPT25470.CHR1.NIC	WLS	WLS	False	True	Cle	53.83549572574498	pNNC	known_nterm_known_splice_novel_cterm	kn_ks_nc
TRANSCRIPT25479.CHR1.NIC	WLS	WLS	False	True	Cle	32.58464214979301	pNNC	known_nterm_known_splice_novel_cterm	kn_ks_nc
TRANSCRIPT25667.CHR1.NIC	LRRC7	LRRC7	False	True	Pla	12.75051214557118	pNNC	known_nterm_known_splice_novel_cterm	kn_ks_nc
TRANSCRIPT25692.CHR1.NIC	LRRC7	LRRC7	False	True	Pla	4.250170715190394	pNNC	known_nterm_known_splice_novel_cterm	kn_ks_nc
TRANSCRIPT25645.CHR1.NIC	LRRC40	LRRC40	False	True	Cle	11.33378857384105	pNNC	known_nterm_known_splice_novel_cterm	kn_ks_nc
TRANSCRIPT25659.CHR1.NIC	LRRC40	LRRC40	False	True	Cle	19.83413000422184	pNNC	known_nterm_known_splice_novel_cterm	kn_ks_nc
TRANSCRIPT25762.CHR1.NIC	ANKRD13C	ANKRD13C	False	True	Pla	34.00136572152315	pNNC	known_nterm_novel_splice_novel_cterm	kn_ns_nc
TRANSCRIPT25768.CHR1.NNIC	ANKRD13C	ANKRD13C	False	True	Pla	119.00478002533102	pNNC	known_nterm_combo_splice_novel_cterm	kn_cs_nc
TRANSCRIPT25835.CHR1.NIC	ANKRD13C	ANKRD13C	False	True	Pla	147.33925145993365	pNNC	known_nterm_novel_splice_novel_cterm	kn_ns_nc
TRANSCRIPT26080.CHR1.NNIC	NEGR1	NEGR1	False	True	Cle	130.33856859917205	pNNC	known_nterm_novel_splice_novel_cterm	kn_ns_nc
TRANSCRIPT26346.CHR1.NIC	LRRIQ3	LRRIQ3	False	True	Pla	8.500341430380788	pNNC	known_nterm_known_splice_novel_cterm	kn_ks_nc
TRANSCRIPT26381.CHR1.NNIC	TYW3	TYW3	False	True	Pla	5.666894286920525	pNNC	known_nterm_novel_splice_novel_cterm	kn_ns_nc
TRANSCRIPT26396.CHR1.NIC	TYW3	TYW3	False	True	Low	21.250853575951968	pNNC	known_nterm_known_splice_novel_cterm	kn_ks_nc
TRANSCRIPT26399.CHR1.NIC	TYW3	TYW3	False	True	Pla	7.083617858650656	pFSM	known_nterm_known_splice_known_cterm	kn_ks_kc
TRANSCRIPT26453.CHR1.NIC	ACADM	ACADM	False	True	Cle	25.50102429114236	pNNC	known_nterm_known_splice_novel_cterm	kn_ks_nc
TRANSCRIPT26527.CHR1.NIC	RABGGTB	RABGGTB	False	True	Cle	9.917065002110917	pNIC	known_nterm_combo_splice_known_cterm	kn_cs_kc
TRANSCRIPT26596.CHR1.NIC	ST6GALNAC5	ST6GALNAC5	False	True	Cle	22.6675771476821	pNNC	known_nterm_known_splice_novel_cterm	kn_ks_nc
TRANSCRIPT26597.CHR1.NNIC	ST6GALNAC5	ST6GALNAC5	False	True	Cle	7.083617858650656	pNIC	known_nterm_combo_splice_known_cterm	kn_cs_kc
TRANSCRIPT26598.CHR1.NNIC	ST6GALNAC5	ST6GALNAC5	True	True	Cle	9.917065002110917	pNNC	known_nterm_combo_splice_novel_cterm	kn_cs_nc
TRANSCRIPT26605.CHR1.NNIC	ST6GALNAC5	ST6GALNAC5	False	True	Cle	35.41808929325328	pNNC	known_nterm_novel_splice_novel_cterm	kn_ns_nc
TRANSCRIPT26606.CHR1.NIC	ST6GALNAC5	ST6GALNAC5	False	True	Cle	7.083617858650656	pNNC	known_nterm_known_splice_novel_cterm	kn_ks_nc
TRANSCRIPT26600.CHR1.NIC	ST6GALNAC5	ST6GALNAC5	False	True	Pla	9.917065002110917	pNNC	novel_nterm_known_splice_known_cterm	nn_ks_kc
TRANSCRIPT26639.CHR1.NIC	AK5	AK5	False	True	Cle	29.75119500633276	pNNC	known_nterm_novel_splice_known_cterm	kn_ns_kc
TRANSCRIPT26673.CHR1.NNIC	ZZZ3	ZZZ3	False	True	Pla	43.91843072363407	pNNC	novel_nterm_known_splice_known_cterm	nn_ks_kc
TRANSCRIPT26734.CHR1.NIC	USP33	USP33	False	True	Pla	51.00204858228472	pNIC	known_nterm_combo_splice_known_cterm	kn_cs_kc
TRANSCRIPT26741.CHR1.NIC	USP33	USP33	False	True	Cle	102.00409716456944	pNIC	known_nterm_combo_splice_known_cterm	kn_cs_kc
TRANSCRIPT26765.CHR1.NIC	USP33	USP33	True	True	Cle	36.83481286498341	pNIC	known_nterm_combo_splice_known_cterm	kn_cs_kc
TRANSCRIPT26860.CHR1.NNIC	MIGA1	MIGA1	True	True	Cle	14.167235717301311	pFSM	known_nterm_known_splice_known_cterm	kn_ks_kc
TRANSCRIPT26887.CHR1.NIC	MIGA1	MIGA1	False	True	Cle	12.75051214557118	pNNC	known_nterm_known_splice_novel_cterm	kn_ks_nc
TRANSCRIPT26893.CHR1.NIC	MIGA1	MIGA1	False	True	Cle	5.666894286920525	pNNC	known_nterm_known_splice_novel_cterm	kn_ks_nc
TRANSCRIPT26947.CHR1.NNIC	DNAJB4	DNAJB4	True	True	Pla	55.25221929747512	pNNC	known_nterm_known_splice_novel_cterm	kn_ks_nc
TRANSCRIPT26937.CHR1.NIC	DNAJB4	DNAJB4	False	True	Pla	41.084983580173805	pNNC	novel_nterm_known_splice_known_cterm	nn_ks_kc
TRANSCRIPT26968.CHR1.NIC	IFI44L	IFI44L	False	True	Pla	11.33378857384105	pFSM	known_nterm_known_splice_known_cterm	kn_ks_kc
TRANSCRIPT26982.CHR1.NNIC	ADGRL2	ADGRL2	True	True	Pla	35.41808929325328	pNIC	known_nterm_combo_splice_known_cterm	kn_cs_kc
TRANSCRIPT27049.CHR1.NIC	ADGRL2	ADGRL2	False	True	Cle	11.33378857384105	pFSM	known_nterm_known_splice_known_cterm	kn_ks_kc
TRANSCRIPT27237.CHR1.NNIC	TTLL7	TTLL7	False	True	Cle	17.000682860761575	pNNC	novel_nterm_known_splice_known_cterm	nn_ks_kc
TRANSCRIPT27260.CHR1.NIC	TTLL7	TTLL7	False	True	Pla	38.25153643671354	pNNC	known_nterm_known_splice_novel_cterm	kn_ks_nc
TRANSCRIPT27330.CHR1.NNIC	PRKACB	PRKACB	False	True	Cle	341.4303807869616	pNIC	known_nterm_combo_splice_known_cterm	kn_cs_kc
TRANSCRIPT27343.CHR1.NIC	PRKACB	PRKACB	False	True	Pla	202.5914707574088	pNIC	known_nterm_combo_splice_known_cterm	kn_cs_kc
TRANSCRIPT27446.CHR1.NNIC	CTBS	CTBS	True	True	Cle	19.83413000422184	pNNC	known_nterm_novel_splice_novel_cterm	kn_ns_nc
TRANSCRIPT27514.CHR1.NIC	SSX2IP	SSX2IP	False	True	Cle	1790.7385946668855	pFSM	known_nterm_known_splice_known_cterm	kn_ks_kc
TRANSCRIPT27636.CHR1.NNIC	SYDE2	SYDE2	True	True	Pla	7.083617858650656	pNNC	novel_nterm_combo_splice_novel_cterm	nn_cs_nc
TRANSCRIPT27637.CHR1.NNIC	SYDE2	SYDE2	True	True	Cle	11.33378857384105	pNNC	known_nterm_combo_splice_novel_cterm	kn_cs_nc
TRANSCRIPT27651.CHR1.NNIC	SYDE2	SYDE2	True	True	Pla	31.167918578062885	pNNC	novel_nterm_known_splice_novel_cterm	nn_ks_nc
TRANSCRIPT27652.CHR1.NNIC	SYDE2	SYDE2	True	True	Cle	9.917065002110917	pNNC	known_nterm_known_splice_novel_cterm	kn_ks_nc
TRANSCRIPT27712.CHR1.NNIC	C1orf52	C1orf52	True	True	Cle	18.417406432491703	pFSM	known_nterm_known_splice_known_cterm	kn_ks_kc
TRANSCRIPT27716.CHR1.NNIC	BCL10	BCL10	True	True	Cle	5.666894286920525	pFSM	known_nterm_known_splice_known_cterm	kn_ks_kc
TRANSCRIPT27774.CHR1.NNIC	ZNHIT6	ZNHIT6	False	True	Cle	17.000682860761575	pNIC	known_nterm_combo_splice_known_cterm	kn_cs_kc
TRANSCRIPT27777.CHR1.NIC	ZNHIT6	ZNHIT6	False	True	Cle	11.33378857384105	pNNC	known_nterm_known_splice_novel_cterm	kn_ks_nc
TRANSCRIPT27765.CHR1.NNIC	ZNHIT6	ZNHIT6	True	True	Cle	11.33378857384105	pNNC	known_nterm_novel_splice_novel_cterm	kn_ns_nc
TRANSCRIPT27804.CHR1.NNIC	COL24A1	COL24A1	False	True	Pla	86.420137875538	pNNC	novel_nterm_known_splice_known_cterm	nn_ks_kc
TRANSCRIPT27813.CHR1.NNIC	COL24A1	COL24A1	False	True	Pla	11.33378857384105	pNNC	novel_nterm_known_splice_novel_cterm	nn_ks_nc
TRANSCRIPT27839.CHR1.NIC	ODF2L	ODF2L	False	True	Cle	7.083617858650656	pNIC	known_nterm_combo_splice_known_cterm	kn_cs_kc
TRANSCRIPT27843.CHR1.NIC	ODF2L	ODF2L	False	True	Cle	9.917065002110917	pNIC	known_nterm_combo_splice_known_cterm	kn_cs_kc
TRANSCRIPT27858.CHR1.NNIC	ODF2L	ODF2L	True	True	Cle	14.167235717301311	pNNC	known_nterm_known_splice_novel_cterm	kn_ks_nc
TRANSCRIPT27866.CHR1.NNIC	ODF2L	ODF2L	False	True	Cle	11.33378857384105	pNNC	known_nterm_novel_splice_novel_cterm	kn_ns_nc
TRANSCRIPT27870.CHR1.NIC	ODF2L	ODF2L	False	True	Cle	11.33378857384105	pNNC	known_nterm_known_splice_novel_cterm	kn_ks_nc
TRANSCRIPT27878.CHR1.NIC	ODF2L	ODF2L	False	True	Cle	17.000682860761575	pNNC	known_nterm_known_splice_novel_cterm	kn_ks_nc
TRANSCRIPT27852.CHR1.NIC	ODF2L	ODF2L	True	True	Low	22.6675771476821	pFSM	known_nterm_known_splice_known_cterm	kn_ks_kc
TRANSCRIPT27918.CHR1.NNIC	SH3GLB1	SH3GLB1	False	True	Cle	109.0877150232201	pNIC	known_nterm_combo_splice_known_cterm	kn_cs_kc
TRANSCRIPT27945.CHR1.NIC	SH3GLB1	SH3GLB1	False	True	Cle	18.417406432491703	pNNC	known_nterm_known_splice_novel_cterm	kn_ks_nc
TRANSCRIPT27962.CHR1.NNIC	HS2ST1	HS2ST1	False	True	Pla	32.58464214979301	pFSM	known_nterm_known_splice_known_cterm	kn_ks_kc
TRANSCRIPT28048.CHR1.NIC	LMO4	LMO4	False	True	Pla	7.083617858650656	pFSM	known_nterm_known_splice_known_cterm	kn_ks_kc
TRANSCRIPT28049.CHR1.NIC	LMO4	LMO4	False	True	Cle	56.668942869205246	pNNC	known_nterm_known_splice_novel_cterm	kn_ks_nc
TRANSCRIPT28073.CHR1.NNIC	PKN2	PKN2	False	True	Pla	25.50102429114236	pNNC	known_nterm_novel_splice_known_cterm	kn_ns_kc
TRANSCRIPT28137.CHR1.NIC	PKN2	PKN2	False	True	Pla	134.58873931436247	pNNC	known_nterm_known_splice_novel_cterm	kn_ks_nc
TRANSCRIPT28188.CHR1.NNIC	GTF2B	GTF2B	True	True	Pla	155.83959289031444	pNNC	novel_nterm_known_splice_known_cterm	nn_ks_kc
TRANSCRIPT28211.CHR1.NIC	KYAT3	KYAT3	False	True	Cle	7.083617858650656	pNNC	known_nterm_known_splice_novel_cterm	kn_ks_nc
TRANSCRIPT28244.CHR1.NNIC	GBP4	GBP4	True	True	Pla	49.58532501055459	pFSM	known_nterm_known_splice_known_cterm	kn_ks_kc
TRANSCRIPT28467.CHR1.NNIC	ZNF644	ZNF644	False	True	Pla	104.8375443080297	pFSM	known_nterm_known_splice_known_cterm	kn_ks_kc
TRANSCRIPT28476.CHR1.NNIC	ZNF644	ZNF644	True	True	Low	12.75051214557118	pNNC	known_nterm_known_splice_novel_cterm	kn_ks_nc
TRANSCRIPT28505.CHR1.NIC	HFM1	HFM1	False	True	Cle	24.08430071941223	pNIC	known_nterm_combo_splice_known_cterm	kn_cs_kc
TRANSCRIPT28571.CHR1.NNIC	CDC7	CDC7	False	True	Pla	70.83617858650656	pFSM	known_nterm_known_splice_known_cterm	kn_ks_kc
TRANSCRIPT28590.CHR1.NNIC	CDC7	CDC7	True	True	Pla	7.083617858650656	pNNC	known_nterm_novel_splice_novel_cterm	kn_ns_nc
TRANSCRIPT28594.CHR1.NNIC	CDC7	CDC7	False	True	Pla	8.500341430380788	pNNC	novel_nterm_known_splice_known_cterm	nn_ks_kc
TRANSCRIPT28628.CHR1.NIC	TGFBR3	TGFBR3	False	True	Pla	4.250170715190394	pNNC	known_nterm_known_splice_novel_cterm	kn_ks_nc
TRANSCRIPT28799.CHR1.NIC	GLMN	GLMN	False	True	Cle	185.5907878966472	pNNC	known_nterm_known_splice_novel_cterm	kn_ks_nc
TRANSCRIPT28727.CHR1.NNIC	RPAP2	RPAP2	False	True	Cle	19.83413000422184	pNNC	known_nterm_novel_splice_novel_cterm	kn_ns_nc
TRANSCRIPT28752.CHR1.NIC	RPAP2	RPAP2	False	True	Cle	8.500341430380788	pNNC	known_nterm_known_splice_novel_cterm	kn_ks_nc
TRANSCRIPT28768.CHR1.NIC	RPAP2	RPAP2	False	True	Pla	96.33720287764892	pNNC	known_nterm_known_splice_novel_cterm	kn_ks_nc
TRANSCRIPT28784.CHR1.NIC	RPAP2	RPAP2	False	True	Cle	65.16928429958602	pNNC	known_nterm_known_splice_novel_cterm	kn_ks_nc
TRANSCRIPT28910.CHR1.NIC	MTF2	MTF2	False	True	Cle	46.75187786709432	pNNC	known_nterm_known_splice_novel_cterm	kn_ks_nc
TRANSCRIPT28911.CHR1.NNIC	MTF2	MTF2	True	True	Cle	96.3372028776489	pNNC	known_nterm_known_splice_novel_cterm	kn_ks_nc
TRANSCRIPT28936.CHR1.NIC	MTF2	MTF2	False	True	Low	26.91774786287249	pNNC	known_nterm_known_splice_novel_cterm	kn_ks_nc
TRANSCRIPT29014.CHR1.NIC	TMED5	TMED5	False	True	Pla	24.08430071941223	pFSM	known_nterm_known_splice_known_cterm	kn_ks_kc
TRANSCRIPT29061.CHR1.NNIC	FNBP1L	FNBP1L	False	True	Cle	15.583959289031442	pNIC	known_nterm_combo_splice_known_cterm	kn_cs_kc
TRANSCRIPT29066.CHR1.NNIC	FNBP1L	FNBP1L	False	True	Cle	12.75051214557118	pNNC	known_nterm_novel_splice_novel_cterm	kn_ns_nc
TRANSCRIPT29077.CHR1.NIC	FNBP1L	FNBP1L	False	True	Cle	29.75119500633276	pNNC	known_nterm_known_splice_novel_cterm	kn_ks_nc
TRANSCRIPT29092.CHR1.NNIC	BCAR3	BCAR3	False	True	Pla	4.250170715190394	pFSM	known_nterm_known_splice_known_cterm	kn_ks_kc
TRANSCRIPT29134.CHR1.NNIC	DNTTIP2	DNTTIP2	True	True	Cle	24.08430071941223	pNNC	known_nterm_known_splice_novel_cterm	kn_ks_nc
TRANSCRIPT29224.CHR1.NNIC	GCLM	GCLM	True	True	Pla	11.33378857384105	pNNC	known_nterm_novel_splice_novel_cterm	kn_ns_nc
TRANSCRIPT29284.CHR1.NIC	GCLM	GCLM	False	True	Pla	7.083617858650656	pNNC	known_nterm_known_splice_novel_cterm	kn_ks_nc
TRANSCRIPT29270.CHR1.NIC	ABCA4	ABCA4	False	True	Cle	382.5153643671354	pNNC	known_nterm_known_splice_novel_cterm	kn_ks_nc
TRANSCRIPT29345.CHR1.NIC	ARHGAP29	ARHGAP29	False	True	Cle	24.08430071941223	pNNC	known_nterm_known_splice_novel_cterm	kn_ks_nc
TRANSCRIPT29402.CHR1.NIC	ABCD3	ABCD3	False	True	Cle	22.6675771476821	pNNC	known_nterm_known_splice_novel_cterm	kn_ks_nc
TRANSCRIPT29407.CHR1.NIC	ABCD3	ABCD3	False	True	Cle	42.501707151903936	pNNC	known_nterm_known_splice_novel_cterm	kn_ks_nc
TRANSCRIPT29553.CHR1.NNIC	TLCD4	TLCD4	False	True	Pla	11.33378857384105	pFSM	known_nterm_known_splice_known_cterm	kn_ks_kc
TRANSCRIPT29578.CHR1.NIC	RWDD3	RWDD3	True	True	Cle	7.083617858650656	pNNC	known_nterm_novel_splice_novel_cterm	kn_ns_nc
TRANSCRIPT29580.CHR1.NNIC	RWDD3	RWDD3	True	True	Cle	60.91911358439564	pFSM	known_nterm_known_splice_known_cterm	kn_ks_kc
TRANSCRIPT29584.CHR1.NIC	RWDD3	RWDD3	True	True	Low	5.666894286920525	pNNC	known_nterm_novel_splice_novel_cterm	kn_ns_nc
TRANSCRIPT29590.CHR1.NNIC	RWDD3	RWDD3	True	True	Cle	14.167235717301311	pNNC	known_nterm_combo_splice_novel_cterm	kn_cs_nc
TRANSCRIPT29651.CHR1.NIC	PTBP2	PTBP2	False	True	Cle	39.66826000844367	pNNC	known_nterm_known_splice_novel_cterm	kn_ks_nc
TRANSCRIPT29676.CHR1.NIC	DPYD	DPYD	False	True	Cle	4.250170715190394	pNNC	known_nterm_known_splice_novel_cterm	kn_ks_nc
TRANSCRIPT29691.CHR1.NIC	DPYD	DPYD	False	True	Cle	5.666894286920525	pNNC	known_nterm_known_splice_novel_cterm	kn_ks_nc
TRANSCRIPT29710.CHR1.NNIC	SNX7	SNX7	False	True	Cle	5.666894286920525	pNNC	known_nterm_novel_splice_novel_cterm	kn_ns_nc
TRANSCRIPT29758.CHR1.NNIC	AGL	AGL	False	True	Cle	41.084983580173805	pFSM	known_nterm_known_splice_known_cterm	kn_ks_kc
TRANSCRIPT29896.CHR1.NIC	MFSD14A	MFSD14A	True	True	Cle	26.91774786287249	pNNC	known_nterm_known_splice_novel_cterm	kn_ks_nc
TRANSCRIPT30058.CHR1.NIC	MFSD14A	MFSD14A	False	True	Cle	36.83481286498341	pNNC	known_nterm_known_splice_novel_cterm	kn_ks_nc
TRANSCRIPT29906.CHR1.NNIC	TRMT13	TRMT13	True	True	Cle	9.917065002110917	pNNC	known_nterm_novel_splice_novel_cterm	kn_ns_nc
TRANSCRIPT29974.CHR1.NNIC	TRMT13	TRMT13	False	True	Cle	15.583959289031442	pNNC	known_nterm_novel_splice_novel_cterm	kn_ns_nc
TRANSCRIPT29975.CHR1.NNIC	TRMT13	TRMT13	False	True	Cle	8.500341430380788	pNNC	known_nterm_combo_splice_novel_cterm	kn_cs_nc
TRANSCRIPT29981.CHR1.NIC	TRMT13	TRMT13	True	True	Pla	42.501707151903936	pFSM	known_nterm_known_splice_known_cterm	kn_ks_kc
TRANSCRIPT30030.CHR1.NIC	TRMT13	TRMT13	False	True	Cle	83.58669073207773	pNNC	known_nterm_known_splice_novel_cterm	kn_ks_nc
TRANSCRIPT29936.CHR1.NNIC	LRRC39	LRRC39	False	True	Pla	956.2884109178384	pFSM	known_nterm_known_splice_known_cterm	kn_ks_kc
TRANSCRIPT30221.CHR1.NIC	CDC14A	CDC14A	True	True	Pla	5.666894286920525	pNIC	known_nterm_combo_splice_known_cterm	kn_cs_kc
TRANSCRIPT30307.CHR1.NIC	EXTL2	EXTL2	False	True	Pla	8.500341430380788	pFSM	known_nterm_known_splice_known_cterm	kn_ks_kc
TRANSCRIPT30309.CHR1.NIC	EXTL2	EXTL2	False	True	Pla	24.08430071941223	pNNC	known_nterm_known_splice_novel_cterm	kn_ks_nc
TRANSCRIPT30311.CHR1.NNIC	EXTL2	EXTL2	True	True	Pla	5.666894286920525	pNNC	known_nterm_known_splice_novel_cterm	kn_ks_nc
TRANSCRIPT30387.CHR1.NIC	OLFM3	OLFM3	False	True	Pla	18.417406432491703	pNNC	known_nterm_known_splice_novel_cterm	kn_ks_nc
TRANSCRIPT30410.CHR1.NIC	COL11A1	COL11A1	False	True	Pla	7.083617858650656	pFSM	known_nterm_known_splice_known_cterm	kn_ks_kc
TRANSCRIPT30421.CHR1.NIC	COL11A1	COL11A1	False	True	Pla	4.250170715190394	pNNC	known_nterm_known_splice_novel_cterm	kn_ks_nc
TRANSCRIPT30429.CHR1.NIC	COL11A1	COL11A1	False	True	Pla	46.75187786709432	pNIC	combo_nterm_cterm	cnc
TRANSCRIPT30435.CHR1.NIC	COL11A1	COL11A1	False	True	Pla	26.91774786287249	pNNC	known_nterm_known_splice_novel_cterm	kn_ks_nc
TRANSCRIPT30440.CHR1.NIC	COL11A1	COL11A1	False	True	Pla	4.250170715190394	pNNC	known_nterm_known_splice_novel_cterm	kn_ks_nc
TRANSCRIPT30474.CHR1.NIC	RNPC3	RNPC3	True	True	Cle	255.0102429114236	pFSM	known_nterm_known_splice_known_cterm	kn_ks_kc
TRANSCRIPT30563.CHR1.NNIC	AMY2B	AMY2B	False	True	Pla	52.41877215401485	pFSM	known_nterm_known_splice_known_cterm	kn_ks_kc
TRANSCRIPT30617.CHR1.NIC	NTNG1	NTNG1	False	True	Pla	114.75460931014062	pFSM	known_nterm_known_splice_known_cterm	kn_ks_kc
TRANSCRIPT30634.CHR1.NIC	NTNG1	NTNG1	False	True	Pla	7.083617858650656	pNNC	known_nterm_known_splice_novel_cterm	kn_ks_nc
TRANSCRIPT30636.CHR1.NIC	NTNG1	NTNG1	False	True	Pla	39.66826000844368	pFSM	known_nterm_known_splice_known_cterm	kn_ks_kc
TRANSCRIPT30641.CHR1.NIC	NTNG1	NTNG1	False	True	Pla	22.6675771476821	pNNC	known_nterm_known_splice_novel_cterm	kn_ks_nc
TRANSCRIPT30652.CHR1.NIC	NTNG1	NTNG1	False	True	Pla	9.917065002110917	pNNC	known_nterm_known_splice_novel_cterm	kn_ks_nc
TRANSCRIPT30767.CHR1.NNIC	PRPF38B	PRPF38B	True	True	Pla	45.3351542953642	pNNC	known_nterm_novel_splice_novel_cterm	kn_ns_nc
TRANSCRIPT30769.CHR1.NNIC	PRPF38B	PRPF38B	True	True	Pla	41.084983580173805	pNNC	known_nterm_known_splice_novel_cterm	kn_ks_nc
TRANSCRIPT30894.CHR1.NIC	GPSM2	GPSM2	False	True	Pla	15.583959289031442	pFSM	known_nterm_known_splice_known_cterm	kn_ks_kc
TRANSCRIPT30924.CHR1.NIC	WDR47	WDR47	False	True	Pla	38.25153643671354	pNNC	novel_nterm_known_splice_known_cterm	nn_ks_kc
TRANSCRIPT31086.CHR1.NIC	SARS1	SARS1	True	True	Cle	66.58600787131617	pNNC	known_nterm_known_splice_novel_cterm	kn_ks_nc
TRANSCRIPT31099.CHR1.NIC	SARS1	SARS1	True	True	Cle	113.33788573841048	pNNC	known_nterm_known_splice_novel_cterm	kn_ks_nc
TRANSCRIPT31177.CHR1.NIC	SORT1	SORT1	False	True	Cle	269.17747862872494	pNIC	known_nterm_combo_splice_known_cterm	kn_cs_kc
TRANSCRIPT31226.CHR1.NNIC	PSMA5	PSMA5	False	True	Pla	11.33378857384105	pFSM	known_nterm_known_splice_known_cterm	kn_ks_kc
TRANSCRIPT31442.CHR1.NNIC	GNAT2	GNAT2	True	True	Pla	646.0259487089398	pFSM	known_nterm_known_splice_known_cterm	kn_ks_kc
TRANSCRIPT31493.CHR1.NIC	GSTM4	GSTM4	False	True	Cle	15.583959289031442	pNNC	known_nterm_novel_splice_novel_cterm	kn_ns_nc
TRANSCRIPT31522.CHR1.NIC	GSTM4	GSTM4	False	True	Pla	7.083617858650656	pNNC	known_nterm_combo_splice_novel_cterm	kn_cs_nc
TRANSCRIPT31544.CHR1.NIC	GSTM5	GSTM5	False	True	Cle	4.250170715190394	pFSM	known_nterm_known_splice_known_cterm	kn_ks_kc
TRANSCRIPT31556.CHR1.NIC	GSTM5	GSTM5	False	True	Pla	19.83413000422184	pNNC	known_nterm_known_splice_novel_cterm	kn_ks_nc
TRANSCRIPT31604.CHR1.NNIC	AHCYL1	AHCYL1	False	True	Cle	28.334471434602623	pNNC	known_nterm_combo_splice_novel_cterm	kn_cs_nc
TRANSCRIPT31617.CHR1.NIC	AHCYL1	AHCYL1	False	True	Cle	46.75187786709432	pNNC	known_nterm_known_splice_novel_cterm	kn_ks_nc
TRANSCRIPT31742.CHR1.NNIC	RBM15	RBM15	True	True	Pla	7.083617858650656	pFSM	known_nterm_known_splice_known_cterm	kn_ks_kc
TRANSCRIPT31810.CHR1.NNIC	LRIF1	LRIF1	False	True	Pla	31.167918578062885	pNNC	novel_nterm_known_splice_known_cterm	nn_ks_kc
TRANSCRIPT31824.CHR1.NIC	LRIF1	LRIF1	False	True	Cle	35.41808929325328	pNNC	known_nterm_known_splice_novel_cterm	kn_ks_nc
TRANSCRIPT31856.CHR1.NIC	DRAM2	DRAM2	False	True	Pla	68.0027314430463	pFSM	known_nterm_known_splice_known_cterm	kn_ks_kc
TRANSCRIPT31863.CHR1.NNIC	DRAM2	DRAM2	True	True	Cle	14.167235717301311	pNNC	known_nterm_novel_splice_novel_cterm	kn_ns_nc
TRANSCRIPT31853.CHR1.NIC	DRAM2	DRAM2	True	True	Low	35.41808929325328	pFSM	known_nterm_known_splice_known_cterm	kn_ks_kc
TRANSCRIPT31908.CHR1.NNIC	CEPT1	CEPT1	False	True	Cle	11.33378857384105	pNNC	known_nterm_novel_splice_novel_cterm	kn_ns_nc
TRANSCRIPT31917.CHR1.NIC	CEPT1	CEPT1	False	True	Cle	199.7580236139485	pNNC	known_nterm_known_splice_novel_cterm	kn_ks_nc
TRANSCRIPT31927.CHR1.NIC	CEPT1	CEPT1	False	True	Cle	63.75256072785591	pNNC	known_nterm_known_splice_novel_cterm	kn_ks_nc
TRANSCRIPT31943.CHR1.NNIC	PIFO	PIFO	True	True	Cle	7.083617858650656	pNNC	known_nterm_combo_splice_novel_cterm	kn_cs_nc
TRANSCRIPT31945.CHR1.NIC	PIFO	PIFO	True	True	Low	15.583959289031442	pNNC	known_nterm_known_splice_novel_cterm	kn_ks_nc
TRANSCRIPT31965.CHR1.NIC	WDR77	WDR77	True	True	Pla	31.167918578062885	pNNC	known_nterm_novel_splice_novel_cterm	kn_ns_nc
TRANSCRIPT31980.CHR1.NIC	WDR77	WDR77	False	True	Cle	39.66826000844367	pNNC	known_nterm_known_splice_novel_cterm	kn_ks_nc
TRANSCRIPT31992.CHR1.NNIC	ATP5PB	ATP5PB	True	True	Cle	62.33583715612576	pFSM	known_nterm_known_splice_known_cterm	kn_ks_kc
TRANSCRIPT32041.CHR1.NNIC	RAP1A	RAP1A	True	True	Pla	24.08430071941223	pFSM	known_nterm_known_splice_known_cterm	kn_ks_kc
TRANSCRIPT32066.CHR1.NIC	KCND3	KCND3	False	True	Cle	15.583959289031442	pFSM	known_nterm_known_splice_known_cterm	kn_ks_kc
TRANSCRIPT32068.CHR1.NIC	KCND3	KCND3	False	True	Cle	5.666894286920525	pNNC	known_nterm_known_splice_novel_cterm	kn_ks_nc
TRANSCRIPT32069.CHR1.NIC	KCND3	KCND3	False	True	Cle	4.250170715190394	pNNC	known_nterm_known_splice_novel_cterm	kn_ks_nc
TRANSCRIPT32079.CHR1.NIC	KCND3	KCND3	False	True	Cle	5.666894286920525	pNNC	known_nterm_known_splice_novel_cterm	kn_ks_nc
TRANSCRIPT32153.CHR1.NIC	CTTNBP2NL	CTTNBP2NL	False	True	Pla	24.08430071941223	pNNC	known_nterm_novel_splice_novel_cterm	kn_ns_nc
TRANSCRIPT32195.CHR1.NIC	WNT2B	WNT2B	False	True	Pla	7.083617858650656	pNNC	known_nterm_known_splice_novel_cterm	kn_ks_nc
TRANSCRIPT32167.CHR1.NNIC	WNT2B	WNT2B	False	True	Cle	24.08430071941223	pFSM	known_nterm_known_splice_known_cterm	kn_ks_kc
TRANSCRIPT32286.CHR1.NIC	PPM1J	PPM1J	False	True	Cle	17.000682860761575	pNNC	known_nterm_known_splice_novel_cterm	kn_ks_nc
TRANSCRIPT32283.CHR1.NIC	PPM1J	PPM1J	True	True	Cle	22.6675771476821	pNNC	known_nterm_combo_splice_novel_cterm	kn_cs_nc
TRANSCRIPT32343.CHR1.NIC	TAFA3	TAFA3	False	True	Cle	111.92116216668036	pFSM	known_nterm_known_splice_known_cterm	kn_ks_kc
TRANSCRIPT32397.CHR1.NNIC	LRIG2	LRIG2	True	True	Pla	34.00136572152315	pFSM	known_nterm_known_splice_known_cterm	kn_ks_kc
TRANSCRIPT32418.CHR1.NIC	LRIG2	LRIG2	False	True	Pla	21.250853575951968	pNNC	known_nterm_known_splice_novel_cterm	kn_ks_nc
TRANSCRIPT32432.CHR1.NIC	LRIG2	LRIG2	False	True	Pla	55.25221929747512	pNNC	known_nterm_known_splice_novel_cterm	kn_ks_nc
TRANSCRIPT32503.CHR1.NNIC	LRIG2	LRIG2	False	True	Pla	19.83413000422184	pNNC	known_nterm_novel_splice_novel_cterm	kn_ns_nc
TRANSCRIPT32750.CHR1.NIC	PHTF1	PHTF1	False	True	Pla	19.83413000422184	pFSM	known_nterm_known_splice_known_cterm	kn_ks_kc
TRANSCRIPT32768.CHR1.NIC	PHTF1	PHTF1	False	True	Pla	11.33378857384105	pNIC	combo_nterm_cterm	cnc
TRANSCRIPT32796.CHR1.NNIC	PHTF1	PHTF1	False	True	Pla	119.00478002533102	pNNC	known_nterm_novel_splice_novel_cterm	kn_ns_nc
TRANSCRIPT32829.CHR1.NIC	PHTF1	PHTF1	False	True	Pla	9.917065002110917	pNNC	known_nterm_known_splice_novel_cterm	kn_ks_nc
TRANSCRIPT32839.CHR1.NIC	RSBN1	RSBN1	True	True	Cle	14.167235717301311	pNNC	known_nterm_known_splice_novel_cterm	kn_ks_nc
TRANSCRIPT32946.CHR1.NIC	SYT6	SYT6	True	True	Cle	42.501707151903936	pFSM	known_nterm_known_splice_known_cterm	kn_ks_kc
TRANSCRIPT32950.CHR1.NIC	SYT6	SYT6	True	True	Pla	7.083617858650656	pFSM	known_nterm_known_splice_known_cterm	kn_ks_kc
TRANSCRIPT32959.CHR1.NNIC	TRIM33	TRIM33	False	True	Pla	75.08634930169694	pNNC	novel_nterm_known_splice_known_cterm	nn_ks_kc
TRANSCRIPT33013.CHR1.NIC	BCAS2	BCAS2	False	True	Cle	28.334471434602623	pNNC	known_nterm_known_splice_novel_cterm	kn_ks_nc
TRANSCRIPT33018.CHR1.NIC	DENND2C	DENND2C	True	True	Low	11.33378857384105	pNNC	novel_nterm_known_splice_known_cterm	nn_ks_kc
TRANSCRIPT33126.CHR1.NIC	SIKE1	SIKE1	False	True	Pla	21.250853575951968	pNNC	known_nterm_novel_splice_known_cterm	kn_ns_kc
TRANSCRIPT33140.CHR1.NIC	SIKE1	SIKE1	False	True	Cle	9.917065002110917	pNNC	known_nterm_novel_splice_novel_cterm	kn_ns_nc
TRANSCRIPT33191.CHR1.NIC	SLC22A15	SLC22A15	True	True	Cle	8.500341430380788	pFSM	known_nterm_known_splice_known_cterm	kn_ks_kc
TRANSCRIPT33192.CHR1.NNIC	SLC22A15	SLC22A15	True	True	Cle	5.666894286920525	pNNC	known_nterm_combo_splice_novel_cterm	kn_cs_nc
TRANSCRIPT33196.CHR1.NNIC	SLC22A15	SLC22A15	False	True	Cle	5.666894286920525	pNIC	known_nterm_combo_splice_known_cterm	kn_cs_kc
TRANSCRIPT33288.CHR1.NNIC	CD58	CD58	True	True	Cle	5.666894286920525	pFSM	known_nterm_known_splice_known_cterm	kn_ks_kc
TRANSCRIPT33297.CHR1.NNIC	IGSF3	IGSF3	False	True	Pla	11.33378857384105	pFSM	known_nterm_known_splice_known_cterm	kn_ks_kc
TRANSCRIPT33311.CHR1.NIC	TTF2	TTF2	True	True	Cle	28.334471434602623	pFSM	known_nterm_known_splice_known_cterm	kn_ks_kc
TRANSCRIPT33333.CHR1.NIC	TTF2	TTF2	False	True	Cle	11.33378857384105	pNNC	known_nterm_known_splice_novel_cterm	kn_ks_nc
TRANSCRIPT33325.CHR1.NIC	TRIM45	TRIM45	True	True	Pla	110.50443859495024	pFSM	known_nterm_known_splice_known_cterm	kn_ks_kc
TRANSCRIPT33326.CHR1.NIC	TRIM45	TRIM45	True	True	Pla	17.000682860761575	pFSM	known_nterm_known_splice_known_cterm	kn_ks_kc
TRANSCRIPT33343.CHR1.NIC	MAN1A2	MAN1A2	False	True	Pla	15.583959289031442	pNNC	known_nterm_known_splice_novel_cterm	kn_ks_nc
TRANSCRIPT33344.CHR1.NIC	MAN1A2	MAN1A2	False	True	Pla	19.83413000422184	pNNC	known_nterm_known_splice_novel_cterm	kn_ks_nc
TRANSCRIPT33369.CHR1.NNIC	GDAP2	GDAP2	True	True	Cle	9.917065002110917	pNNC	known_nterm_known_splice_novel_cterm	kn_ks_nc
TRANSCRIPT33382.CHR1.NNIC	GDAP2	GDAP2	True	True	Cle	5.666894286920525	pNNC	known_nterm_combo_splice_novel_cterm	kn_cs_nc
TRANSCRIPT33385.CHR1.NIC	GDAP2	GDAP2	False	True	Cle	11.33378857384105	pNNC	known_nterm_known_splice_novel_cterm	kn_ks_nc
TRANSCRIPT33391.CHR1.NIC	GDAP2	GDAP2	False	True	Cle	48.16860143882446	pNNC	known_nterm_known_splice_novel_cterm	kn_ks_nc
TRANSCRIPT33438.CHR1.NIC	WARS2	WARS2	False	True	Cle	42.501707151903936	pNNC	known_nterm_known_splice_novel_cterm	kn_ks_nc
TRANSCRIPT33480.CHR1.NNIC	ZNF697	ZNF697	False	True	Cle	28.334471434602623	pFSM	known_nterm_known_splice_known_cterm	kn_ks_kc
TRANSCRIPT33504.CHR1.NIC	NOTCH2	NOTCH2	False	True	Pla	28.334471434602623	pNNC	known_nterm_known_splice_novel_cterm	kn_ks_nc
TRANSCRIPT33509.CHR1.NIC	NOTCH2	NOTCH2	False	True	Pla	4.250170715190394	pNNC	known_nterm_known_splice_novel_cterm	kn_ks_nc
TRANSCRIPT33853.CHR1.NIC	SRGAP2C	SRGAP2C	False	True	Cle	53.83549572574498	pNIC	known_nterm_combo_splice_known_cterm	kn_cs_kc
TRANSCRIPT33871.CHR1.NIC	SRGAP2C	SRGAP2C	False	True	Cle	12.75051214557118	pNNC	known_nterm_known_splice_novel_cterm	kn_ks_nc
TRANSCRIPT33879.CHR1.NNIC	SRGAP2C	SRGAP2C	False	True	Low	14.167235717301311	pNNC	known_nterm_combo_splice_novel_cterm	kn_cs_nc
TRANSCRIPT33960.CHR1.NIC	NBPF15	NBPF15	False	True	Pla	38.251536436713536	pFSM	known_nterm_known_splice_known_cterm	kn_ks_kc
TRANSCRIPT34021.CHR1.NIC	SRGAP2B	SRGAP2B	False	True	Cle	9.917065002110917	pNNC	known_nterm_known_splice_novel_cterm	kn_ks_nc
TRANSCRIPT34025.CHR1.NIC	SRGAP2B	SRGAP2B	False	True	Cle	5.666894286920525	pNNC	known_nterm_known_splice_novel_cterm	kn_ks_nc
TRANSCRIPT34017.CHR1.NIC	SRGAP2B	SRGAP2B	True	True	Cle	8.500341430380788	pFSM	known_nterm_known_splice_known_cterm	kn_ks_kc
TRANSCRIPT34093.CHR1.NNIC	GPR89A	GPR89A	False	True	Pla	8.500341430380788	pNNC	known_nterm_novel_splice_known_cterm	kn_ns_kc
TRANSCRIPT34109.CHR1.NIC	GPR89A	GPR89A	True	True	Low	22.6675771476821	pFSM	known_nterm_known_splice_known_cterm	kn_ks_kc
TRANSCRIPT34180.CHR1.NIC	GPR89A	GPR89A	False	True	Low	15.583959289031442	pNNC	known_nterm_known_splice_novel_cterm	kn_ks_nc
TRANSCRIPT34122.CHR1.NIC	PDZK1	PDZK1	False	True	Pla	24.08430071941223	pFSM	known_nterm_known_splice_known_cterm	kn_ks_kc
TRANSCRIPT34254.CHR1.NNIC	RNF115	RNF115	True	True	Cle	505.77031510765687	pFSM	known_nterm_known_splice_known_cterm	kn_ks_kc
TRANSCRIPT34361.CHR1.NIC	RNF115	RNF115	False	True	Cle	19.83413000422184	pNNC	known_nterm_known_splice_novel_cterm	kn_ks_nc
TRANSCRIPT34199.CHR1.NIC	POLR3C	POLR3C	False	True	Pla	17.000682860761575	pNNC	known_nterm_known_splice_novel_cterm	kn_ks_nc
TRANSCRIPT34283.CHR1.NIC	POLR3C	POLR3C	False	True	Cle	12.75051214557118	pNNC	known_nterm_known_splice_novel_cterm	kn_ks_nc
TRANSCRIPT34299.CHR1.NIC	POLR3C	POLR3C	False	True	Cle	26.91774786287249	pNNC	known_nterm_known_splice_novel_cterm	kn_ks_nc
TRANSCRIPT34318.CHR1.NIC	POLR3C	POLR3C	False	True	Cle	8.500341430380788	pNNC	known_nterm_known_splice_novel_cterm	kn_ks_nc
TRANSCRIPT34210.CHR1.NIC	PIAS3	PIAS3	False	True	Cle	66.58600787131617	pNIC	combo_nterm_cterm	cnc
TRANSCRIPT34407.CHR1.NNIC	POLR3GL	POLR3GL	False	True	Pla	127.50512145571182	pFSM	known_nterm_known_splice_known_cterm	kn_ks_kc
TRANSCRIPT34594.CHR1.NNIC	NOTCH2NLA	NOTCH2NLA	False	True	Pla	121.83822716879128	pFSM	known_nterm_known_splice_known_cterm	kn_ks_kc
TRANSCRIPT34948.CHR1.NIC	PRKAB2	PRKAB2	False	True	Cle	18.417406432491703	pFSM	known_nterm_known_splice_known_cterm	kn_ks_kc
TRANSCRIPT34950.CHR1.NIC	PRKAB2	PRKAB2	False	True	Cle	5.666894286920525	pNNC	known_nterm_known_splice_novel_cterm	kn_ks_nc
TRANSCRIPT34967.CHR1.NIC	PRKAB2	PRKAB2	False	True	Cle	5.666894286920525	pNNC	known_nterm_known_splice_novel_cterm	kn_ks_nc
TRANSCRIPT34983.CHR1.NIC	PRKAB2	PRKAB2	False	True	Cle	9.917065002110917	pNNC	known_nterm_known_splice_novel_cterm	kn_ks_nc
TRANSCRIPT34969.CHR1.NIC	CHD1L	CHD1L	True	True	Low	34.00136572152315	pFSM	known_nterm_known_splice_known_cterm	kn_ks_kc
TRANSCRIPT35017.CHR1.NNIC	ACP6	ACP6	False	True	Pla	8.500341430380788	pNNC	known_nterm_combo_splice_novel_cterm	kn_cs_nc
TRANSCRIPT35018.CHR1.NNIC	ACP6	ACP6	False	True	Pla	4.250170715190394	pNNC	known_nterm_novel_splice_novel_cterm	kn_ns_nc
TRANSCRIPT35031.CHR1.NIC	ACP6	ACP6	True	True	Pla	9.917065002110917	pFSM	known_nterm_known_splice_known_cterm	kn_ks_kc
TRANSCRIPT35124.CHR1.NIC	NBPF11	NBPF11	False	True	Pla	15.583959289031442	pFSM	known_nterm_known_splice_known_cterm	kn_ks_kc
TRANSCRIPT35339.CHR1.NIC	PDE4DIP	PDE4DIP	False	True	Pla	58.08566644093538	pNNC	known_nterm_known_splice_novel_cterm	kn_ks_nc
TRANSCRIPT35417.CHR1.NNIC	NBPF9	NBPF9	False	True	Pla	11.33378857384105	pFSM	known_nterm_known_splice_known_cterm	kn_ks_kc
TRANSCRIPT35693.CHR1.NIC	NOTCH2NLC	NOTCH2NLC	True	True	Low	8.500341430380788	pNNC	known_nterm_novel_splice_novel_cterm	kn_ns_nc
TRANSCRIPT35760.CHR1.NNIC	SV2A	SV2A	False	True	Cle	341.4303807869616	pFSM	known_nterm_known_splice_known_cterm	kn_ks_kc
TRANSCRIPT35775.CHR1.NIC	SV2A	SV2A	True	True	Cle	29.75119500633276	pNNC	known_nterm_known_splice_novel_cterm	kn_ks_nc
TRANSCRIPT35807.CHR1.NIC	OTUD7B	OTUD7B	False	True	Cle	11.33378857384105	pNNC	known_nterm_known_splice_novel_cterm	kn_ks_nc
TRANSCRIPT35861.CHR1.NIC	VPS45	VPS45	False	True	Cle	66.58600787131617	pNIC	known_nterm_combo_splice_known_cterm	kn_cs_kc
TRANSCRIPT35863.CHR1.NIC	VPS45	VPS45	False	True	Cle	45.3351542953642	pNNC	known_nterm_known_splice_novel_cterm	kn_ks_nc
TRANSCRIPT35879.CHR1.NIC	VPS45	VPS45	False	True	Pla	29.75119500633276	pNIC	known_nterm_combo_splice_known_cterm	kn_cs_kc
TRANSCRIPT36000.CHR1.NIC	ANP32E	ANP32E	False	True	Pla	87.83686144726813	pNNC	known_nterm_combo_splice_novel_cterm	kn_cs_nc
TRANSCRIPT35986.CHR1.NIC	ANP32E	ANP32E	False	True	Pla	100.58737359283931	pNIC	known_nterm_combo_splice_known_cterm	kn_cs_kc
TRANSCRIPT36175.CHR1.NIC	CA14	CA14	False	True	Pla	194.091129327028	pNIC	known_nterm_combo_splice_known_cterm	kn_cs_kc
TRANSCRIPT36300.CHR1.NIC	APH1A	APH1A	True	True	Pla	31.167918578062885	pNNC	known_nterm_combo_splice_novel_cterm	kn_cs_nc
TRANSCRIPT36289.CHR1.NNIC	CIART	CIART	False	True	Pla	14.167235717301311	pFSM	known_nterm_known_splice_known_cterm	kn_ks_kc
TRANSCRIPT36327.CHR1.NIC	CIART	CIART	True	True	Pla	42.501707151903936	pNNC	known_nterm_known_splice_novel_cterm	kn_ks_nc
TRANSCRIPT36137.CHR1.NNIC	RPRD2	RPRD2	False	True	Cle	36.83481286498341	pNNC	known_nterm_novel_splice_novel_cterm	kn_ns_nc
TRANSCRIPT36166.CHR1.NNIC	RPRD2	RPRD2	False	True	Cle	32.58464214979301	pNNC	known_nterm_novel_splice_novel_cterm	kn_ns_nc
TRANSCRIPT36053.CHR1.NIC	TARS2	TARS2	False	True	Cle	14.167235717301311	pNIC	known_nterm_combo_splice_known_cterm	kn_cs_kc
TRANSCRIPT36056.CHR1.NNIC	TARS2	TARS2	False	True	Cle	24.08430071941223	pNIC	known_nterm_combo_splice_known_cterm	kn_cs_kc
TRANSCRIPT36069.CHR1.NNIC	TARS2	TARS2	False	True	Cle	11.33378857384105	pNNC	known_nterm_novel_splice_novel_cterm	kn_ns_nc
TRANSCRIPT36692.CHR1.NNIC	GOLPH3L	GOLPH3L	False	True	Pla	18.417406432491703	pNNC	known_nterm_combo_splice_novel_cterm	kn_cs_nc
TRANSCRIPT36673.CHR1.NNIC	GOLPH3L	GOLPH3L	True	True	Pla	26.91774786287249	pNNC	known_nterm_novel_splice_novel_cterm	kn_ns_nc
TRANSCRIPT36637.CHR1.NIC	ARNT	ARNT	True	True	Pla	471.76894938613367	pFSM	known_nterm_known_splice_known_cterm	kn_ks_kc
TRANSCRIPT36730.CHR1.NNIC	ARNT	ARNT	True	True	Cle	26.91774786287249	pNNC	known_nterm_known_splice_novel_cterm	kn_ks_nc
TRANSCRIPT36763.CHR1.NIC	SETDB1	SETDB1	False	True	Cle	18.417406432491703	pFSM	known_nterm_known_splice_known_cterm	kn_ks_kc
TRANSCRIPT36882.CHR1.NIC	PRUNE1	PRUNE1	False	True	Cle	19.83413000422184	pNIC	known_nterm_combo_splice_known_cterm	kn_cs_kc
TRANSCRIPT36887.CHR1.NIC	PRUNE1	PRUNE1	False	True	Cle	11.33378857384105	pNIC	known_nterm_combo_splice_known_cterm	kn_cs_kc
TRANSCRIPT36889.CHR1.NNIC	PRUNE1	PRUNE1	False	True	Cle	5.666894286920525	pNIC	known_nterm_combo_splice_known_cterm	kn_cs_kc
TRANSCRIPT37023.CHR1.NIC	SCNM1	SCNM1	True	True	Cle	15.583959289031442	pNNC	known_nterm_known_splice_novel_cterm	kn_ks_nc
TRANSCRIPT37028.CHR1.NNIC	VPS72	VPS72	False	True	Pla	11.33378857384105	pNNC	novel_nterm_known_splice_known_cterm	nn_ks_kc
TRANSCRIPT37043.CHR1.NNIC	VPS72	VPS72	False	True	Cle	7.083617858650656	pNNC	known_nterm_combo_splice_novel_cterm	kn_cs_nc
TRANSCRIPT37044.CHR1.NIC	VPS72	VPS72	False	True	Cle	28.334471434602623	pNNC	known_nterm_known_splice_novel_cterm	kn_ks_nc
TRANSCRIPT37179.CHR1.NIC	ZNF687	ZNF687	False	True	Cle	9.917065002110917	pNNC	known_nterm_known_splice_novel_cterm	kn_ks_nc
TRANSCRIPT37183.CHR1.NNIC	ZNF687	ZNF687	False	True	Cle	14.167235717301311	pNIC	known_nterm_combo_splice_known_cterm	kn_cs_kc
TRANSCRIPT37103.CHR1.NIC	PI4KB	PI4KB	False	True	Pla	111.92116216668036	pNIC	known_nterm_combo_splice_known_cterm	kn_cs_kc
TRANSCRIPT37170.CHR1.NIC	PI4KB	PI4KB	False	True	Cle	52.41877215401485	pNIC	combo_nterm_cterm	cnc
TRANSCRIPT37315.CHR1.NIC	PSMB4	PSMB4	True	True	Cle	52.41877215401486	pNNC	known_nterm_known_splice_novel_cterm	kn_ks_nc
TRANSCRIPT37323.CHR1.NIC	PSMB4	PSMB4	True	True	Cle	12.75051214557118	pNNC	known_nterm_known_splice_novel_cterm	kn_ks_nc
TRANSCRIPT37265.CHR1.NIC	POGZ	POGZ	False	True	Cle	66.58600787131617	pFSM	known_nterm_known_splice_known_cterm	kn_ks_kc
TRANSCRIPT37309.CHR1.NIC	POGZ	POGZ	True	True	Cle	62.33583715612578	pNNC	known_nterm_known_splice_novel_cterm	kn_ks_nc
TRANSCRIPT37354.CHR1.NNIC	CGN	CGN	True	True	Cle	5.666894286920525	pNNC	known_nterm_novel_splice_novel_cterm	kn_ns_nc
TRANSCRIPT37376.CHR1.NIC	CGN	CGN	False	True	Cle	9.917065002110917	pNNC	known_nterm_known_splice_novel_cterm	kn_ks_nc
TRANSCRIPT37457.CHR1.NIC	SNX27	SNX27	False	True	Cle	9.917065002110917	pNNC	known_nterm_known_splice_novel_cterm	kn_ks_nc
TRANSCRIPT37464.CHR1.NIC	SNX27	SNX27	True	True	Pla	38.251536436713536	pFSM	known_nterm_known_splice_known_cterm	kn_ks_kc
TRANSCRIPT37392.CHR1.NNIC	CELF3	CELF3	True	True	Pla	53.83549572574499	pNNC	novel_nterm_known_splice_known_cterm	nn_ks_kc
TRANSCRIPT37429.CHR1.NIC	CELF3	CELF3	True	True	Pla	45.3351542953642	pNNC	novel_nterm_known_splice_known_cterm	nn_ks_kc
TRANSCRIPT37520.CHR1.NIC	MRPL9	MRPL9	True	True	Cle	5.666894286920525	pNNC	known_nterm_known_splice_novel_cterm	kn_ks_nc
TRANSCRIPT37568.CHR1.NIC	TDRKH	TDRKH	True	True	Pla	34.00136572152315	pFSM	known_nterm_known_splice_known_cterm	kn_ks_kc
TRANSCRIPT37603.CHR1.NNIC	THEM4	THEM4	True	True	Pla	25.50102429114236	pFSM	known_nterm_known_splice_known_cterm	kn_ks_kc
TRANSCRIPT37627.CHR1.NNIC	THEM4	THEM4	True	True	Cle	58.08566644093538	pFSM	known_nterm_known_splice_known_cterm	kn_ks_kc
TRANSCRIPT37716.CHR1.NIC	CHTOP	CHTOP	False	True	Cle	29.75119500633276	pNIC	known_nterm_combo_splice_known_cterm	kn_cs_kc
TRANSCRIPT37783.CHR1.NIC	ILF2	ILF2	True	True	Cle	18.417406432491703	pNNC	known_nterm_known_splice_novel_cterm	kn_ks_nc
TRANSCRIPT38050.CHR1.NIC	CREB3L4	CREB3L4	False	True	Pla	5.666894286920525	pFSM	known_nterm_known_splice_known_cterm	kn_ks_kc
TRANSCRIPT38076.CHR1.NIC	JTB	JTB	False	True	Pla	35.41808929325328	pFSM	known_nterm_known_splice_known_cterm	kn_ks_kc
TRANSCRIPT38084.CHR1.NIC	JTB	JTB	True	True	Low	12.75051214557118	pNNC	known_nterm_novel_splice_novel_cterm	kn_ns_nc
TRANSCRIPT38168.CHR1.NNIC	TPM3	TPM3	False	True	Cle	157.25631646204457	pNNC	known_nterm_combo_splice_novel_cterm	kn_cs_nc
TRANSCRIPT38170.CHR1.NNIC	TPM3	TPM3	False	True	Cle	121.83822716879128	pNNC	known_nterm_combo_splice_novel_cterm	kn_cs_nc
TRANSCRIPT38132.CHR1.NNIC	TPM3	TPM3	True	True	Cle	43.91843072363407	pNIC	combo_nterm_cterm	cnc
TRANSCRIPT38291.CHR1.NIC	UBAP2L	UBAP2L	False	True	Cle	130.33856859917208	pNIC	known_nterm_combo_splice_known_cterm	kn_cs_kc
TRANSCRIPT38365.CHR1.NIC	UBAP2L	UBAP2L	False	True	Cle	623.3583715612577	pFSM	known_nterm_known_splice_known_cterm	kn_ks_kc
TRANSCRIPT38521.CHR1.NIC	IL6R	IL6R	True	True	Cle	4.250170715190394	pNNC	known_nterm_combo_splice_novel_cterm	kn_cs_nc
TRANSCRIPT38533.CHR1.NNIC	UBE2Q1	UBE2Q1	False	True	Pla	58.08566644093538	pNNC	novel_nterm_known_splice_known_cterm	nn_ks_kc
TRANSCRIPT38584.CHR1.NIC	CHRNB2	CHRNB2	True	True	Pla	7.083617858650656	pNIC	known_nterm_combo_splice_known_cterm	kn_cs_kc
TRANSCRIPT38587.CHR1.NNIC	CHRNB2	CHRNB2	True	True	Pla	7.083617858650656	pNNC	known_nterm_novel_splice_novel_cterm	kn_ns_nc
TRANSCRIPT38589.CHR1.NNIC	CHRNB2	CHRNB2	False	True	Pla	5.666894286920525	pNIC	known_nterm_combo_splice_known_cterm	kn_cs_kc
TRANSCRIPT38815.CHR1.NIC	SHC1	SHC1	False	True	Cle	8.500341430380788	pNIC	known_nterm_combo_splice_known_cterm	kn_cs_kc
TRANSCRIPT38825.CHR1.NNIC	SHC1	SHC1	False	True	Cle	8.500341430380788	pNIC	known_nterm_combo_splice_known_cterm	kn_cs_kc
TRANSCRIPT38867.CHR1.NIC	SHC1	SHC1	False	True	Cle	18.417406432491703	pNNC	known_nterm_combo_splice_novel_cterm	kn_cs_nc
TRANSCRIPT38888.CHR1.NIC	FLAD1	FLAD1	True	True	Pla	38.251536436713536	pNIC	combo_nterm_cterm	cnc
TRANSCRIPT38911.CHR1.NNIC	FLAD1	FLAD1	True	True	Pla	5.666894286920525	pNIC	combo_nterm_cterm	cnc
TRANSCRIPT38670.CHR1.NIC	ADAM15	ADAM15	True	True	Cle	15.583959289031442	pNIC	combo_nterm_cterm	cnc
TRANSCRIPT38679.CHR1.NIC	ADAM15	ADAM15	False	True	Cle	59.50239001266551	pNIC	known_nterm_combo_splice_known_cterm	kn_cs_kc
TRANSCRIPT38691.CHR1.NIC	ADAM15	ADAM15	True	True	Cle	15.583959289031442	pNNC	known_nterm_known_splice_novel_cterm	kn_ks_nc
TRANSCRIPT39005.CHR1.NIC	EFNA3	EFNA3	False	True	Cle	14.167235717301311	pNIC	known_nterm_combo_splice_known_cterm	kn_cs_kc
TRANSCRIPT39020.CHR1.NIC	EFNA1	EFNA1	False	True	Cle	14.167235717301311	pNNC	known_nterm_known_splice_novel_cterm	kn_ks_nc
TRANSCRIPT39059.CHR1.NIC	TRIM46	TRIM46	True	True	Cle	12.75051214557118	pNNC	novel_nterm_novel_splice_known_cterm	nn_ns_kc
TRANSCRIPT39034.CHR1.NIC	THBS3	THBS3	False	True	Cle	4.250170715190394	pNNC	novel_nterm_known_splice_known_cterm	nn_ks_kc
TRANSCRIPT39125.CHR1.NIC	GBA	GBA	False	True	Pla	34.00136572152314	pFSM	known_nterm_known_splice_known_cterm	kn_ks_kc
TRANSCRIPT39367.CHR1.NIC	FAM189B	FAM189B	False	True	Pla	11.33378857384105	pNIC	known_nterm_combo_splice_known_cterm	kn_cs_kc
TRANSCRIPT39589.CHR1.NNIC	FAM189B	FAM189B	False	True	Pla	17.000682860761575	pNIC	known_nterm_combo_splice_known_cterm	kn_cs_kc
TRANSCRIPT39594.CHR1.NIC	SCAMP3	SCAMP3	False	True	Cle	11.33378857384105	pNNC	known_nterm_known_splice_novel_cterm	kn_ks_nc
TRANSCRIPT39472.CHR1.NIC	HCN3	HCN3	True	True	Cle	7.083617858650656	pFSM	known_nterm_known_splice_known_cterm	kn_ks_kc
TRANSCRIPT39382.CHR1.NNIC	FDPS	FDPS	False	True	Pla	12.75051214557118	pFSM	known_nterm_known_splice_known_cterm	kn_ks_kc
TRANSCRIPT39481.CHR1.NNIC	FDPS	FDPS	False	True	Cle	9.917065002110917	pNIC	known_nterm_combo_splice_known_cterm	kn_cs_kc
TRANSCRIPT39298.CHR1.NNIC	RUSC1	RUSC1	False	True	Cle	75.08634930169694	pNNC	known_nterm_novel_splice_known_cterm	kn_ns_kc
TRANSCRIPT39826.CHR1.NIC	ASH1L	ASH1L	False	True	Pla	1250.9669138377058	pNNC	known_nterm_known_splice_novel_cterm	kn_ks_nc
TRANSCRIPT39450.CHR1.NIC	YY1AP1	YY1AP1	False	True	Pla	21.250853575951968	pNIC	combo_nterm_cterm	cnc
TRANSCRIPT39452.CHR1.NIC	YY1AP1	YY1AP1	False	True	Pla	51.00204858228472	pNIC	combo_nterm_cterm	cnc
TRANSCRIPT39704.CHR1.NNIC	SYT11	SYT11	True	True	Cle	260.67713719834416	pFSM	known_nterm_known_splice_known_cterm	kn_ks_kc
TRANSCRIPT39970.CHR1.NIC	KHDC4	KHDC4	True	True	Cle	226.675771476821	pNNC	known_nterm_novel_splice_novel_cterm	kn_ns_nc
TRANSCRIPT40025.CHR1.NIC	KHDC4	KHDC4	True	True	Cle	161.50648717723496	pNNC	known_nterm_known_splice_novel_cterm	kn_ks_nc
TRANSCRIPT39968.CHR1.NIC	KHDC4	KHDC4	True	True	Cle	273.42764934391533	pFSM	known_nterm_known_splice_known_cterm	kn_ks_kc
TRANSCRIPT40101.CHR1.NIC	ARHGEF2	ARHGEF2	False	True	Cle	29.75119500633276	pNIC	combo_nterm_cterm	cnc
TRANSCRIPT40265.CHR1.NNIC	SEMA4A	SEMA4A	False	True	Cle	35.41808929325328	pFSM	known_nterm_known_splice_known_cterm	kn_ks_kc
TRANSCRIPT40269.CHR1.NNIC	SEMA4A	SEMA4A	False	True	Pla	7.083617858650656	pNIC	combo_nterm_cterm	cnc
TRANSCRIPT40482.CHR1.NNIC	SLC25A44	SLC25A44	True	True	Pla	45.3351542953642	pNNC	known_nterm_novel_splice_novel_cterm	kn_ns_nc
TRANSCRIPT40499.CHR1.NNIC	SLC25A44	SLC25A44	False	True	Low	15.583959289031442	pNNC	known_nterm_combo_splice_novel_cterm	kn_cs_nc
TRANSCRIPT40358.CHR1.NNIC	SMG5	SMG5	False	True	Pla	43.91843072363407	pNIC	known_nterm_combo_splice_known_cterm	kn_cs_kc
TRANSCRIPT40360.CHR1.NNIC	SMG5	SMG5	False	True	Pla	26.91774786287249	pNIC	known_nterm_combo_splice_known_cterm	kn_cs_kc
TRANSCRIPT40488.CHR1.NIC	SMG5	SMG5	False	True	Pla	76.50307287342709	pNNC	known_nterm_known_splice_novel_cterm	kn_ks_nc
TRANSCRIPT40426.CHR1.NIC	GLMP	GLMP	True	True	Cle	5.666894286920525	pFSM	known_nterm_known_splice_known_cterm	kn_ks_kc
TRANSCRIPT40687.CHR1.NIC	MEF2D	MEF2D	False	True	Cle	22.6675771476821	pNNC	known_nterm_known_splice_novel_cterm	kn_ks_nc
TRANSCRIPT40746.CHR1.NIC	NAXE	NAXE	True	True	Pla	18.417406432491703	pFSM	known_nterm_known_splice_known_cterm	kn_ks_kc
TRANSCRIPT40820.CHR1.NIC	NAXE	NAXE	True	True	Pla	8.500341430380788	pNIC	known_nterm_combo_splice_known_cterm	kn_cs_kc
TRANSCRIPT40892.CHR1.NIC	NAXE	NAXE	False	True	Pla	22.6675771476821	pNNC	known_nterm_known_splice_novel_cterm	kn_ks_nc
TRANSCRIPT40910.CHR1.NIC	ISG20L2	ISG20L2	False	True	Pla	17.000682860761575	pFSM	known_nterm_known_splice_known_cterm	kn_ks_kc
TRANSCRIPT40931.CHR1.NIC	ISG20L2	ISG20L2	False	True	Pla	7.083617858650656	pNNC	known_nterm_known_splice_novel_cterm	kn_ks_nc
TRANSCRIPT40763.CHR1.NNIC	METTL25B	METTL25B	False	True	Pla	5.666894286920525	pNNC	known_nterm_novel_splice_novel_cterm	kn_ns_nc
TRANSCRIPT40887.CHR1.NIC	HDGF	HDGF	False	True	Cle	38.25153643671354	pNNC	known_nterm_known_splice_novel_cterm	kn_ks_nc
TRANSCRIPT40805.CHR1.NNIC	PRCC	PRCC	True	True	Cle	46.75187786709432	pNNC	known_nterm_novel_splice_novel_cterm	kn_ns_nc
TRANSCRIPT40856.CHR1.NIC	PRCC	PRCC	False	True	Cle	49.58532501055459	pNIC	known_nterm_combo_splice_known_cterm	kn_cs_kc
TRANSCRIPT41018.CHR1.NIC	SH2D2A	SH2D2A	True	True	Pla	5.666894286920525	pNNC	novel_nterm_known_splice_known_cterm	nn_ks_kc
TRANSCRIPT41022.CHR1.NNIC	SH2D2A	SH2D2A	True	True	Cle	14.167235717301311	pNIC	known_nterm_combo_splice_known_cterm	kn_cs_kc
TRANSCRIPT41029.CHR1.NNIC	SH2D2A	SH2D2A	True	True	Pla	8.500341430380788	pNNC	novel_nterm_combo_splice_known_cterm	nn_cs_kc
TRANSCRIPT41011.CHR1.NNIC	SH2D2A	SH2D2A	True	True	Cle	5.666894286920525	pNNC	known_nterm_novel_splice_novel_cterm	kn_ns_nc
TRANSCRIPT41017.CHR1.NNIC	SH2D2A	SH2D2A	True	True	Pla	5.666894286920525	pNNC	novel_nterm_novel_splice_novel_cterm	nn_ns_nc
TRANSCRIPT40977.CHR1.NIC	NTRK1	NTRK1	False	True	Pla	34.00136572152315	pNNC	novel_nterm_novel_splice_known_cterm	nn_ns_kc
TRANSCRIPT40971.CHR1.NIC	NTRK1	NTRK1	False	True	Pla	42.501707151903936	pNIC	known_nterm_combo_splice_known_cterm	kn_cs_kc
TRANSCRIPT41002.CHR1.NIC	NTRK1	NTRK1	False	True	Pla	7.083617858650656	pNNC	novel_nterm_known_splice_known_cterm	nn_ks_kc
TRANSCRIPT41056.CHR1.NIC	ARHGEF11	ARHGEF11	False	True	Pla	9.917065002110917	pNNC	known_nterm_known_splice_novel_cterm	kn_ks_nc
TRANSCRIPT41093.CHR1.NNIC	ETV3	ETV3	False	True	Pla	5.666894286920525	pNNC	known_nterm_novel_splice_novel_cterm	kn_ns_nc
TRANSCRIPT41141.CHR1.NNIC	MNDA	MNDA	False	True	Cle	8.500341430380788	pNIC	known_nterm_combo_splice_known_cterm	kn_cs_kc
TRANSCRIPT41142.CHR1.NNIC	MNDA	MNDA	False	True	Cle	15.583959289031442	pNIC	known_nterm_combo_splice_known_cterm	kn_cs_kc
TRANSCRIPT41149.CHR1.NIC	IFI16	IFI16	False	True	Pla	14.16723571730131	pNNC	novel_nterm_known_splice_known_cterm	nn_ks_kc
TRANSCRIPT41151.CHR1.NIC	IFI16	IFI16	False	True	Pla	14.167235717301311	pNNC	novel_nterm_known_splice_known_cterm	nn_ks_kc
TRANSCRIPT41197.CHR1.NIC	CADM3	CADM3	True	True	Pla	464.685331527483	pFSM	known_nterm_known_splice_known_cterm	kn_ks_kc
TRANSCRIPT41206.CHR1.NIC	CADM3	CADM3	True	True	Pla	461.8518843840228	pFSM	known_nterm_known_splice_known_cterm	kn_ks_kc
TRANSCRIPT41211.CHR1.NNIC	CADM3	CADM3	False	True	Cle	28.334471434602623	pNNC	known_nterm_novel_splice_novel_cterm	kn_ns_nc
TRANSCRIPT41731.CHR1.NNIC	KCNJ9	KCNJ9	False	True	Pla	17.000682860761575	pFSM	known_nterm_known_splice_known_cterm	kn_ks_kc
TRANSCRIPT41696.CHR1.NIC	IGSF8	IGSF8	True	True	Pla	82.16996716034761	pFSM	known_nterm_known_splice_known_cterm	kn_ks_kc
TRANSCRIPT41783.CHR1.NIC	ATP1A2	ATP1A2	False	True	Cle	168.5901050358856	pNNC	novel_nterm_known_splice_known_cterm	nn_ks_kc
TRANSCRIPT41800.CHR1.NIC	DCAF8	DCAF8	True	True	Pla	243.67645433758256	pFSM	known_nterm_known_splice_known_cterm	kn_ks_kc
TRANSCRIPT42080.CHR1.NIC	COPA	COPA	False	True	Cle	92.08703216245851	pNNC	known_nterm_known_splice_novel_cterm	kn_ks_nc
TRANSCRIPT41964.CHR1.NNIC	NCSTN	NCSTN	False	True	Cle	79.33652001688733	pNIC	known_nterm_combo_splice_known_cterm	kn_cs_kc
TRANSCRIPT42109.CHR1.NNIC	ENSG00000270149	F11R	False	True	Pla	4.250170715190394	pFSM	known_nterm_known_splice_known_cterm	kn_ks_kc
TRANSCRIPT42118.CHR1.NIC	USF1	USF1	True	True	Pla	26.91774786287249	pNNC	known_nterm_known_splice_novel_cterm	kn_ks_nc
TRANSCRIPT42119.CHR1.NIC	USF1	USF1	True	True	Pla	9.917065002110917	pFSM	known_nterm_known_splice_known_cterm	kn_ks_kc
TRANSCRIPT42189.CHR1.NIC	KLHDC9	KLHDC9	False	True	Pla	55.25221929747511	pNNC	novel_nterm_known_splice_known_cterm	nn_ks_kc
TRANSCRIPT42201.CHR1.NIC	DEDD	DEDD	False	True	Pla	18.417406432491703	pFSM	known_nterm_known_splice_known_cterm	kn_ks_kc
TRANSCRIPT42168.CHR1.NIC	DEDD	DEDD	True	True	Pla	18.417406432491703	pNNC	known_nterm_novel_splice_novel_cterm	kn_ns_nc
TRANSCRIPT42453.CHR1.NNIC	B4GALT3	B4GALT3	False	True	Pla	5.666894286920525	pNNC	novel_nterm_known_splice_known_cterm	nn_ks_kc
TRANSCRIPT42458.CHR1.NNIC	B4GALT3	B4GALT3	False	True	Pla	17.000682860761575	pFSM	known_nterm_known_splice_known_cterm	kn_ks_kc
TRANSCRIPT42483.CHR1.NIC	B4GALT3	B4GALT3	True	True	Pla	7.083617858650656	pNNC	known_nterm_known_splice_novel_cterm	kn_ks_nc
TRANSCRIPT42590.CHR1.NNIC	PCP4L1	PCP4L1	True	True	Cle	24.08430071941223	pFSM	known_nterm_known_splice_known_cterm	kn_ks_kc
TRANSCRIPT42558.CHR1.NNIC	SDHC	SDHC	True	True	Cle	161.50648717723496	pFSM	known_nterm_known_splice_known_cterm	kn_ks_kc
TRANSCRIPT42710.CHR1.NNIC	NOS1AP	NOS1AP	False	True	Cle	5.666894286920525	pNNC	novel_nterm_known_splice_known_cterm	nn_ks_kc
TRANSCRIPT42756.CHR1.NIC	UHMK1	UHMK1	False	True	Cle	11.33378857384105	pNNC	known_nterm_known_splice_novel_cterm	kn_ks_nc
TRANSCRIPT42784.CHR1.NNIC	UAP1	UAP1	False	True	Pla	17.000682860761575	pFSM	known_nterm_known_splice_known_cterm	kn_ks_kc
TRANSCRIPT42837.CHR1.NIC	HSD17B7	HSD17B7	False	True	Cle	8.500341430380788	pNNC	known_nterm_known_splice_novel_cterm	kn_ks_nc
TRANSCRIPT42840.CHR1.NIC	HSD17B7	HSD17B7	False	True	Cle	8.500341430380788	pNNC	known_nterm_known_splice_novel_cterm	kn_ks_nc
TRANSCRIPT42970.CHR1.NIC	MGST3	MGST3	True	True	Cle	21.250853575951968	pNNC	known_nterm_known_splice_novel_cterm	kn_ks_nc
TRANSCRIPT43004.CHR1.NIC	UCK2	UCK2	False	True	Cle	18.417406432491703	pNNC	known_nterm_known_splice_novel_cterm	kn_ks_nc
TRANSCRIPT43005.CHR1.NIC	UCK2	UCK2	False	True	Cle	9.917065002110917	pNNC	known_nterm_known_splice_novel_cterm	kn_ks_nc
TRANSCRIPT43030.CHR1.NNIC	POGK	POGK	True	True	Cle	62.33583715612576	pNNC	known_nterm_novel_splice_known_cterm	kn_ns_kc
TRANSCRIPT43064.CHR1.NIC	POGK	POGK	False	True	Cle	94.9204793059188	pFSM	known_nterm_known_splice_known_cterm	kn_ks_kc
TRANSCRIPT43067.CHR1.NNIC	POGK	POGK	True	True	Low	19.83413000422184	pNNC	known_nterm_combo_splice_novel_cterm	kn_cs_nc
TRANSCRIPT43076.CHR1.NNIC	POGK	POGK	True	True	Pla	69.41945501477643	pNNC	known_nterm_combo_splice_novel_cterm	kn_cs_nc
TRANSCRIPT43085.CHR1.NIC	TADA1	TADA1	False	True	Cle	21.250853575951968	pNNC	known_nterm_known_splice_novel_cterm	kn_ks_nc
TRANSCRIPT43138.CHR1.NNIC	ILDR2	ILDR2	False	True	Pla	4.250170715190394	pNNC	novel_nterm_novel_splice_novel_cterm	nn_ns_nc
TRANSCRIPT43139.CHR1.NIC	ILDR2	ILDR2	False	True	Pla	15.583959289031442	pNNC	known_nterm_known_splice_novel_cterm	kn_ks_nc
TRANSCRIPT43098.CHR1.NNIC	MAEL	MAEL	False	True	Pla	24.084300719412223	pFSM	known_nterm_known_splice_known_cterm	kn_ks_kc
TRANSCRIPT43109.CHR1.NNIC	MAEL	MAEL	False	True	Pla	12.75051214557118	pNNC	novel_nterm_known_splice_known_cterm	nn_ks_kc
TRANSCRIPT43213.CHR1.NIC	POU2F1	POU2F1	False	True	Pla	15.583959289031442	pNNC	known_nterm_known_splice_novel_cterm	kn_ks_nc
TRANSCRIPT43234.CHR1.NNIC	POU2F1	POU2F1	True	True	Low	17.000682860761575	pNNC	known_nterm_known_splice_novel_cterm	kn_ks_nc
TRANSCRIPT43271.CHR1.NIC	CREG1	CREG1	False	True	Cle	167.17338146415543	pNNC	known_nterm_known_splice_novel_cterm	kn_ks_nc
TRANSCRIPT43279.CHR1.NNIC	MPZL1	MPZL1	True	True	Cle	12.75051214557118	pNNC	known_nterm_novel_splice_novel_cterm	kn_ns_nc
TRANSCRIPT43375.CHR1.NNIC	MPC2	MPC2	False	True	Cle	9.917065002110917	pNNC	novel_nterm_novel_splice_known_cterm	nn_ns_kc
TRANSCRIPT43387.CHR1.NNIC	MPC2	MPC2	False	True	Cle	11.33378857384105	pNNC	known_nterm_combo_splice_novel_cterm	kn_cs_nc
TRANSCRIPT43388.CHR1.NIC	MPC2	MPC2	False	True	Cle	8.500341430380788	pNNC	known_nterm_known_splice_novel_cterm	kn_ks_nc
TRANSCRIPT43305.CHR1.NIC	DCAF6	DCAF6	False	True	Pla	154.4228693185843	pNIC	known_nterm_combo_splice_known_cterm	kn_cs_kc
TRANSCRIPT43323.CHR1.NNIC	DCAF6	DCAF6	False	True	Pla	34.00136572152315	pNNC	known_nterm_novel_splice_novel_cterm	kn_ns_nc
TRANSCRIPT43415.CHR1.NNIC	TIPRL	TIPRL	True	True	Pla	99.17065002110918	pFSM	known_nterm_known_splice_known_cterm	kn_ks_kc
TRANSCRIPT43417.CHR1.NNIC	TIPRL	TIPRL	False	True	Pla	17.000682860761575	pNNC	known_nterm_novel_splice_novel_cterm	kn_ns_nc
TRANSCRIPT43420.CHR1.NIC	TIPRL	TIPRL	False	True	Pla	14.167235717301311	pNNC	known_nterm_known_splice_novel_cterm	kn_ks_nc
TRANSCRIPT43424.CHR1.NIC	TIPRL	TIPRL	False	True	Pla	9.917065002110917	pNNC	known_nterm_known_splice_novel_cterm	kn_ks_nc
TRANSCRIPT43445.CHR1.NNIC	SFT2D2	SFT2D2	True	True	Cle	24.08430071941223	pFSM	known_nterm_known_splice_known_cterm	kn_ks_kc
TRANSCRIPT43456.CHR1.NIC	SFT2D2	SFT2D2	False	True	Cle	14.167235717301311	pNNC	known_nterm_known_splice_novel_cterm	kn_ks_nc
TRANSCRIPT43512.CHR1.NNIC	NME7	NME7	False	True	Pla	18.417406432491703	pNNC	known_nterm_novel_splice_novel_cterm	kn_ns_nc
TRANSCRIPT43539.CHR1.NIC	NME7	NME7	False	True	Pla	121.83822716879128	pNNC	known_nterm_known_splice_novel_cterm	kn_ks_nc
TRANSCRIPT43560.CHR1.NIC	NME7	NME7	False	True	Pla	17.000682860761575	pNNC	known_nterm_known_splice_novel_cterm	kn_ks_nc
TRANSCRIPT43516.CHR1.NIC	NME7	NME7	True	True	Pla	34.00136572152315	pFSM	known_nterm_known_splice_known_cterm	kn_ks_kc
TRANSCRIPT43617.CHR1.NIC	NME7	NME7	False	True	Pla	31.167918578062885	pNNC	known_nterm_known_splice_novel_cterm	kn_ks_nc
TRANSCRIPT43666.CHR1.NIC	NME7	NME7	False	True	Low	21.250853575951968	pNNC	known_nterm_known_splice_novel_cterm	kn_ks_nc
TRANSCRIPT43619.CHR1.NNIC	BLZF1	BLZF1	False	True	Cle	178.50717003799653	pNNC	known_nterm_combo_splice_novel_cterm	kn_cs_nc
TRANSCRIPT43636.CHR1.NIC	BLZF1	BLZF1	False	True	Cle	106.25426787975984	pNNC	known_nterm_known_splice_novel_cterm	kn_ks_nc
TRANSCRIPT43627.CHR1.NIC	CCDC181	CCDC181	False	True	Pla	276.26109648737565	pFSM	known_nterm_known_splice_known_cterm	kn_ks_kc
TRANSCRIPT43642.CHR1.NIC	CCDC181	CCDC181	False	True	Pla	41.084983580173805	pNNC	known_nterm_known_splice_novel_cterm	kn_ks_nc
TRANSCRIPT43656.CHR1.NIC	CCDC181	CCDC181	False	True	Pla	18.417406432491703	pNNC	known_nterm_known_splice_novel_cterm	kn_ks_nc
TRANSCRIPT43694.CHR1.NIC	SLC19A2	SLC19A2	True	True	Cle	86.420137875538	pNNC	known_nterm_known_splice_novel_cterm	kn_ks_nc
TRANSCRIPT43723.CHR1.NNIC	SELL	SELL	False	True	Pla	7.083617858650656	pFSM	known_nterm_known_splice_known_cterm	kn_ks_kc
TRANSCRIPT43725.CHR1.NNIC	SELL	SELL	False	True	Pla	5.666894286920525	pNNC	novel_nterm_known_splice_known_cterm	nn_ks_kc
TRANSCRIPT43780.CHR1.NIC	SCYL3	SCYL3	False	True	Cle	55.25221929747512	pNNC	known_nterm_known_splice_novel_cterm	kn_ks_nc
TRANSCRIPT43785.CHR1.NIC	SCYL3	SCYL3	False	True	Cle	11.33378857384105	pNNC	known_nterm_known_splice_novel_cterm	kn_ks_nc
TRANSCRIPT43820.CHR1.NNIC	KIFAP3	KIFAP3	True	True	Cle	357.01434007599306	pNNC	known_nterm_novel_splice_novel_cterm	kn_ns_nc
TRANSCRIPT43849.CHR1.NIC	KIFAP3	KIFAP3	False	True	Cle	110.50443859495024	pNNC	known_nterm_known_splice_novel_cterm	kn_ks_nc
TRANSCRIPT43900.CHR1.NNIC	FMO2	FMO2	True	True	Cle	26.91774786287249	pFSM	known_nterm_known_splice_known_cterm	kn_ks_kc
TRANSCRIPT43916.CHR1.NIC	PRRC2C	PRRC2C	False	True	Low	24.08430071941223	pNNC	known_nterm_known_splice_novel_cterm	kn_ks_nc
TRANSCRIPT44056.CHR1.NIC	METTL13	METTL13	False	True	Pla	39.66826000844367	pNIC	known_nterm_combo_splice_known_cterm	kn_cs_kc
TRANSCRIPT44004.CHR1.NIC	DNM3	DNM3	False	True	Cle	34.00136572152315	pNNC	known_nterm_known_splice_novel_cterm	kn_ks_nc
TRANSCRIPT44008.CHR1.NIC	DNM3	DNM3	False	True	Cle	28.334471434602623	pNNC	known_nterm_known_splice_novel_cterm	kn_ks_nc
TRANSCRIPT44009.CHR1.NIC	DNM3	DNM3	False	True	Cle	19.83413000422184	pNNC	known_nterm_known_splice_novel_cterm	kn_ks_nc
TRANSCRIPT44017.CHR1.NIC	DNM3	DNM3	False	True	Cle	28.334471434602623	pNIC	known_nterm_combo_splice_known_cterm	kn_cs_kc
TRANSCRIPT44023.CHR1.NIC	DNM3	DNM3	False	True	Cle	17.000682860761575	pNNC	known_nterm_known_splice_novel_cterm	kn_ks_nc
TRANSCRIPT44029.CHR1.NIC	DNM3	DNM3	False	True	Cle	38.25153643671354	pNNC	known_nterm_known_splice_novel_cterm	kn_ks_nc
TRANSCRIPT44033.CHR1.NIC	DNM3	DNM3	False	True	Cle	32.58464214979301	pNNC	known_nterm_known_splice_novel_cterm	kn_ks_nc
TRANSCRIPT44037.CHR1.NIC	DNM3	DNM3	False	True	Cle	77.91979644515722	pNNC	known_nterm_known_splice_novel_cterm	kn_ks_nc
TRANSCRIPT44060.CHR1.NIC	DNM3	DNM3	False	True	Cle	14.167235717301311	pNNC	known_nterm_known_splice_novel_cterm	kn_ks_nc
TRANSCRIPT44095.CHR1.NNIC	SUCO	SUCO	True	True	Pla	28.334471434602623	pNNC	known_nterm_novel_splice_novel_cterm	kn_ns_nc
TRANSCRIPT44111.CHR1.NIC	SUCO	SUCO	False	True	Pla	141.67235717301313	pNIC	known_nterm_combo_splice_known_cterm	kn_cs_kc
TRANSCRIPT44113.CHR1.NIC	SUCO	SUCO	False	True	Pla	26.91774786287249	pNNC	known_nterm_known_splice_novel_cterm	kn_ks_nc
TRANSCRIPT44129.CHR1.NIC	SUCO	SUCO	False	True	Pla	36.83481286498341	pNNC	known_nterm_known_splice_novel_cterm	kn_ks_nc
TRANSCRIPT44144.CHR1.NIC	SUCO	SUCO	False	True	Pla	24.08430071941223	pNNC	known_nterm_known_splice_novel_cterm	kn_ks_nc
TRANSCRIPT44147.CHR1.NNIC	SUCO	SUCO	True	True	Low	29.75119500633276	pNNC	known_nterm_known_splice_novel_cterm	kn_ks_nc
TRANSCRIPT44266.CHR1.NIC	KLHL20	KLHL20	False	True	Pla	29.75119500633276	pNNC	novel_nterm_novel_splice_known_cterm	nn_ns_kc
TRANSCRIPT44258.CHR1.NIC	KLHL20	KLHL20	False	True	Pla	42.501707151903936	pFSM	known_nterm_known_splice_known_cterm	kn_ks_kc
TRANSCRIPT44323.CHR1.NIC	KLHL20	KLHL20	False	True	Pla	26.91774786287249	pNNC	known_nterm_known_splice_novel_cterm	kn_ks_nc
TRANSCRIPT44399.CHR1.NIC	ZBTB37	ZBTB37	False	True	Pla	22.6675771476821	pFSM	known_nterm_known_splice_known_cterm	kn_ks_kc
TRANSCRIPT44204.CHR1.NIC	RC3H1	RC3H1	False	True	Pla	9.917065002110917	pFSM	known_nterm_known_splice_known_cterm	kn_ks_kc
TRANSCRIPT44234.CHR1.NIC	RC3H1	RC3H1	False	True	Pla	22.6675771476821	pNNC	known_nterm_known_splice_novel_cterm	kn_ks_nc
TRANSCRIPT44501.CHR1.NIC	RABGAP1L	RABGAP1L	False	True	Cle	121.83822716879128	pNNC	known_nterm_known_splice_novel_cterm	kn_ks_nc
TRANSCRIPT44505.CHR1.NNIC	RABGAP1L	RABGAP1L	False	True	Cle	8.500341430380788	pNNC	known_nterm_novel_splice_novel_cterm	kn_ns_nc
TRANSCRIPT44516.CHR1.NIC	RABGAP1L	RABGAP1L	True	True	Pla	5.666894286920525	pNIC	known_nterm_combo_splice_known_cterm	kn_cs_kc
TRANSCRIPT44527.CHR1.NNIC	RABGAP1L	RABGAP1L	False	True	Pla	12.75051214557118	pNNC	known_nterm_novel_splice_novel_cterm	kn_ns_nc
TRANSCRIPT44529.CHR1.NNIC	RABGAP1L	RABGAP1L	False	True	Pla	14.167235717301311	pNIC	known_nterm_combo_splice_known_cterm	kn_cs_kc
TRANSCRIPT44575.CHR1.NIC	RABGAP1L	RABGAP1L	False	True	Pla	9.917065002110917	pNNC	known_nterm_known_splice_novel_cterm	kn_ks_nc
TRANSCRIPT44596.CHR1.NNIC	MRPS14	MRPS14	True	True	Cle	49.58532501055459	pFSM	known_nterm_known_splice_known_cterm	kn_ks_kc
TRANSCRIPT44690.CHR1.NIC	TNR	TNR	False	True	Cle	15.583959289031442	pNNC	known_nterm_known_splice_novel_cterm	kn_ks_nc
TRANSCRIPT44696.CHR1.NIC	TNR	TNR	False	True	Cle	7.083617858650656	pNNC	known_nterm_known_splice_novel_cterm	kn_ks_nc
TRANSCRIPT44740.CHR1.NIC	COP1	COP1	False	True	Cle	111.92116216668036	pNIC	known_nterm_combo_splice_known_cterm	kn_cs_kc
TRANSCRIPT44754.CHR1.NIC	COP1	COP1	False	True	Cle	26.91774786287249	pNIC	known_nterm_combo_splice_known_cterm	kn_cs_kc
TRANSCRIPT44829.CHR1.NIC	COP1	COP1	False	True	Cle	21.250853575951968	pNNC	known_nterm_known_splice_novel_cterm	kn_ks_nc
TRANSCRIPT44749.CHR1.NIC	COP1	COP1	True	True	Pla	34.00136572152315	pFSM	known_nterm_known_splice_known_cterm	kn_ks_kc
TRANSCRIPT44852.CHR1.NNIC	COP1	COP1	False	True	Cle	38.25153643671354	pNNC	known_nterm_novel_splice_novel_cterm	kn_ns_nc
TRANSCRIPT44926.CHR1.NIC	ASTN1	ASTN1	False	True	Cle	38.25153643671354	pNNC	known_nterm_known_splice_novel_cterm	kn_ks_nc
TRANSCRIPT44936.CHR1.NIC	ASTN1	ASTN1	False	True	Pla	17.000682860761575	pNNC	known_nterm_known_splice_novel_cterm	kn_ks_nc
TRANSCRIPT44953.CHR1.NNIC	BRINP2	BRINP2	False	True	Pla	8.500341430380788	pFSM	known_nterm_known_splice_known_cterm	kn_ks_kc
TRANSCRIPT45030.CHR1.NIC	RASAL2	RASAL2	False	True	Cle	52.41877215401485	pNIC	known_nterm_combo_splice_known_cterm	kn_cs_kc
TRANSCRIPT45037.CHR1.NIC	RASAL2	RASAL2	False	True	Pla	43.91843072363407	pNNC	known_nterm_known_splice_novel_cterm	kn_ks_nc
TRANSCRIPT45039.CHR1.NIC	RASAL2	RASAL2	False	True	Pla	28.334471434602623	pNNC	known_nterm_known_splice_novel_cterm	kn_ks_nc
TRANSCRIPT45042.CHR1.NIC	RASAL2	RASAL2	False	True	Pla	34.00136572152315	pNNC	known_nterm_known_splice_novel_cterm	kn_ks_nc
TRANSCRIPT45064.CHR1.NNIC	RASAL2	RASAL2	True	True	Cle	25.50102429114236	pNNC	known_nterm_known_splice_novel_cterm	kn_ks_nc
TRANSCRIPT45176.CHR1.NIC	RALGPS2	RALGPS2	True	True	Cle	21.250853575951968	pNIC	combo_nterm_cterm	cnc
TRANSCRIPT45180.CHR1.NNIC	RALGPS2	RALGPS2	False	True	Cle	18.417406432491703	pNIC	known_nterm_combo_splice_known_cterm	kn_cs_kc
TRANSCRIPT45211.CHR1.NIC	RALGPS2	RALGPS2	False	True	Cle	19.83413000422184	pNNC	known_nterm_known_splice_novel_cterm	kn_ks_nc
TRANSCRIPT45244.CHR1.NIC	RALGPS2	RALGPS2	False	True	Cle	86.420137875538	pNNC	known_nterm_known_splice_novel_cterm	kn_ks_nc
TRANSCRIPT45266.CHR1.NNIC	RALGPS2	RALGPS2	True	True	Pla	90.6703085907284	pNNC	known_nterm_known_splice_novel_cterm	kn_ks_nc
TRANSCRIPT45287.CHR1.NIC	RALGPS2	RALGPS2	False	True	Low	147.33925145993365	pNNC	known_nterm_known_splice_novel_cterm	kn_ks_nc
TRANSCRIPT45313.CHR1.NIC	RALGPS2	RALGPS2	False	True	Cle	32.58464214979301	pNNC	known_nterm_known_splice_novel_cterm	kn_ks_nc
TRANSCRIPT45269.CHR1.NNIC	ANGPTL1	ANGPTL1	False	True	Pla	8.500341430380788	pFSM	known_nterm_known_splice_known_cterm	kn_ks_kc
TRANSCRIPT45367.CHR1.NNIC	FAM20B	FAM20B	True	True	Cle	41.0849835801738	pFSM	known_nterm_known_splice_known_cterm	kn_ks_kc
TRANSCRIPT45387.CHR1.NIC	FAM20B	FAM20B	False	True	Cle	7.083617858650656	pNNC	known_nterm_known_splice_novel_cterm	kn_ks_nc
TRANSCRIPT45381.CHR1.NNIC	FAM20B	FAM20B	True	True	Pla	4.250170715190394	pNNC	novel_nterm_known_splice_known_cterm	nn_ks_kc
TRANSCRIPT45392.CHR1.NNIC	TOR3A	TOR3A	False	True	Pla	5.666894286920525	pNNC	known_nterm_novel_splice_known_cterm	kn_ns_kc
TRANSCRIPT45403.CHR1.NIC	TOR3A	TOR3A	False	True	Pla	8.500341430380788	pNNC	novel_nterm_known_splice_known_cterm	nn_ks_kc
TRANSCRIPT45465.CHR1.NNIC	SOAT1	SOAT1	True	True	Cle	11.33378857384105	pNNC	known_nterm_known_splice_novel_cterm	kn_ks_nc
TRANSCRIPT45491.CHR1.NNIC	FAM163A	FAM163A	False	True	Pla	15.583959289031444	pFSM	known_nterm_known_splice_known_cterm	kn_ks_kc
TRANSCRIPT45530.CHR1.NNIC	TOR1AIP1	TOR1AIP1	True	True	Pla	24.08430071941223	pFSM	known_nterm_known_splice_known_cterm	kn_ks_kc
TRANSCRIPT45571.CHR1.NIC	CEP350	CEP350	False	True	Pla	15.583959289031442	pNNC	novel_nterm_known_splice_novel_cterm	nn_ks_nc
TRANSCRIPT45587.CHR1.NIC	QSOX1	QSOX1	False	True	Cle	62.33583715612577	pNIC	known_nterm_combo_splice_known_cterm	kn_cs_kc
TRANSCRIPT45649.CHR1.NIC	LHX4	LHX4	False	True	Pla	32.58464214979301	pNNC	known_nterm_known_splice_novel_cterm	kn_ks_nc
TRANSCRIPT45645.CHR1.NNIC	LHX4	LHX4	False	True	Pla	14.167235717301311	pNNC	novel_nterm_known_splice_known_cterm	nn_ks_kc
TRANSCRIPT45648.CHR1.NIC	ACBD6	ACBD6	False	True	Cle	41.084983580173805	pNNC	known_nterm_known_splice_novel_cterm	kn_ks_nc
TRANSCRIPT45692.CHR1.NIC	XPR1	XPR1	False	True	Pla	83.58669073207773	pNNC	known_nterm_known_splice_novel_cterm	kn_ks_nc
TRANSCRIPT45702.CHR1.NIC	XPR1	XPR1	False	True	Pla	79.33652001688733	pNNC	known_nterm_known_splice_novel_cterm	kn_ks_nc
TRANSCRIPT45707.CHR1.NIC	XPR1	XPR1	False	True	Pla	32.58464214979301	pNNC	known_nterm_known_splice_novel_cterm	kn_ks_nc
TRANSCRIPT45716.CHR1.NIC	XPR1	XPR1	False	True	Low	39.66826000844367	pNNC	known_nterm_known_splice_novel_cterm	kn_ks_nc
TRANSCRIPT45766.CHR1.NIC	KIAA1614	KIAA1614	False	True	Pla	128.92184502744195	pNIC	known_nterm_combo_splice_known_cterm	kn_cs_kc
TRANSCRIPT45775.CHR1.NIC	STX6	STX6	True	True	Cle	11.33378857384105	pNNC	known_nterm_known_splice_novel_cterm	kn_ks_nc
TRANSCRIPT45815.CHR1.NIC	STX6	STX6	False	True	Pla	55.25221929747512	pNNC	known_nterm_known_splice_novel_cterm	kn_ks_nc
TRANSCRIPT45990.CHR1.NNIC	RNASEL	RNASEL	True	True	Cle	8.500341430380788	pFSM	known_nterm_known_splice_known_cterm	kn_ks_kc
TRANSCRIPT46003.CHR1.NIC	RNASEL	RNASEL	False	True	Cle	5.666894286920525	pNNC	known_nterm_known_splice_novel_cterm	kn_ks_nc
TRANSCRIPT46013.CHR1.NIC	RGS16	RGS16	False	True	Cle	68.0027314430463	pNNC	known_nterm_known_splice_novel_cterm	kn_ks_nc
TRANSCRIPT46017.CHR1.NIC	RGS16	RGS16	True	True	Low	110.50443859495024	pNNC	known_nterm_known_splice_novel_cterm	kn_ks_nc
TRANSCRIPT46037.CHR1.NNIC	RGS8	RGS8	False	True	Pla	5.666894286920525	pFSM	known_nterm_known_splice_known_cterm	kn_ks_kc
TRANSCRIPT46150.CHR1.NIC	SHCBP1L	SHCBP1L	False	True	Cle	4.250170715190394	pNNC	known_nterm_known_splice_novel_cterm	kn_ks_nc
TRANSCRIPT46188.CHR1.NIC	SMG7	SMG7	True	True	Pla	24.08430071941223	pFSM	known_nterm_known_splice_known_cterm	kn_ks_kc
TRANSCRIPT46193.CHR1.NIC	SMG7	SMG7	False	True	Pla	287.5948850612166	pNIC	known_nterm_combo_splice_known_cterm	kn_cs_kc
TRANSCRIPT46255.CHR1.NNIC	RGL1	RGL1	False	True	Pla	34.00136572152315	pNIC	known_nterm_combo_splice_known_cterm	kn_cs_kc
TRANSCRIPT46293.CHR1.NNIC	COLGALT2	COLGALT2	False	True	Pla	11.33378857384105	pNNC	novel_nterm_known_splice_known_cterm	nn_ks_kc
TRANSCRIPT46322.CHR1.NIC	COLGALT2	COLGALT2	False	True	Cle	9.917065002110917	pNNC	known_nterm_known_splice_novel_cterm	kn_ks_nc
TRANSCRIPT46331.CHR1.NIC	C1orf21	C1orf21	True	True	Low	5.666894286920525	pFSM	known_nterm_known_splice_known_cterm	kn_ks_kc
TRANSCRIPT46341.CHR1.NIC	C1orf21	C1orf21	False	True	Pla	9.917065002110917	pNNC	known_nterm_known_splice_novel_cterm	kn_ks_nc
TRANSCRIPT46372.CHR1.NIC	EDEM3	EDEM3	False	True	Cle	46.75187786709432	pNIC	known_nterm_combo_splice_known_cterm	kn_cs_kc
TRANSCRIPT46388.CHR1.NIC	EDEM3	EDEM3	False	True	Cle	17.000682860761575	pNNC	known_nterm_known_splice_novel_cterm	kn_ks_nc
TRANSCRIPT46412.CHR1.NIC	RNF2	RNF2	False	True	Pla	14.167235717301311	pNNC	known_nterm_known_splice_novel_cterm	kn_ks_nc
TRANSCRIPT46443.CHR1.NIC	TRMT1L	TRMT1L	False	True	Pla	19.83413000422184	pNNC	novel_nterm_known_splice_known_cterm	nn_ks_kc
TRANSCRIPT46487.CHR1.NIC	TRMT1L	TRMT1L	False	True	Cle	21.250853575951968	pNNC	known_nterm_known_splice_novel_cterm	kn_ks_nc
TRANSCRIPT46498.CHR1.NNIC	SWT1	SWT1	False	True	Low	36.83481286498341	pNNC	known_nterm_novel_splice_novel_cterm	kn_ns_nc
TRANSCRIPT46464.CHR1.NIC	IVNS1ABP	IVNS1ABP	True	True	Pla	26.91774786287249	pNIC	combo_nterm_cterm	cnc
TRANSCRIPT46542.CHR1.NNIC	ODR4	ODR4	True	True	Pla	36.83481286498341	pNNC	known_nterm_novel_splice_novel_cterm	kn_ns_nc
TRANSCRIPT46543.CHR1.NNIC	ODR4	ODR4	True	True	Cle	12.75051214557118	pFSM	known_nterm_known_splice_known_cterm	kn_ks_kc
TRANSCRIPT46594.CHR1.NIC	ODR4	ODR4	False	True	Cle	9.917065002110917	pNNC	known_nterm_known_splice_novel_cterm	kn_ks_nc
TRANSCRIPT46648.CHR1.NIC	BRINP3	BRINP3	False	True	Pla	15.583959289031442	pFSM	known_nterm_known_splice_known_cterm	kn_ks_kc
TRANSCRIPT46773.CHR1.NIC	RGS1	RGS1	False	True	Cle	19.83413000422184	pNNC	known_nterm_known_splice_novel_cterm	kn_ks_nc
TRANSCRIPT46948.CHR1.NIC	RGS2	RGS2	False	True	Pla	8.500341430380788	pNNC	known_nterm_known_splice_novel_cterm	kn_ks_nc
TRANSCRIPT46950.CHR1.NIC	RGS2	RGS2	True	True	Low	15.58395928903144	pNNC	known_nterm_known_splice_novel_cterm	kn_ks_nc
TRANSCRIPT46823.CHR1.NIC	UCHL5	UCHL5	True	True	Cle	42.501707151903936	pFSM	known_nterm_known_splice_known_cterm	kn_ks_kc
TRANSCRIPT46898.CHR1.NIC	RO60	RO60	False	True	Cle	86.420137875538	pNIC	known_nterm_combo_splice_known_cterm	kn_cs_kc
TRANSCRIPT46903.CHR1.NIC	RO60	RO60	False	True	Cle	103.42082073629958	pFSM	known_nterm_known_splice_known_cterm	kn_ks_kc
TRANSCRIPT46915.CHR1.NNIC	RO60	RO60	False	True	Pla	93.50375573418864	pFSM	known_nterm_known_splice_known_cterm	kn_ks_kc
TRANSCRIPT46944.CHR1.NNIC	GLRX2	GLRX2	False	True	Cle	9.917065002110917	pNNC	known_nterm_novel_splice_novel_cterm	kn_ns_nc
TRANSCRIPT46939.CHR1.NNIC	GLRX2	GLRX2	True	True	Cle	41.084983580173805	pFSM	known_nterm_known_splice_known_cterm	kn_ks_kc
TRANSCRIPT47125.CHR1.NIC	ZBTB41	ZBTB41	False	True	Pla	7.083617858650656	pFSM	known_nterm_known_splice_known_cterm	kn_ks_kc
TRANSCRIPT47126.CHR1.NIC	ZBTB41	ZBTB41	False	True	Pla	11.33378857384105	pNNC	known_nterm_known_splice_novel_cterm	kn_ks_nc
TRANSCRIPT47101.CHR1.NIC	ZBTB41	ZBTB41	True	True	Pla	8.500341430380788	pFSM	known_nterm_known_splice_known_cterm	kn_ks_kc
TRANSCRIPT47175.CHR1.NIC	ZBTB41	ZBTB41	False	True	Pla	8.500341430380788	pNNC	known_nterm_known_splice_novel_cterm	kn_ks_nc
TRANSCRIPT47181.CHR1.NIC	CRB1	CRB1	False	True	Pla	264.92730791353455	pNNC	known_nterm_known_splice_novel_cterm	kn_ks_nc
TRANSCRIPT47200.CHR1.NIC	CRB1	CRB1	False	True	Pla	62.33583715612577	pNNC	known_nterm_known_splice_novel_cterm	kn_ks_nc
TRANSCRIPT47265.CHR1.NIC	DENND1B	DENND1B	False	True	Cle	28.334471434602623	pNIC	known_nterm_combo_splice_known_cterm	kn_cs_kc
TRANSCRIPT47278.CHR1.NIC	DENND1B	DENND1B	False	True	Cle	12.75051214557118	pNNC	known_nterm_combo_splice_novel_cterm	kn_cs_nc
TRANSCRIPT47288.CHR1.NIC	DENND1B	DENND1B	False	True	Cle	14.167235717301311	pNNC	known_nterm_combo_splice_novel_cterm	kn_cs_nc
TRANSCRIPT47298.CHR1.NIC	DENND1B	DENND1B	False	True	Cle	8.500341430380788	pNIC	known_nterm_combo_splice_known_cterm	kn_cs_kc
TRANSCRIPT47317.CHR1.NIC	DENND1B	DENND1B	False	True	Cle	22.6675771476821	pNNC	known_nterm_known_splice_novel_cterm	kn_ks_nc
TRANSCRIPT47345.CHR1.NIC	DENND1B	DENND1B	False	True	Cle	5.666894286920525	pNNC	known_nterm_known_splice_novel_cterm	kn_ks_nc
TRANSCRIPT47351.CHR1.NIC	DENND1B	DENND1B	False	True	Cle	15.583959289031442	pNNC	known_nterm_known_splice_novel_cterm	kn_ks_nc
TRANSCRIPT47362.CHR1.NIC	DENND1B	DENND1B	False	True	Cle	14.167235717301311	pNNC	known_nterm_known_splice_novel_cterm	kn_ks_nc
TRANSCRIPT47364.CHR1.NNIC	DENND1B	DENND1B	False	True	Cle	5.666894286920525	pNNC	known_nterm_novel_splice_novel_cterm	kn_ns_nc
TRANSCRIPT47391.CHR1.NIC	LHX9	LHX9	False	True	Cle	11.33378857384105	pNIC	combo_nterm_cterm	cnc
TRANSCRIPT47392.CHR1.NIC	LHX9	LHX9	False	True	Cle	9.917065002110917	pNIC	combo_nterm_cterm	cnc
TRANSCRIPT47429.CHR1.NNIC	NEK7	NEK7	False	True	Cle	19.83413000422184	pNNC	novel_nterm_novel_splice_known_cterm	nn_ns_kc
TRANSCRIPT47414.CHR1.NIC	NEK7	NEK7	False	True	Pla	42.501707151903936	pFSM	known_nterm_known_splice_known_cterm	kn_ks_kc
TRANSCRIPT47435.CHR1.NIC	NEK7	NEK7	False	True	Cle	17.000682860761575	pNNC	known_nterm_known_splice_novel_cterm	kn_ks_nc
TRANSCRIPT47441.CHR1.NNIC	NEK7	NEK7	True	True	Cle	120.42150359706116	pNNC	known_nterm_known_splice_novel_cterm	kn_ks_nc
TRANSCRIPT47498.CHR1.NNIC	ZNF281	ZNF281	False	True	Cle	9.917065002110917	pNNC	known_nterm_novel_splice_known_cterm	kn_ns_kc
TRANSCRIPT47496.CHR1.NNIC	ZNF281	ZNF281	False	True	Low	9.917065002110917	pNNC	known_nterm_novel_splice_novel_cterm	kn_ns_nc
TRANSCRIPT47514.CHR1.NNIC	DDX59	DDX59	False	True	Cle	24.08430071941223	pNIC	known_nterm_combo_splice_known_cterm	kn_cs_kc
TRANSCRIPT47545.CHR1.NIC	CAMSAP2	CAMSAP2	False	True	Pla	12.75051214557118	pNNC	known_nterm_known_splice_novel_cterm	kn_ks_nc
TRANSCRIPT47551.CHR1.NIC	CAMSAP2	CAMSAP2	False	True	Pla	7.083617858650656	pNNC	known_nterm_known_splice_novel_cterm	kn_ks_nc
TRANSCRIPT47758.CHR1.NNIC	SHISA4	SHISA4	True	True	Pla	56.668942869205246	pFSM	known_nterm_known_splice_known_cterm	kn_ks_kc
TRANSCRIPT47780.CHR1.NNIC	LMOD1	LMOD1	True	True	Cle	22.6675771476821	pNNC	known_nterm_novel_splice_novel_cterm	kn_ns_nc
TRANSCRIPT47820.CHR1.NNIC	LMOD1	LMOD1	True	True	Pla	26.91774786287249	pNNC	known_nterm_novel_splice_novel_cterm	kn_ns_nc
TRANSCRIPT47864.CHR1.NNIC	RNPEP	RNPEP	False	True	Cle	7.083617858650656	pNNC	known_nterm_novel_splice_known_cterm	kn_ns_kc
TRANSCRIPT47868.CHR1.NIC	RNPEP	RNPEP	True	True	Pla	65.16928429958604	pNIC	combo_nterm_cterm	cnc
TRANSCRIPT47953.CHR1.NNIC	GPR37L1	GPR37L1	False	True	Cle	17.000682860761575	pNNC	known_nterm_novel_splice_novel_cterm	kn_ns_nc
TRANSCRIPT48055.CHR1.NIC	PPP1R12B	PPP1R12B	True	True	Cle	17.000682860761575	pNIC	known_nterm_combo_splice_known_cterm	kn_cs_kc
TRANSCRIPT48065.CHR1.NIC	PPP1R12B	PPP1R12B	True	True	Cle	21.250853575951965	pNIC	known_nterm_combo_splice_known_cterm	kn_cs_kc
TRANSCRIPT48232.CHR1.NNIC	KDM5B	KDM5B	False	True	Cle	58.08566644093538	pNNC	known_nterm_novel_splice_novel_cterm	kn_ns_nc
TRANSCRIPT48195.CHR1.NNIC	KDM5B	KDM5B	True	True	Cle	178.50717003799653	pNNC	novel_nterm_known_splice_known_cterm	nn_ks_kc
TRANSCRIPT48393.CHR1.NNIC	RABIF	RABIF	True	True	Cle	19.83413000422184	pFSM	known_nterm_known_splice_known_cterm	kn_ks_kc
TRANSCRIPT48431.CHR1.NIC	ADIPOR1	ADIPOR1	False	True	Pla	315.92935649581926	pFSM	known_nterm_known_splice_known_cterm	kn_ks_kc
TRANSCRIPT48568.CHR1.NNIC	TMEM183A	TMEM183A	False	True	Pla	53.83549572574498	pNIC	known_nterm_combo_splice_known_cterm	kn_cs_kc
TRANSCRIPT48633.CHR1.NIC	ADORA1	ADORA1	False	True	Pla	174.25699932280614	pFSM	known_nterm_known_splice_known_cterm	kn_ks_kc
TRANSCRIPT48664.CHR1.NIC	CHI3L1	CHI3L1	False	True	Cle	17.000682860761575	pNIC	known_nterm_combo_splice_known_cterm	kn_cs_kc
TRANSCRIPT48674.CHR1.NIC	CHI3L1	CHI3L1	True	True	Cle	26.91774786287249	pNNC	known_nterm_known_splice_novel_cterm	kn_ks_nc
TRANSCRIPT48754.CHR1.NNIC	PRELP	PRELP	True	True	Cle	213.92525933124983	pFSM	known_nterm_known_splice_known_cterm	kn_ks_kc
TRANSCRIPT48780.CHR1.NIC	ATP2B4	ATP2B4	False	True	Pla	15.583959289031442	pNIC	combo_nterm_cterm	cnc
TRANSCRIPT48784.CHR1.NNIC	ATP2B4	ATP2B4	False	True	Pla	19.83413000422184	pFSM	known_nterm_known_splice_known_cterm	kn_ks_kc
TRANSCRIPT48846.CHR1.NIC	ZC3H11A	ZC3H11A	False	True	Cle	97.75392644937904	pFSM	known_nterm_known_splice_known_cterm	kn_ks_kc
TRANSCRIPT48926.CHR1.NNIC	PLEKHA6	PLEKHA6	False	True	Pla	7.083617858650656	pNNC	known_nterm_novel_splice_novel_cterm	kn_ns_nc
TRANSCRIPT48936.CHR1.NNIC	PLEKHA6	PLEKHA6	False	True	Pla	9.917065002110917	pNNC	known_nterm_novel_splice_novel_cterm	kn_ns_nc
TRANSCRIPT48940.CHR1.NNIC	PLEKHA6	PLEKHA6	False	True	Pla	8.500341430380788	pNNC	known_nterm_novel_splice_novel_cterm	kn_ns_nc
TRANSCRIPT48956.CHR1.NIC	PLEKHA6	PLEKHA6	False	True	Pla	11.33378857384105	pNNC	known_nterm_known_splice_novel_cterm	kn_ks_nc
TRANSCRIPT48961.CHR1.NNIC	PLEKHA6	PLEKHA6	False	True	Low	19.83413000422184	pNNC	known_nterm_novel_splice_novel_cterm	kn_ns_nc
TRANSCRIPT49020.CHR1.NNIC	MDM4	MDM4	False	True	Cle	7.083617858650656	pNNC	known_nterm_novel_splice_known_cterm	kn_ns_kc
TRANSCRIPT49144.CHR1.NIC	NFASC	NFASC	False	True	Cle	17.000682860761575	pNNC	novel_nterm_novel_splice_known_cterm	nn_ns_kc
TRANSCRIPT49188.CHR1.NIC	NFASC	NFASC	False	True	Cle	12.75051214557118	pNNC	novel_nterm_novel_splice_novel_cterm	nn_ns_nc
TRANSCRIPT49146.CHR1.NNIC	NFASC	NFASC	False	True	Pla	18.417406432491703	pNIC	known_nterm_combo_splice_known_cterm	kn_cs_kc
TRANSCRIPT49153.CHR1.NIC	NFASC	NFASC	False	True	Pla	236.5928364789319	pNNC	known_nterm_known_splice_novel_cterm	kn_ks_nc
TRANSCRIPT49297.CHR1.NNIC	DSTYK	DSTYK	False	True	Cle	9.917065002110917	pNNC	known_nterm_novel_splice_known_cterm	kn_ns_kc
TRANSCRIPT49298.CHR1.NIC	DSTYK	DSTYK	False	True	Pla	18.417406432491703	pNNC	novel_nterm_known_splice_known_cterm	nn_ks_kc
TRANSCRIPT49316.CHR1.NIC	DSTYK	DSTYK	False	True	Cle	9.917065002110917	pNNC	known_nterm_known_splice_novel_cterm	kn_ks_nc
TRANSCRIPT49355.CHR1.NIC	TMCC2	TMCC2	False	True	Cle	177.09044646626637	pNNC	known_nterm_known_splice_novel_cterm	kn_ks_nc
TRANSCRIPT49419.CHR1.NIC	MFSD4A	MFSD4A	False	True	Cle	56.668942869205246	pNIC	known_nterm_combo_splice_known_cterm	kn_cs_kc
TRANSCRIPT49560.CHR1.NNIC	RAB29	RAB29	False	True	Cle	17.000682860761575	pFSM	known_nterm_known_splice_known_cterm	kn_ks_kc
TRANSCRIPT49659.CHR1.NIC	SRGAP2	SRGAP2	False	True	Cle	18.417406432491703	pNIC	known_nterm_combo_splice_known_cterm	kn_cs_kc
TRANSCRIPT49662.CHR1.NIC	SRGAP2	SRGAP2	False	True	Cle	12.75051214557118	pNIC	combo_nterm_cterm	cnc
TRANSCRIPT49664.CHR1.NIC	SRGAP2	SRGAP2	False	True	Cle	4.250170715190394	pNNC	known_nterm_known_splice_novel_cterm	kn_ks_nc
TRANSCRIPT49666.CHR1.NIC	SRGAP2	SRGAP2	False	True	Cle	14.167235717301311	pNIC	combo_nterm_cterm	cnc
TRANSCRIPT49702.CHR1.NNIC	EIF2D	EIF2D	False	True	Pla	15.583959289031442	pNIC	known_nterm_combo_splice_known_cterm	kn_cs_kc
TRANSCRIPT49710.CHR1.NIC	EIF2D	EIF2D	True	True	Pla	9.917065002110917	pNIC	known_nterm_combo_splice_known_cterm	kn_cs_kc
TRANSCRIPT49738.CHR1.NNIC	DYRK3	DYRK3	True	True	Low	11.33378857384105	pNNC	known_nterm_novel_splice_novel_cterm	kn_ns_nc
TRANSCRIPT49744.CHR1.NNIC	DYRK3	DYRK3	True	True	Cle	21.250853575951965	pFSM	known_nterm_known_splice_known_cterm	kn_ks_kc
TRANSCRIPT49758.CHR1.NNIC	MAPKAPK2	MAPKAPK2	False	True	Cle	12.75051214557118	pNNC	novel_nterm_known_splice_known_cterm	nn_ks_kc
TRANSCRIPT50024.CHR1.NNIC	CD55	CD55	False	True	Pla	7.083617858650656	pNIC	known_nterm_combo_splice_known_cterm	kn_cs_kc
TRANSCRIPT50030.CHR1.NIC	CD55	CD55	False	True	Pla	11.33378857384105	pNNC	known_nterm_known_splice_novel_cterm	kn_ks_nc
TRANSCRIPT50060.CHR1.NIC	CD46	CD46	True	True	Pla	45.3351542953642	pNIC	known_nterm_combo_splice_known_cterm	kn_cs_kc
TRANSCRIPT50207.CHR1.NNIC	IRF6	IRF6	False	True	Cle	8.500341430380788	pFSM	known_nterm_known_splice_known_cterm	kn_ks_kc
TRANSCRIPT50208.CHR1.NNIC	IRF6	IRF6	True	True	Pla	5.666894286920525	pNNC	known_nterm_novel_splice_novel_cterm	kn_ns_nc
TRANSCRIPT50260.CHR1.NNIC	SYT14	SYT14	True	True	Pla	15.583959289031444	pNNC	known_nterm_combo_splice_novel_cterm	kn_cs_nc
TRANSCRIPT50266.CHR1.NIC	SYT14	SYT14	False	True	Pla	25.50102429114236	pNNC	known_nterm_known_splice_novel_cterm	kn_ks_nc
TRANSCRIPT50277.CHR1.NIC	SYT14	SYT14	False	True	Pla	32.58464214979301	pNNC	known_nterm_known_splice_novel_cterm	kn_ks_nc
TRANSCRIPT50369.CHR1.NIC	RCOR3	RCOR3	True	True	Cle	43.91843072363407	pNIC	known_nterm_combo_splice_known_cterm	kn_cs_kc
TRANSCRIPT50419.CHR1.NIC	RCOR3	RCOR3	False	True	Cle	29.75119500633276	pNNC	known_nterm_known_splice_novel_cterm	kn_ks_nc
TRANSCRIPT50431.CHR1.NIC	RCOR3	RCOR3	False	True	Cle	35.41808929325328	pNNC	known_nterm_known_splice_novel_cterm	kn_ks_nc
TRANSCRIPT50444.CHR1.NIC	RCOR3	RCOR3	False	True	Cle	66.58600787131617	pNNC	known_nterm_known_splice_novel_cterm	kn_ks_nc
TRANSCRIPT50427.CHR1.NIC	RCOR3	RCOR3	False	True	Cle	24.08430071941223	pNIC	combo_nterm_cterm	cnc
TRANSCRIPT50528.CHR1.NNIC	RD3	RD3	False	True	Pla	46.75187786709432	pFSM	known_nterm_known_splice_known_cterm	kn_ks_kc
TRANSCRIPT50557.CHR1.NNIC	RD3	RD3	False	True	Pla	41.084983580173805	pNNC	novel_nterm_known_splice_known_cterm	nn_ks_kc
TRANSCRIPT50596.CHR1.NNIC	LPGAT1	LPGAT1	True	True	Pla	14.167235717301311	pNNC	novel_nterm_novel_splice_novel_cterm	nn_ns_nc
TRANSCRIPT50611.CHR1.NNIC	LPGAT1	LPGAT1	False	True	Pla	212.5085357595197	pNNC	novel_nterm_novel_splice_known_cterm	nn_ns_kc
TRANSCRIPT50627.CHR1.NIC	LPGAT1	LPGAT1	False	True	Cle	21.250853575951968	pFSM	known_nterm_known_splice_known_cterm	kn_ks_kc
TRANSCRIPT50698.CHR1.NNIC	INTS7	INTS7	False	True	Pla	21.250853575951968	pNNC	novel_nterm_known_splice_known_cterm	nn_ks_kc
TRANSCRIPT50714.CHR1.NIC	INTS7	INTS7	False	True	Cle	18.417406432491703	pNNC	known_nterm_known_splice_novel_cterm	kn_ks_nc
TRANSCRIPT50720.CHR1.NIC	INTS7	INTS7	False	True	Cle	11.33378857384105	pNNC	known_nterm_known_splice_novel_cterm	kn_ks_nc
TRANSCRIPT50726.CHR1.NIC	INTS7	INTS7	False	True	Cle	8.500341430380788	pNNC	known_nterm_known_splice_novel_cterm	kn_ks_nc
TRANSCRIPT50738.CHR1.NIC	INTS7	INTS7	False	True	Cle	12.75051214557118	pNNC	known_nterm_known_splice_novel_cterm	kn_ks_nc
TRANSCRIPT50768.CHR1.NNIC	PACC1	PACC1	False	True	Pla	8.500341430380788	pNNC	known_nterm_combo_splice_novel_cterm	kn_cs_nc
TRANSCRIPT50784.CHR1.NIC	PACC1	PACC1	False	True	Pla	4.250170715190394	pNNC	known_nterm_known_splice_novel_cterm	kn_ks_nc
TRANSCRIPT50807.CHR1.NNIC	ATF3	ATF3	False	True	Pla	7.083617858650656	pFSM	known_nterm_known_splice_known_cterm	kn_ks_kc
TRANSCRIPT50868.CHR1.NIC	FLVCR1	FLVCR1	False	True	Cle	5.666894286920525	pNIC	known_nterm_combo_splice_known_cterm	kn_cs_kc
TRANSCRIPT50960.CHR1.NIC	FLVCR1	FLVCR1	False	True	Low	4.250170715190394	pNNC	novel_nterm_known_splice_known_cterm	nn_ks_kc
TRANSCRIPT51002.CHR1.NNIC	ANGEL2	ANGEL2	False	True	Pla	26.91774786287249	pNNC	novel_nterm_novel_splice_known_cterm	nn_ns_kc
TRANSCRIPT51018.CHR1.NIC	ANGEL2	ANGEL2	False	True	Pla	31.167918578062885	pNNC	novel_nterm_known_splice_known_cterm	nn_ks_kc
TRANSCRIPT51047.CHR1.NNIC	ANGEL2	ANGEL2	True	True	Pla	22.6675771476821	pNNC	known_nterm_combo_splice_novel_cterm	kn_cs_nc
TRANSCRIPT51129.CHR1.NIC	RPS6KC1	RPS6KC1	False	True	Pla	55.25221929747512	pNIC	known_nterm_combo_splice_known_cterm	kn_cs_kc
TRANSCRIPT51151.CHR1.NIC	RPS6KC1	RPS6KC1	False	True	Pla	11.33378857384105	pNIC	known_nterm_combo_splice_known_cterm	kn_cs_kc
TRANSCRIPT51198.CHR1.NIC	RPS6KC1	RPS6KC1	False	True	Pla	19.83413000422184	pNNC	known_nterm_known_splice_novel_cterm	kn_ks_nc
TRANSCRIPT51242.CHR1.NIC	PROX1	PROX1	False	True	Pla	60.91911358439563	pFSM	known_nterm_known_splice_known_cterm	kn_ks_kc
TRANSCRIPT51297.CHR1.NNIC	PROX1	PROX1	False	True	Cle	19.83413000422184	pNIC	known_nterm_combo_splice_known_cterm	kn_cs_kc
TRANSCRIPT51321.CHR1.NIC	PROX1	PROX1	False	True	Cle	70.83617858650656	pNNC	known_nterm_known_splice_novel_cterm	kn_ks_nc
TRANSCRIPT51355.CHR1.NNIC	SMYD2	SMYD2	True	True	Cle	46.75187786709432	pNNC	known_nterm_known_splice_novel_cterm	kn_ks_nc
TRANSCRIPT51403.CHR1.NIC	USH2A	USH2A	False	True	Pla	17.000682860761575	pNNC	known_nterm_known_splice_novel_cterm	kn_ks_nc
TRANSCRIPT51439.CHR1.NNIC	USH2A	USH2A	False	True	Pla	38.25153643671354	pFSM	known_nterm_known_splice_known_cterm	kn_ks_kc
TRANSCRIPT51485.CHR1.NIC	USH2A	USH2A	False	True	Pla	77.91979644515722	pNNC	known_nterm_known_splice_novel_cterm	kn_ks_nc
TRANSCRIPT51552.CHR1.NNIC	USH2A	USH2A	False	True	Pla	38.25153643671354	pNNC	known_nterm_known_splice_novel_cterm	kn_ks_nc
TRANSCRIPT51634.CHR1.NIC	USH2A	USH2A	False	True	Pla	56.66894286920525	pNNC	known_nterm_known_splice_novel_cterm	kn_ks_nc
TRANSCRIPT51770.CHR1.NIC	ESRRG	ESRRG	False	True	Cle	58.08566644093538	pNNC	known_nterm_known_splice_novel_cterm	kn_ks_nc
TRANSCRIPT51810.CHR1.NIC	GPATCH2	GPATCH2	False	True	Pla	26.91774786287249	pNNC	known_nterm_known_splice_novel_cterm	kn_ks_nc
TRANSCRIPT51819.CHR1.NIC	GPATCH2	GPATCH2	False	True	Pla	17.000682860761575	pNNC	known_nterm_known_splice_novel_cterm	kn_ks_nc
TRANSCRIPT51839.CHR1.NIC	SPATA17	SPATA17	True	True	Pla	21.250853575951968	pFSM	known_nterm_known_splice_known_cterm	kn_ks_kc
TRANSCRIPT51850.CHR1.NNIC	SPATA17	SPATA17	True	True	Pla	21.250853575951965	pNNC	known_nterm_known_splice_novel_cterm	kn_ks_nc
TRANSCRIPT51986.CHR1.NIC	LYPLAL1	LYPLAL1	False	True	Low	110.50443859495024	pNNC	known_nterm_known_splice_novel_cterm	kn_ks_nc
TRANSCRIPT52000.CHR1.NIC	EPRS1	EPRS1	False	True	Pla	837.2836308925075	pNIC	known_nterm_combo_splice_known_cterm	kn_cs_kc
TRANSCRIPT52030.CHR1.NIC	BPNT1	BPNT1	False	True	Pla	4.250170715190394	pNIC	combo_nterm_cterm	cnc
TRANSCRIPT52038.CHR1.NIC	BPNT1	BPNT1	False	True	Pla	12.75051214557118	pFSM	known_nterm_known_splice_known_cterm	kn_ks_kc
TRANSCRIPT52044.CHR1.NNIC	BPNT1	BPNT1	False	True	Pla	17.000682860761575	pNIC	known_nterm_combo_splice_known_cterm	kn_cs_kc
TRANSCRIPT52092.CHR1.NIC	IARS2	IARS2	False	True	Cle	19.83413000422184	pNNC	known_nterm_known_splice_novel_cterm	kn_ks_nc
TRANSCRIPT52103.CHR1.NIC	RAB3GAP2	RAB3GAP2	False	True	Cle	45.3351542953642	pNNC	known_nterm_known_splice_novel_cterm	kn_ks_nc
TRANSCRIPT52156.CHR1.NIC	MARK1	MARK1	False	True	Cle	17.000682860761575	pNNC	known_nterm_known_splice_novel_cterm	kn_ks_nc
TRANSCRIPT52235.CHR1.NNIC	DUSP10	DUSP10	False	True	Cle	238.009560050662	pFSM	known_nterm_known_splice_known_cterm	kn_ks_kc
TRANSCRIPT52271.CHR1.NIC	TAF1A	TAF1A	True	True	Cle	35.41808929325328	pNIC	known_nterm_combo_splice_known_cterm	kn_cs_kc
TRANSCRIPT52290.CHR1.NIC	TAF1A	TAF1A	False	True	Cle	25.50102429114236	pNNC	known_nterm_known_splice_novel_cterm	kn_ks_nc
TRANSCRIPT52343.CHR1.NIC	BROX	BROX	False	True	Cle	92.08703216245851	pFSM	known_nterm_known_splice_known_cterm	kn_ks_kc
TRANSCRIPT52372.CHR1.NNIC	BROX	BROX	False	True	Cle	72.2529021582367	pNNC	known_nterm_novel_splice_novel_cterm	kn_ns_nc
TRANSCRIPT52350.CHR1.NNIC	BROX	BROX	False	True	Cle	7.083617858650656	pNNC	novel_nterm_known_splice_known_cterm	nn_ks_kc
TRANSCRIPT52401.CHR1.NIC	DISP1	DISP1	False	True	Cle	5.666894286920525	pFSM	known_nterm_known_splice_known_cterm	kn_ks_kc
TRANSCRIPT52478.CHR1.NNIC	CAPN2	CAPN2	False	True	Pla	18.417406432491703	pNNC	known_nterm_novel_splice_known_cterm	kn_ns_kc
TRANSCRIPT52519.CHR1.NIC	CAPN2	CAPN2	False	True	Cle	21.250853575951968	pNNC	novel_nterm_known_splice_known_cterm	nn_ks_kc
TRANSCRIPT52677.CHR1.NNIC	FBXO28	FBXO28	True	True	Cle	15.583959289031442	pFSM	known_nterm_known_splice_known_cterm	kn_ks_kc
TRANSCRIPT52821.CHR1.NIC	DEGS1	DEGS1	False	True	Cle	17.000682860761575	pNNC	novel_nterm_known_splice_known_cterm	nn_ks_kc
TRANSCRIPT52725.CHR1.NNIC	NVL	NVL	True	True	Low	55.25221929747512	pNIC	known_nterm_combo_splice_known_cterm	kn_cs_kc
TRANSCRIPT52868.CHR1.NIC	CNIH4	CNIH4	True	True	Pla	97.75392644937904	pFSM	known_nterm_known_splice_known_cterm	kn_ks_kc
TRANSCRIPT52852.CHR1.NNIC	CNIH3	CNIH3	False	True	Low	9.91706500211092	pNNC	novel_nterm_known_splice_known_cterm	nn_ks_kc
TRANSCRIPT52958.CHR1.NIC	DNAH14	DNAH14	False	True	Cle	58.08566644093538	pNNC	known_nterm_known_splice_novel_cterm	kn_ks_nc
TRANSCRIPT52996.CHR1.NNIC	LBR	LBR	False	True	Cle	28.334471434602623	pNIC	known_nterm_combo_splice_known_cterm	kn_cs_kc
TRANSCRIPT52999.CHR1.NNIC	LBR	LBR	False	True	Cle	8.500341430380788	pNIC	known_nterm_combo_splice_known_cterm	kn_cs_kc
TRANSCRIPT53021.CHR1.NIC	ENAH	ENAH	False	True	Cle	83.58669073207773	pNIC	known_nterm_combo_splice_known_cterm	kn_cs_kc
TRANSCRIPT53193.CHR1.NNIC	SDE2	SDE2	True	True	Cle	137.42218645782273	pNNC	novel_nterm_known_splice_known_cterm	nn_ks_kc
TRANSCRIPT53379.CHR1.NIC	PSEN2	PSEN2	False	True	Cle	22.6675771476821	pFSM	known_nterm_known_splice_known_cterm	kn_ks_kc
TRANSCRIPT53381.CHR1.NIC	ENSG00000288674	PSEN2	False	True	Pla	11.33378857384105	pFSM	known_nterm_known_splice_known_cterm	kn_ks_kc
TRANSCRIPT53396.CHR1.NNIC	PSEN2	PSEN2	False	True	Cle	7.083617858650656	pFSM	known_nterm_known_splice_known_cterm	kn_ks_kc
TRANSCRIPT53333.CHR1.NIC	ENSG00000288674	COQ8A	False	True	Cle	7.083617858650656	pFSM	known_nterm_known_splice_known_cterm	kn_ks_kc
TRANSCRIPT53482.CHR1.NNIC	ZNF678	ZNF678	False	True	Cle	7.083617858650656	pNNC	known_nterm_novel_splice_known_cterm	kn_ns_kc
TRANSCRIPT53484.CHR1.NNIC	ZNF678	ZNF678	False	True	Low	9.917065002110917	pNNC	known_nterm_combo_splice_novel_cterm	kn_cs_nc
TRANSCRIPT53489.CHR1.NIC	ZNF678	ZNF678	False	True	Cle	5.666894286920525	pNIC	known_nterm_combo_splice_known_cterm	kn_cs_kc
TRANSCRIPT53504.CHR1.NNIC	JMJD4	JMJD4	False	True	Cle	4.250170715190394	pNNC	known_nterm_novel_splice_known_cterm	kn_ns_kc
TRANSCRIPT53545.CHR1.NIC	C1orf35	C1orf35	True	True	Cle	9.917065002110917	pNNC	known_nterm_known_splice_novel_cterm	kn_ks_nc
TRANSCRIPT53543.CHR1.NIC	C1orf35	C1orf35	True	True	Pla	31.167918578062885	pNNC	known_nterm_known_splice_novel_cterm	kn_ks_nc
TRANSCRIPT53573.CHR1.NIC	MRPL55	MRPL55	False	True	Pla	14.167235717301311	pFSM	known_nterm_known_splice_known_cterm	kn_ks_kc
TRANSCRIPT53584.CHR1.NIC	MRPL55	MRPL55	False	True	Pla	59.5023900126655	pFSM	known_nterm_known_splice_known_cterm	kn_ks_kc
TRANSCRIPT53993.CHR1.NNIC	CCSAP	CCSAP	False	True	Cle	8.500341430380788	pNNC	novel_nterm_known_splice_novel_cterm	nn_ks_nc
TRANSCRIPT54136.CHR1.NIC	GALNT2	GALNT2	False	True	Cle	36.83481286498341	pNNC	known_nterm_known_splice_novel_cterm	kn_ks_nc
TRANSCRIPT54153.CHR1.NIC	GALNT2	GALNT2	False	True	Cle	46.75187786709432	pNNC	known_nterm_known_splice_novel_cterm	kn_ks_nc
TRANSCRIPT54197.CHR1.NNIC	PGBD5	PGBD5	False	True	Pla	89.25358501899827	pNNC	novel_nterm_novel_splice_known_cterm	nn_ns_kc
TRANSCRIPT54236.CHR1.NNIC	COG2	COG2	False	True	Pla	17.000682860761575	pNIC	known_nterm_combo_splice_known_cterm	kn_cs_kc
TRANSCRIPT54271.CHR1.NIC	COG2	COG2	False	True	Pla	12.75051214557118	pNNC	known_nterm_known_splice_novel_cterm	kn_ks_nc
TRANSCRIPT54272.CHR1.NIC	AGT	AGT	False	True	Pla	195.5078528987581	pNNC	novel_nterm_known_splice_known_cterm	nn_ks_kc
TRANSCRIPT54342.CHR1.NNIC	C1orf198	C1orf198	True	True	Cle	28.334471434602623	pFSM	known_nterm_known_splice_known_cterm	kn_ks_kc
TRANSCRIPT54378.CHR1.NNIC	TTC13	TTC13	False	True	Pla	11.33378857384105	pNIC	known_nterm_combo_splice_known_cterm	kn_cs_kc
TRANSCRIPT54400.CHR1.NIC	TTC13	TTC13	False	True	Pla	12.75051214557118	pNIC	known_nterm_combo_splice_known_cterm	kn_cs_kc
TRANSCRIPT54402.CHR1.NIC	TTC13	TTC13	False	True	Pla	15.583959289031442	pNNC	novel_nterm_known_splice_known_cterm	nn_ks_kc
TRANSCRIPT54362.CHR1.NNIC	TTC13	TTC13	True	True	Pla	21.250853575951968	pNIC	known_nterm_combo_splice_known_cterm	kn_cs_kc
TRANSCRIPT54417.CHR1.NIC	TTC13	TTC13	False	True	Pla	19.83413000422184	pNNC	known_nterm_known_splice_novel_cterm	kn_ks_nc
TRANSCRIPT54438.CHR1.NIC	TTC13	TTC13	False	True	Pla	19.83413000422184	pNNC	known_nterm_known_splice_novel_cterm	kn_ks_nc
TRANSCRIPT54411.CHR1.NIC	ARV1	ARV1	True	True	Cle	7.083617858650656	pNIC	combo_nterm_cterm	cnc
TRANSCRIPT54413.CHR1.NIC	ARV1	ARV1	True	True	Cle	17.000682860761575	pFSM	known_nterm_known_splice_known_cterm	kn_ks_kc
TRANSCRIPT54429.CHR1.NIC	ARV1	ARV1	True	True	Cle	8.500341430380788	pNNC	known_nterm_known_splice_novel_cterm	kn_ks_nc
TRANSCRIPT54494.CHR1.NIC	C1orf131	C1orf131	True	True	Cle	4.250170715190394	pNNC	known_nterm_known_splice_novel_cterm	kn_ks_nc
TRANSCRIPT54490.CHR1.NIC	GNPAT	GNPAT	False	True	Pla	17.000682860761575	pNIC	known_nterm_combo_splice_known_cterm	kn_cs_kc
TRANSCRIPT54524.CHR1.NNIC	EGLN1	EGLN1	False	True	Cle	9.917065002110917	pNNC	known_nterm_novel_splice_known_cterm	kn_ns_kc
TRANSCRIPT54571.CHR1.NIC	TSNAX	TSNAX	True	True	Cle	28.334471434602623	pNNC	known_nterm_novel_splice_novel_cterm	kn_ns_nc
TRANSCRIPT54653.CHR1.NNIC	DISC1	DISC1	True	True	Pla	25.50102429114236	pNNC	known_nterm_known_splice_novel_cterm	kn_ks_nc
TRANSCRIPT54748.CHR1.NNIC	DISC1	DISC1	False	True	Pla	22.6675771476821	pNNC	known_nterm_novel_splice_novel_cterm	kn_ns_nc
TRANSCRIPT54896.CHR1.NIC	NTPCR	NTPCR	False	True	Pla	8.500341430380788	pNNC	known_nterm_known_splice_novel_cterm	kn_ks_nc
TRANSCRIPT54902.CHR1.NIC	NTPCR	NTPCR	False	True	Low	31.167918578062885	pNNC	known_nterm_known_splice_novel_cterm	kn_ks_nc
TRANSCRIPT54872.CHR1.NIC	PCNX2	PCNX2	False	True	Pla	18.417406432491703	pNIC	combo_nterm_cterm	cnc
TRANSCRIPT54928.CHR1.NIC	MAP3K21	MAP3K21	False	True	Pla	4.250170715190394	pNNC	known_nterm_known_splice_novel_cterm	kn_ks_nc
TRANSCRIPT55071.CHR1.NIC	TOMM20	TOMM20	True	True	Cle	36.83481286498341	pNNC	known_nterm_novel_splice_novel_cterm	kn_ns_nc
TRANSCRIPT55056.CHR1.NIC	RBM34	RBM34	True	True	Cle	21.250853575951968	pNIC	combo_nterm_cterm	cnc
TRANSCRIPT55176.CHR1.NIC	ARID4B	ARID4B	False	True	Cle	134.58873931436247	pNNC	known_nterm_known_splice_novel_cterm	kn_ks_nc
TRANSCRIPT55212.CHR1.NNIC	ARID4B	ARID4B	True	True	Cle	42.50170715190393	pNNC	known_nterm_known_splice_novel_cterm	kn_ks_nc
TRANSCRIPT55232.CHR1.NIC	TBCE	GGPS1	False	True	Pla	90.6703085907284	pFSM	known_nterm_known_splice_known_cterm	kn_ks_kc
TRANSCRIPT55142.CHR1.NNIC	B3GALNT2	B3GALNT2	False	True	Cle	18.417406432491703	pNNC	known_nterm_novel_splice_novel_cterm	kn_ns_nc
TRANSCRIPT55138.CHR1.NIC	B3GALNT2	B3GALNT2	False	True	Cle	15.583959289031442	pNIC	known_nterm_combo_splice_known_cterm	kn_cs_kc
TRANSCRIPT55149.CHR1.NIC	B3GALNT2	B3GALNT2	True	True	Cle	5.666894286920525	pNIC	known_nterm_combo_splice_known_cterm	kn_cs_kc
TRANSCRIPT55158.CHR1.NIC	B3GALNT2	B3GALNT2	True	True	Cle	9.917065002110917	pFSM	known_nterm_known_splice_known_cterm	kn_ks_kc
TRANSCRIPT55377.CHR1.NIC	LYST	LYST	False	True	Pla	437.7675836646105	pNNC	known_nterm_known_splice_novel_cterm	kn_ks_nc
TRANSCRIPT55535.CHR1.NNIC	GPR137B	GPR137B	True	True	Pla	185.5907878966472	pNNC	known_nterm_novel_splice_novel_cterm	kn_ns_nc
TRANSCRIPT55656.CHR1.NIC	LGALS8	LGALS8	False	True	Cle	25.50102429114236	pFSM	known_nterm_known_splice_known_cterm	kn_ks_kc
TRANSCRIPT55658.CHR1.NIC	LGALS8	LGALS8	False	True	Pla	8.500341430380788	pFSM	known_nterm_known_splice_known_cterm	kn_ks_kc
TRANSCRIPT55666.CHR1.NIC	LGALS8	LGALS8	True	True	Cle	25.50102429114236	pNNC	known_nterm_known_splice_novel_cterm	kn_ks_nc
TRANSCRIPT55682.CHR1.NIC	LGALS8	LGALS8	True	True	Cle	28.334471434602623	pNNC	known_nterm_known_splice_novel_cterm	kn_ks_nc
TRANSCRIPT55817.CHR1.NIC	FMN2	FMN2	False	True	Pla	28.334471434602623	pNIC	known_nterm_combo_splice_known_cterm	kn_cs_kc
TRANSCRIPT55856.CHR1.NNIC	FMN2	FMN2	False	True	Pla	24.08430071941223	pNNC	known_nterm_novel_splice_novel_cterm	kn_ns_nc
TRANSCRIPT55858.CHR1.NNIC	FMN2	FMN2	True	True	Pla	4.250170715190394	pNNC	known_nterm_novel_splice_novel_cterm	kn_ns_nc
TRANSCRIPT55907.CHR1.NIC	RGS7	RGS7	True	True	Pla	17.000682860761575	pNNC	novel_nterm_known_splice_known_cterm	nn_ks_kc
TRANSCRIPT55998.CHR1.NNIC	CEP170	CEP170	False	True	Pla	49.58532501055459	pNNC	known_nterm_novel_splice_known_cterm	kn_ns_kc
TRANSCRIPT56002.CHR1.NNIC	CEP170	CEP170	False	True	Pla	12.75051214557118	pNNC	known_nterm_novel_splice_known_cterm	kn_ns_kc
TRANSCRIPT56069.CHR1.NNIC	CEP170	CEP170	False	True	Cle	18.417406432491703	pNNC	known_nterm_novel_splice_novel_cterm	kn_ns_nc
TRANSCRIPT56117.CHR1.NIC	SDCCAG8	SDCCAG8	False	True	Pla	29.75119500633276	pNNC	known_nterm_known_splice_novel_cterm	kn_ks_nc
TRANSCRIPT56235.CHR1.NIC	ADSS2	ADSS2	True	True	Pla	5.666894286920525	pFSM	known_nterm_known_splice_known_cterm	kn_ks_kc
TRANSCRIPT56275.CHR1.NIC	CATSPERE	CATSPERE	False	True	Low	11.33378857384105	pNNC	known_nterm_known_splice_novel_cterm	kn_ks_nc
TRANSCRIPT56288.CHR1.NNIC	DESI2	DESI2	True	True	Cle	7.083617858650656	pNNC	known_nterm_novel_splice_novel_cterm	kn_ns_nc
TRANSCRIPT56303.CHR1.NNIC	DESI2	DESI2	False	True	Low	14.167235717301311	pNNC	novel_nterm_known_splice_known_cterm	nn_ks_kc
TRANSCRIPT56365.CHR1.NNIC	COX20	COX20	False	True	Low	279.09454363083586	pFSM	known_nterm_known_splice_known_cterm	kn_ks_kc
TRANSCRIPT56383.CHR1.NNIC	COX20	COX20	True	True	Low	21.250853575951968	pNNC	known_nterm_combo_splice_novel_cterm	kn_cs_nc
TRANSCRIPT56505.CHR1.NIC	SMYD3	SMYD3	False	True	Pla	42.501707151903936	pNNC	known_nterm_known_splice_novel_cterm	kn_ks_nc
TRANSCRIPT56581.CHR1.NIC	CNST	CNST	False	True	Pla	28.334471434602623	pFSM	known_nterm_known_splice_known_cterm	kn_ks_kc
TRANSCRIPT56587.CHR1.NIC	CNST	CNST	True	True	Pla	29.75119500633276	pFSM	known_nterm_known_splice_known_cterm	kn_ks_kc
TRANSCRIPT56598.CHR1.NIC	CNST	CNST	False	True	Pla	22.6675771476821	pFSM	known_nterm_known_splice_known_cterm	kn_ks_kc
TRANSCRIPT56621.CHR1.NIC	CNST	CNST	False	True	Cle	15.583959289031442	pNNC	known_nterm_known_splice_novel_cterm	kn_ks_nc
TRANSCRIPT56591.CHR1.NNIC	CNST	CNST	False	True	Pla	17.000682860761575	pNNC	novel_nterm_known_splice_known_cterm	nn_ks_kc
TRANSCRIPT56675.CHR1.NNIC	SCCPDH	SCCPDH	True	True	Cle	349.9307222173424	pFSM	known_nterm_known_splice_known_cterm	kn_ks_kc
TRANSCRIPT56833.CHR1.NNIC	ZNF496	ZNF496	False	True	Pla	25.50102429114236	pNNC	known_nterm_novel_splice_novel_cterm	kn_ns_nc
TRANSCRIPT56901.CHR1.NIC	GCSAML	GCSAML	False	True	Pla	11.33378857384105	pFSM	known_nterm_known_splice_known_cterm	kn_ks_kc
TRANSCRIPT56945.CHR1.NNIC	SH3BP5L	SH3BP5L	True	True	Pla	8.500341430380788	pNNC	known_nterm_novel_splice_novel_cterm	kn_ns_nc
TRANSCRIPT56948.CHR1.NIC	SH3BP5L	SH3BP5L	True	True	Pla	19.83413000422184	pNNC	known_nterm_known_splice_novel_cterm	kn_ks_nc
TRANSCRIPT56985.CHR1.NIC	ZNF692	ZNF692	False	True	Cle	8.500341430380788	pNIC	known_nterm_combo_splice_known_cterm	kn_cs_kc
TRANSCRIPT56962.CHR1.NIC	ZNF692	ZNF692	True	True	Pla	8.500341430380788	pFSM	known_nterm_known_splice_known_cterm	kn_ks_kc
TRANSCRIPT33.CHR2.NIC	SH3YL1	SH3YL1	True	True	Low	102.00409716456944	pNNC	novel_nterm_known_splice_novel_cterm	nn_ks_nc
TRANSCRIPT116.CHR2.NNIC	TMEM18	TMEM18	True	True	Cle	8.500341430380788	pFSM	known_nterm_known_splice_known_cterm	kn_ks_kc
TRANSCRIPT124.CHR2.NIC	TMEM18	TMEM18	True	True	Low	14.167235717301311	pFSM	known_nterm_known_splice_known_cterm	kn_ks_kc
TRANSCRIPT202.CHR2.NIC	PXDN	PXDN	False	True	Cle	4.250170715190394	pNIC	known_nterm_combo_splice_known_cterm	kn_cs_kc
TRANSCRIPT302.CHR2.NNIC	EIPR1	EIPR1	False	True	Pla	29.75119500633276	pNNC	novel_nterm_known_splice_known_cterm	nn_ks_kc
TRANSCRIPT308.CHR2.NNIC	EIPR1	EIPR1	False	True	Pla	15.583959289031442	pNNC	novel_nterm_known_splice_known_cterm	nn_ks_kc
TRANSCRIPT296.CHR2.NIC	EIPR1	EIPR1	True	True	Low	12.75051214557118	pFSM	known_nterm_known_splice_known_cterm	kn_ks_kc
TRANSCRIPT312.CHR2.NIC	EIPR1	EIPR1	False	True	Pla	8.500341430380788	pNNC	known_nterm_known_splice_novel_cterm	kn_ks_nc
TRANSCRIPT360.CHR2.NIC	TRAPPC12	TRAPPC12	False	True	Cle	15.583959289031442	pNNC	known_nterm_known_splice_novel_cterm	kn_ks_nc
TRANSCRIPT363.CHR2.NIC	TRAPPC12	TRAPPC12	True	True	Cle	5.666894286920525	pNIC	combo_nterm_cterm	cnc
TRANSCRIPT419.CHR2.NIC	ENSG00000286905	ENSG00000286905	True	True	Cle	9.917065002110917	pFSM	known_nterm_known_splice_known_cterm	kn_ks_kc
TRANSCRIPT442.CHR2.NIC	RPS7	RPS7	False	True	Cle	36.83481286498341	pFSM	known_nterm_known_splice_known_cterm	kn_ks_kc
TRANSCRIPT501.CHR2.NNIC	RNF144A	RNF144A	True	True	Pla	65.16928429958602	pFSM	known_nterm_known_splice_known_cterm	kn_ks_kc
TRANSCRIPT524.CHR2.NNIC	RNF144A	RNF144A	False	True	Pla	31.167918578062885	pNNC	known_nterm_known_splice_novel_cterm	kn_ks_nc
TRANSCRIPT555.CHR2.NIC	RNF144A	RNF144A	False	True	Low	188.42423504010745	pNNC	known_nterm_known_splice_novel_cterm	kn_ks_nc
TRANSCRIPT560.CHR2.NIC	RNF144A	RNF144A	False	True	Pla	24.08430071941223	pNNC	known_nterm_known_splice_novel_cterm	kn_ks_nc
TRANSCRIPT625.CHR2.NNIC	ID2	ID2	True	True	Pla	9.917065002110917	pFSM	known_nterm_known_splice_known_cterm	kn_ks_kc
TRANSCRIPT645.CHR2.NIC	KIDINS220	KIDINS220	False	True	Pla	155.83959289031444	pFSM	known_nterm_known_splice_known_cterm	kn_ks_kc
TRANSCRIPT662.CHR2.NIC	KIDINS220	KIDINS220	False	True	Pla	19.83413000422184	pNNC	known_nterm_known_splice_novel_cterm	kn_ks_nc
TRANSCRIPT712.CHR2.NIC	MBOAT2	MBOAT2	True	True	Cle	18.417406432491703	pNNC	known_nterm_combo_splice_novel_cterm	kn_cs_nc
TRANSCRIPT721.CHR2.NIC	MBOAT2	MBOAT2	True	True	Cle	15.583959289031442	pNIC	known_nterm_combo_splice_known_cterm	kn_cs_kc
TRANSCRIPT747.CHR2.NIC	MBOAT2	MBOAT2	True	True	Cle	18.417406432491703	pNNC	known_nterm_known_splice_novel_cterm	kn_ks_nc
TRANSCRIPT756.CHR2.NIC	MBOAT2	MBOAT2	False	True	Cle	36.83481286498341	pNNC	known_nterm_known_splice_novel_cterm	kn_ks_nc
TRANSCRIPT734.CHR2.NNIC	MBOAT2	MBOAT2	True	True	Low	17.000682860761575	pNIC	known_nterm_combo_splice_known_cterm	kn_cs_kc
TRANSCRIPT745.CHR2.NIC	MBOAT2	MBOAT2	True	True	Low	17.000682860761575	pFSM	known_nterm_known_splice_known_cterm	kn_ks_kc
TRANSCRIPT791.CHR2.NIC	CPSF3	CPSF3	True	True	Cle	15.583959289031442	pNNC	known_nterm_known_splice_novel_cterm	kn_ks_nc
TRANSCRIPT895.CHR2.NNIC	IAH1	IAH1	True	True	Cle	9.917065002110917	pFSM	known_nterm_known_splice_known_cterm	kn_ks_kc
TRANSCRIPT932.CHR2.NIC	IAH1	IAH1	False	True	Cle	8.500341430380788	pNNC	known_nterm_known_splice_novel_cterm	kn_ks_nc
TRANSCRIPT1031.CHR2.NNIC	TAF1B	TAF1B	True	True	Cle	100.58737359283931	pFSM	known_nterm_known_splice_known_cterm	kn_ks_kc
TRANSCRIPT1044.CHR2.NIC	TAF1B	TAF1B	True	True	Cle	8.500341430380788	pNNC	known_nterm_known_splice_novel_cterm	kn_ks_nc
TRANSCRIPT1053.CHR2.NNIC	TAF1B	TAF1B	True	True	Cle	7.083617858650656	pNNC	known_nterm_known_splice_novel_cterm	kn_ks_nc
TRANSCRIPT1062.CHR2.NIC	TAF1B	TAF1B	False	True	Cle	9.917065002110917	pNNC	known_nterm_known_splice_novel_cterm	kn_ks_nc
TRANSCRIPT1082.CHR2.NIC	GRHL1	GRHL1	True	True	Pla	86.420137875538	pNIC	known_nterm_combo_splice_known_cterm	kn_cs_kc
TRANSCRIPT1107.CHR2.NIC	GRHL1	GRHL1	False	True	Cle	21.250853575951968	pFSM	known_nterm_known_splice_known_cterm	kn_ks_kc
TRANSCRIPT1128.CHR2.NIC	HPCAL1	HPCAL1	False	True	Pla	51.00204858228472	pFSM	known_nterm_known_splice_known_cterm	kn_ks_kc
TRANSCRIPT1148.CHR2.NIC	HPCAL1	HPCAL1	False	True	Pla	22.6675771476821	pFSM	known_nterm_known_splice_known_cterm	kn_ks_kc
TRANSCRIPT1199.CHR2.NIC	NOL10	NOL10	False	True	Cle	17.000682860761575	pNNC	known_nterm_known_splice_novel_cterm	kn_ks_nc
TRANSCRIPT1292.CHR2.NNIC	C2orf50	C2orf50	True	True	Pla	8.500341430380788	pFSM	known_nterm_known_splice_known_cterm	kn_ks_kc
TRANSCRIPT1283.CHR2.NIC	ROCK2	ROCK2	False	True	Cle	19.83413000422184	pNNC	known_nterm_known_splice_novel_cterm	kn_ks_nc
TRANSCRIPT1344.CHR2.NNIC	E2F6	E2F6	True	True	Pla	9.917065002110917	pNNC	known_nterm_novel_splice_novel_cterm	kn_ns_nc
TRANSCRIPT1350.CHR2.NIC	E2F6	E2F6	False	True	Pla	5.666894286920525	pNNC	known_nterm_known_splice_novel_cterm	kn_ks_nc
TRANSCRIPT1386.CHR2.NNIC	LPIN1	LPIN1	True	True	Cle	73.66962572996682	pNIC	combo_nterm_cterm	cnc
TRANSCRIPT1402.CHR2.NIC	LPIN1	LPIN1	False	True	Cle	45.3351542953642	pNNC	known_nterm_known_splice_novel_cterm	kn_ks_nc
TRANSCRIPT1436.CHR2.NIC	TRIB2	TRIB2	False	True	Pla	170.00682860761574	pFSM	known_nterm_known_splice_known_cterm	kn_ks_kc
TRANSCRIPT1437.CHR2.NIC	TRIB2	TRIB2	False	True	Pla	137.42218645782273	pFSM	known_nterm_known_splice_known_cterm	kn_ks_kc
TRANSCRIPT1568.CHR2.NIC	NBAS	NBAS	False	True	Cle	34.00136572152315	pNNC	known_nterm_known_splice_novel_cterm	kn_ks_nc
TRANSCRIPT1594.CHR2.NIC	NBAS	NBAS	False	True	Cle	5.666894286920525	pNNC	known_nterm_known_splice_novel_cterm	kn_ks_nc
TRANSCRIPT1631.CHR2.NIC	DDX1	DDX1	False	True	Cle	66.58600787131617	pNNC	known_nterm_known_splice_novel_cterm	kn_ks_nc
TRANSCRIPT1642.CHR2.NNIC	CYRIA	CYRIA	False	True	Cle	12.75051214557118	pFSM	known_nterm_known_splice_known_cterm	kn_ks_kc
TRANSCRIPT1650.CHR2.NNIC	CYRIA	CYRIA	False	True	Pla	8.500341430380788	pNNC	novel_nterm_known_splice_known_cterm	nn_ks_kc
TRANSCRIPT1663.CHR2.NIC	VSNL1	VSNL1	False	True	Pla	12.75051214557118	pFSM	known_nterm_known_splice_known_cterm	kn_ks_kc
TRANSCRIPT1693.CHR2.NIC	SMC6	SMC6	False	True	Pla	11.33378857384105	pNNC	known_nterm_known_splice_novel_cterm	kn_ks_nc
TRANSCRIPT1742.CHR2.NIC	WDR35	WDR35	False	True	Cle	11.33378857384105	pNNC	novel_nterm_known_splice_novel_cterm	nn_ks_nc
TRANSCRIPT1751.CHR2.NIC	WDR35	WDR35	False	True	Cle	17.000682860761575	pNNC	novel_nterm_known_splice_known_cterm	nn_ks_kc
TRANSCRIPT1752.CHR2.NIC	WDR35	WDR35	False	True	Cle	11.33378857384105	pNNC	novel_nterm_known_splice_known_cterm	nn_ks_kc
TRANSCRIPT1758.CHR2.NIC	WDR35	WDR35	False	True	Cle	28.334471434602623	pNNC	novel_nterm_known_splice_novel_cterm	nn_ks_nc
TRANSCRIPT1766.CHR2.NIC	WDR35	WDR35	False	True	Cle	8.500341430380788	pNNC	novel_nterm_known_splice_novel_cterm	nn_ks_nc
TRANSCRIPT1778.CHR2.NIC	WDR35	WDR35	False	True	Cle	15.583959289031442	pNNC	novel_nterm_known_splice_novel_cterm	nn_ks_nc
TRANSCRIPT1781.CHR2.NIC	WDR35	WDR35	True	True	Cle	36.83481286498341	pNNC	novel_nterm_known_splice_novel_cterm	nn_ks_nc
TRANSCRIPT1875.CHR2.NIC	PUM2	PUM2	False	True	Cle	120.42150359706116	pNIC	known_nterm_combo_splice_known_cterm	kn_cs_kc
TRANSCRIPT2052.CHR2.NIC	PUM2	PUM2	False	True	Pla	228.09249504855111	pNNC	novel_nterm_known_splice_known_cterm	nn_ks_kc
TRANSCRIPT1992.CHR2.NIC	PUM2	PUM2	False	True	Cle	280.511267202566	pNNC	known_nterm_known_splice_novel_cterm	kn_ks_nc
TRANSCRIPT1982.CHR2.NNIC	PUM2	PUM2	False	True	Cle	35.41808929325328	pNNC	known_nterm_novel_splice_novel_cterm	kn_ns_nc
TRANSCRIPT2022.CHR2.NNIC	PUM2	PUM2	True	True	Cle	39.66826000844367	pNNC	known_nterm_combo_splice_novel_cterm	kn_cs_nc
TRANSCRIPT2062.CHR2.NIC	PUM2	PUM2	False	True	Cle	52.41877215401485	pNNC	known_nterm_known_splice_novel_cterm	kn_ks_nc
TRANSCRIPT2112.CHR2.NIC	LDAH	LDAH	False	True	Cle	15.583959289031442	pNIC	known_nterm_combo_splice_known_cterm	kn_cs_kc
TRANSCRIPT2130.CHR2.NNIC	LDAH	LDAH	True	True	Cle	12.75051214557118	pNNC	known_nterm_known_splice_novel_cterm	kn_ks_nc
TRANSCRIPT2156.CHR2.NIC	ATAD2B	ATAD2B	False	True	Cle	141.67235717301313	pNIC	known_nterm_combo_splice_known_cterm	kn_cs_kc
TRANSCRIPT2181.CHR2.NIC	ATAD2B	ATAD2B	False	True	Cle	21.250853575951968	pNNC	known_nterm_known_splice_novel_cterm	kn_ks_nc
TRANSCRIPT2208.CHR2.NNIC	ATAD2B	ATAD2B	True	True	Cle	21.250853575951968	pNNC	known_nterm_known_splice_novel_cterm	kn_ks_nc
TRANSCRIPT2261.CHR2.NNIC	UBXN2A	UBXN2A	True	True	Cle	66.58600787131617	pFSM	known_nterm_known_splice_known_cterm	kn_ks_kc
TRANSCRIPT2510.CHR2.NIC	SF3B6	SF3B6	False	True	Cle	5.666894286920525	pNNC	known_nterm_known_splice_novel_cterm	kn_ks_nc
TRANSCRIPT2395.CHR2.NNIC	ITSN2	ITSN2	False	True	Pla	361.26451079118345	pNNC	known_nterm_novel_splice_known_cterm	kn_ns_kc
TRANSCRIPT2411.CHR2.NIC	ITSN2	ITSN2	False	True	Pla	34.00136572152315	pNNC	known_nterm_known_splice_novel_cterm	kn_ks_nc
TRANSCRIPT2414.CHR2.NIC	ITSN2	ITSN2	False	True	Pla	32.58464214979301	pNNC	known_nterm_known_splice_novel_cterm	kn_ks_nc
TRANSCRIPT2545.CHR2.NIC	ITSN2	ITSN2	False	True	Low	65.16928429958602	pNNC	known_nterm_known_splice_novel_cterm	kn_ks_nc
TRANSCRIPT2703.CHR2.NIC	DNAJC27	DNAJC27	False	True	Pla	25.50102429114236	pNNC	novel_nterm_known_splice_known_cterm	nn_ks_kc
TRANSCRIPT2694.CHR2.NIC	DNAJC27	DNAJC27	True	True	Pla	36.83481286498341	pNNC	known_nterm_novel_splice_novel_cterm	kn_ns_nc
TRANSCRIPT2721.CHR2.NIC	DNAJC27	DNAJC27	False	True	Pla	12.75051214557118	pNNC	known_nterm_known_splice_novel_cterm	kn_ks_nc
TRANSCRIPT2674.CHR2.NNIC	EFR3B	EFR3B	True	True	Pla	12.75051214557118	pFSM	known_nterm_known_splice_known_cterm	kn_ks_kc
TRANSCRIPT2772.CHR2.NIC	EFR3B	EFR3B	False	True	Pla	7.083617858650656	pNNC	known_nterm_known_splice_novel_cterm	kn_ks_nc
TRANSCRIPT2836.CHR2.NIC	DTNB	DTNB	True	True	Cle	19.83413000422184	pNIC	known_nterm_combo_splice_known_cterm	kn_cs_kc
TRANSCRIPT2979.CHR2.NIC	DTNB	DTNB	False	True	Cle	18.417406432491703	pNNC	known_nterm_known_splice_novel_cterm	kn_ks_nc
TRANSCRIPT3061.CHR2.NNIC	ASXL2	ASXL2	False	True	Pla	219.5921536181704	pNNC	known_nterm_novel_splice_known_cterm	kn_ns_kc
TRANSCRIPT3076.CHR2.NNIC	ASXL2	ASXL2	False	True	Pla	14.167235717301311	pNNC	known_nterm_novel_splice_novel_cterm	kn_ns_nc
TRANSCRIPT3131.CHR2.NNIC	RAB10	RAB10	True	True	Cle	62.33583715612577	pNNC	known_nterm_novel_splice_novel_cterm	kn_ns_nc
TRANSCRIPT3351.CHR2.NNIC	HADHB	HADHB	True	True	Low	34.00136572152315	pNNC	known_nterm_known_splice_novel_cterm	kn_ks_nc
TRANSCRIPT3389.CHR2.NNIC	SELENOI	SELENOI	False	True	Cle	4.250170715190394	pNNC	known_nterm_combo_splice_novel_cterm	kn_cs_nc
TRANSCRIPT3394.CHR2.NIC	SELENOI	SELENOI	False	True	Cle	28.334471434602623	pNNC	known_nterm_known_splice_novel_cterm	kn_ks_nc
TRANSCRIPT3400.CHR2.NIC	SELENOI	SELENOI	False	True	Cle	59.50239001266551	pNNC	known_nterm_known_splice_novel_cterm	kn_ks_nc
TRANSCRIPT3401.CHR2.NNIC	SELENOI	SELENOI	False	True	Cle	9.917065002110917	pNNC	known_nterm_combo_splice_novel_cterm	kn_cs_nc
TRANSCRIPT3406.CHR2.NIC	SELENOI	SELENOI	False	True	Cle	5.666894286920525	pNNC	known_nterm_known_splice_novel_cterm	kn_ks_nc
TRANSCRIPT3481.CHR2.NNIC	SLC35F6	SLC35F6	True	True	Cle	14.167235717301311	pFSM	known_nterm_known_splice_known_cterm	kn_ks_kc
TRANSCRIPT3509.CHR2.NNIC	SLC35F6	SLC35F6	True	True	Pla	14.167235717301311	pFSM	known_nterm_known_splice_known_cterm	kn_ks_kc
TRANSCRIPT3436.CHR2.NNIC	DPYSL5	DPYSL5	True	True	Cle	29.75119500633276	pFSM	known_nterm_known_splice_known_cterm	kn_ks_kc
TRANSCRIPT3453.CHR2.NNIC	DPYSL5	DPYSL5	False	True	Cle	53.83549572574498	pNNC	known_nterm_novel_splice_novel_cterm	kn_ns_nc
TRANSCRIPT3460.CHR2.NIC	DPYSL5	DPYSL5	False	True	Cle	15.583959289031442	pNNC	known_nterm_known_splice_novel_cterm	kn_ks_nc
TRANSCRIPT3576.CHR2.NNIC	MAPRE3	MAPRE3	True	True	Pla	63.75256072785591	pNNC	known_nterm_combo_splice_novel_cterm	kn_cs_nc
TRANSCRIPT3608.CHR2.NIC	TMEM214	TMEM214	True	True	Cle	11.33378857384105	pFSM	known_nterm_known_splice_known_cterm	kn_ks_kc
TRANSCRIPT3630.CHR2.NIC	TMEM214	TMEM214	True	True	Cle	21.250853575951968	pNIC	known_nterm_combo_splice_known_cterm	kn_cs_kc
TRANSCRIPT3734.CHR2.NNIC	CGREF1	CGREF1	False	True	Cle	9.917065002110917	pNNC	known_nterm_novel_splice_known_cterm	kn_ns_kc
TRANSCRIPT3822.CHR2.NIC	SLC5A6	SLC5A6	False	True	Cle	58.08566644093538	pFSM	known_nterm_known_splice_known_cterm	kn_ks_kc
TRANSCRIPT3950.CHR2.NIC	GTF3C2	GTF3C2	False	True	Cle	17.000682860761575	pNIC	known_nterm_combo_splice_known_cterm	kn_cs_kc
TRANSCRIPT3937.CHR2.NNIC	GTF3C2	GTF3C2	False	True	Pla	31.167918578062885	pFSM	known_nterm_known_splice_known_cterm	kn_ks_kc
TRANSCRIPT3970.CHR2.NIC	GTF3C2	GTF3C2	True	True	Cle	28.334471434602623	pNNC	known_nterm_known_splice_novel_cterm	kn_ks_nc
TRANSCRIPT4066.CHR2.NIC	SNX17	SNX17	False	True	Cle	17.000682860761575	pNNC	known_nterm_known_splice_novel_cterm	kn_ks_nc
TRANSCRIPT4078.CHR2.NIC	SNX17	SNX17	True	True	Pla	45.3351542953642	pNIC	known_nterm_combo_splice_known_cterm	kn_cs_kc
TRANSCRIPT3871.CHR2.NIC	IFT172	IFT172	False	True	Cle	21.250853575951968	pNIC	known_nterm_combo_splice_known_cterm	kn_cs_kc
TRANSCRIPT3992.CHR2.NIC	IFT172	IFT172	False	True	Cle	14.167235717301311	pNNC	known_nterm_known_splice_novel_cterm	kn_ks_nc
TRANSCRIPT4472.CHR2.NIC	FNDC4	FNDC4	False	True	Pla	4.250170715190394	pNNC	known_nterm_combo_splice_novel_cterm	kn_cs_nc
TRANSCRIPT4471.CHR2.NIC	FNDC4	FNDC4	False	True	Pla	4.250170715190394	pFSM	known_nterm_known_splice_known_cterm	kn_ks_kc
TRANSCRIPT4532.CHR2.NIC	ZNF512	ZNF512	False	True	Cle	59.50239001266551	pNIC	combo_nterm_cterm	cnc
TRANSCRIPT4638.CHR2.NNIC	SUPT7L	SUPT7L	False	True	Pla	45.3351542953642	pNNC	known_nterm_novel_splice_novel_cterm	kn_ns_nc
TRANSCRIPT4608.CHR2.NNIC	SUPT7L	SUPT7L	True	True	Pla	34.00136572152315	pFSM	known_nterm_known_splice_known_cterm	kn_ks_kc
TRANSCRIPT4724.CHR2.NNIC	BABAM2	BABAM2	True	True	Cle	35.41808929325328	pNNC	known_nterm_known_splice_novel_cterm	kn_ks_nc
TRANSCRIPT4786.CHR2.NNIC	BABAM2	BABAM2	True	True	Cle	46.75187786709432	pNNC	known_nterm_known_splice_novel_cterm	kn_ks_nc
TRANSCRIPT4824.CHR2.NIC	BABAM2	BABAM2	False	True	Cle	31.167918578062885	pNNC	known_nterm_known_splice_novel_cterm	kn_ks_nc
TRANSCRIPT5082.CHR2.NNIC	TRMT61B	TRMT61B	False	True	Cle	5.666894286920525	pNNC	novel_nterm_combo_splice_known_cterm	nn_cs_kc
TRANSCRIPT5087.CHR2.NNIC	TRMT61B	TRMT61B	True	True	Cle	4.250170715190394	pNIC	known_nterm_combo_splice_known_cterm	kn_cs_kc
TRANSCRIPT5026.CHR2.NNIC	WDR43	WDR43	False	True	Cle	38.25153643671354	pNNC	novel_nterm_novel_splice_known_cterm	nn_ns_kc
TRANSCRIPT5028.CHR2.NNIC	WDR43	WDR43	False	True	Pla	41.084983580173805	pNIC	combo_nterm_cterm	cnc
TRANSCRIPT5187.CHR2.NIC	CLIP4	CLIP4	True	True	Cle	15.583959289031442	pFSM	known_nterm_known_splice_known_cterm	kn_ks_kc
TRANSCRIPT5194.CHR2.NIC	CLIP4	CLIP4	True	True	Pla	24.08430071941223	pNIC	known_nterm_combo_splice_known_cterm	kn_cs_kc
TRANSCRIPT5210.CHR2.NIC	CLIP4	CLIP4	False	True	Cle	58.08566644093538	pNNC	known_nterm_known_splice_novel_cterm	kn_ks_nc
TRANSCRIPT5363.CHR2.NIC	LCLAT1	LCLAT1	False	True	Pla	15.583959289031442	pFSM	known_nterm_known_splice_known_cterm	kn_ks_kc
TRANSCRIPT5371.CHR2.NIC	LCLAT1	LCLAT1	False	True	Pla	8.500341430380788	pNNC	known_nterm_known_splice_novel_cterm	kn_ks_nc
TRANSCRIPT5373.CHR2.NIC	LCLAT1	LCLAT1	True	True	Cle	8.500341430380788	pNNC	known_nterm_known_splice_novel_cterm	kn_ks_nc
TRANSCRIPT5469.CHR2.NNIC	SPAST	SPAST	True	True	Pla	31.167918578062885	pFSM	known_nterm_known_splice_known_cterm	kn_ks_kc
TRANSCRIPT5480.CHR2.NIC	SPAST	SPAST	False	True	Pla	29.75119500633276	pNIC	known_nterm_combo_splice_known_cterm	kn_cs_kc
TRANSCRIPT5526.CHR2.NIC	SLC30A6	SLC30A6	False	True	Cle	8.500341430380788	pNNC	known_nterm_known_splice_novel_cterm	kn_ks_nc
TRANSCRIPT5580.CHR2.NNIC	YIPF4	YIPF4	True	True	Pla	22.6675771476821	pFSM	known_nterm_known_splice_known_cterm	kn_ks_kc
TRANSCRIPT5663.CHR2.NNIC	YIPF4	YIPF4	False	True	Pla	29.75119500633276	pNIC	known_nterm_combo_splice_known_cterm	kn_cs_kc
TRANSCRIPT5845.CHR2.NNIC	TTC27	TTC27	False	True	Cle	11.33378857384105	pNIC	known_nterm_combo_splice_known_cterm	kn_cs_kc
TRANSCRIPT5857.CHR2.NIC	TTC27	TTC27	False	True	Cle	7.083617858650656	pNNC	known_nterm_known_splice_novel_cterm	kn_ks_nc
TRANSCRIPT5883.CHR2.NNIC	RASGRP3	RASGRP3	False	True	Pla	5.666894286920525	pNNC	known_nterm_combo_splice_novel_cterm	kn_cs_nc
TRANSCRIPT5947.CHR2.NIC	CRIM1	CRIM1	False	True	Pla	236.5928364789319	pNNC	novel_nterm_known_splice_known_cterm	nn_ks_kc
TRANSCRIPT5920.CHR2.NNIC	FEZ2	FEZ2	True	True	Cle	11.33378857384105	pNNC	known_nterm_novel_splice_novel_cterm	kn_ns_nc
TRANSCRIPT5934.CHR2.NIC	FEZ2	FEZ2	False	True	Cle	18.417406432491703	pNNC	known_nterm_known_splice_novel_cterm	kn_ks_nc
TRANSCRIPT5939.CHR2.NIC	FEZ2	FEZ2	True	True	Cle	69.41945501477642	pNNC	known_nterm_known_splice_novel_cterm	kn_ks_nc
TRANSCRIPT5985.CHR2.NNIC	HEATR5B	HEATR5B	False	True	Pla	12.75051214557118	pFSM	known_nterm_known_splice_known_cterm	kn_ks_kc
TRANSCRIPT6001.CHR2.NNIC	HEATR5B	HEATR5B	True	True	Cle	22.6675771476821	pNNC	known_nterm_combo_splice_novel_cterm	kn_cs_nc
TRANSCRIPT6089.CHR2.NIC	GPATCH11	GPATCH11	False	True	Cle	26.91774786287249	pNNC	known_nterm_known_splice_novel_cterm	kn_ks_nc
TRANSCRIPT6114.CHR2.NIC	GPATCH11	GPATCH11	False	True	Cle	9.917065002110917	pNNC	known_nterm_known_splice_novel_cterm	kn_ks_nc
TRANSCRIPT6025.CHR2.NNIC	EIF2AK2	EIF2AK2	True	True	Cle	42.501707151903936	pFSM	known_nterm_known_splice_known_cterm	kn_ks_kc
TRANSCRIPT6072.CHR2.NIC	EIF2AK2	EIF2AK2	False	True	Pla	11.33378857384105	pNNC	known_nterm_known_splice_novel_cterm	kn_ks_nc
TRANSCRIPT6226.CHR2.NNIC	CEBPZOS	CEBPZOS	True	True	Cle	12.75051214557118	pFSM	known_nterm_known_splice_known_cterm	kn_ks_kc
TRANSCRIPT6177.CHR2.NIC	NDUFAF7	NDUFAF7	True	True	Pla	21.250853575951968	pFSM	known_nterm_known_splice_known_cterm	kn_ks_kc
TRANSCRIPT6206.CHR2.NIC	NDUFAF7	NDUFAF7	False	True	Cle	8.500341430380788	pNIC	known_nterm_combo_splice_known_cterm	kn_cs_kc
TRANSCRIPT6260.CHR2.NIC	NDUFAF7	NDUFAF7	False	True	Cle	12.75051214557118	pNNC	known_nterm_known_splice_novel_cterm	kn_ks_nc
TRANSCRIPT6130.CHR2.NIC	PRKD3	PRKD3	False	True	Cle	8.500341430380788	pNIC	combo_nterm_cterm	cnc
TRANSCRIPT6168.CHR2.NIC	PRKD3	PRKD3	False	True	Pla	8.500341430380788	pNNC	known_nterm_known_splice_novel_cterm	kn_ks_nc
TRANSCRIPT6222.CHR2.NIC	PRKD3	PRKD3	False	True	Pla	51.00204858228472	pNNC	known_nterm_known_splice_novel_cterm	kn_ks_nc
TRANSCRIPT6257.CHR2.NNIC	PRKD3	PRKD3	False	True	Pla	35.41808929325328	pNNC	known_nterm_novel_splice_novel_cterm	kn_ns_nc
TRANSCRIPT6288.CHR2.NIC	PRKD3	PRKD3	False	True	Pla	143.08908074474326	pNNC	known_nterm_known_splice_novel_cterm	kn_ks_nc
TRANSCRIPT6348.CHR2.NIC	RMDN2	RMDN2	False	True	Cle	5.666894286920525	pNNC	known_nterm_known_splice_novel_cterm	kn_ks_nc
TRANSCRIPT6367.CHR2.NNIC	ATL2	ATL2	True	True	Cle	161.50648717723496	pNIC	known_nterm_combo_splice_known_cterm	kn_cs_kc
TRANSCRIPT6395.CHR2.NIC	ATL2	ATL2	True	True	Cle	75.08634930169694	pNNC	known_nterm_known_splice_novel_cterm	kn_ks_nc
TRANSCRIPT6460.CHR2.NNIC	HNRNPLL	HNRNPLL	False	True	Cle	72.2529021582367	pNNC	known_nterm_novel_splice_novel_cterm	kn_ns_nc
TRANSCRIPT6455.CHR2.NNIC	HNRNPLL	HNRNPLL	False	True	Pla	85.00341430380787	pNNC	novel_nterm_known_splice_known_cterm	nn_ks_kc
TRANSCRIPT6453.CHR2.NIC	HNRNPLL	HNRNPLL	True	True	Cle	51.00204858228472	pNIC	known_nterm_combo_splice_known_cterm	kn_cs_kc
TRANSCRIPT6520.CHR2.NIC	HNRNPLL	HNRNPLL	False	True	Cle	130.33856859917205	pNIC	combo_nterm_cterm	cnc
TRANSCRIPT6528.CHR2.NIC	HNRNPLL	HNRNPLL	False	True	Cle	39.66826000844367	pNNC	known_nterm_known_splice_novel_cterm	kn_ks_nc
TRANSCRIPT6548.CHR2.NIC	GALM	GALM	True	True	Cle	4.250170715190394	pNIC	combo_nterm_cterm	cnc
TRANSCRIPT6564.CHR2.NIC	SRSF7	SRSF7	True	True	Cle	53.83549572574498	pFSM	known_nterm_known_splice_known_cterm	kn_ks_kc
TRANSCRIPT6573.CHR2.NIC	SRSF7	SRSF7	True	True	Pla	104.8375443080297	pFSM	known_nterm_known_splice_known_cterm	kn_ks_kc
TRANSCRIPT6636.CHR2.NIC	DHX57	DHX57	False	True	Cle	5.666894286920525	pNIC	known_nterm_combo_splice_known_cterm	kn_cs_kc
TRANSCRIPT6674.CHR2.NIC	DHX57	DHX57	False	True	Cle	5.666894286920525	pNNC	known_nterm_known_splice_novel_cterm	kn_ks_nc
TRANSCRIPT6747.CHR2.NIC	DHX57	DHX57	False	True	Cle	17.000682860761575	pNNC	known_nterm_known_splice_novel_cterm	kn_ks_nc
TRANSCRIPT6615.CHR2.NNIC	MAP4K3	MAP4K3	False	True	Cle	24.08430071941223	pFSM	known_nterm_known_splice_known_cterm	kn_ks_kc
TRANSCRIPT6999.CHR2.NNIC	THUMPD2	THUMPD2	True	True	Cle	21.250853575951965	pFSM	known_nterm_known_splice_known_cterm	kn_ks_kc
TRANSCRIPT6961.CHR2.NIC	THUMPD2	THUMPD2	True	True	Cle	8.500341430380788	pNIC	combo_nterm_cterm	cnc
TRANSCRIPT6974.CHR2.NIC	THUMPD2	THUMPD2	True	True	Low	8.500341430380788	pNIC	combo_nterm_cterm	cnc
TRANSCRIPT7033.CHR2.NNIC	SLC8A1	SLC8A1	False	True	Pla	18.417406432491703	pFSM	known_nterm_known_splice_known_cterm	kn_ks_kc
TRANSCRIPT7045.CHR2.NNIC	SLC8A1	SLC8A1	False	True	Pla	5.666894286920525	pFSM	known_nterm_known_splice_known_cterm	kn_ks_kc
TRANSCRIPT7048.CHR2.NNIC	SLC8A1	SLC8A1	False	True	Cle	28.334471434602623	pNIC	known_nterm_combo_splice_known_cterm	kn_cs_kc
TRANSCRIPT7071.CHR2.NNIC	PKDCC	PKDCC	False	True	Cle	66.58600787131617	pNNC	novel_nterm_novel_splice_known_cterm	nn_ns_kc
TRANSCRIPT7142.CHR2.NIC	EML4	EML4	False	True	Cle	8.500341430380788	pNNC	known_nterm_known_splice_novel_cterm	kn_ks_nc
TRANSCRIPT7148.CHR2.NIC	EML4	EML4	False	True	Cle	11.33378857384105	pNNC	known_nterm_known_splice_novel_cterm	kn_ks_nc
TRANSCRIPT7171.CHR2.NNIC	EML4	EML4	True	True	Cle	26.91774786287249	pNNC	known_nterm_known_splice_novel_cterm	kn_ks_nc
TRANSCRIPT7197.CHR2.NNIC	EML4	EML4	False	True	Cle	24.08430071941223	pNNC	known_nterm_novel_splice_novel_cterm	kn_ns_nc
TRANSCRIPT7302.CHR2.NIC	MTA3	MTA3	False	True	Cle	19.83413000422184	pNNC	known_nterm_known_splice_novel_cterm	kn_ks_nc
TRANSCRIPT7312.CHR2.NIC	MTA3	MTA3	False	True	Cle	14.167235717301311	pNNC	known_nterm_known_splice_novel_cterm	kn_ks_nc
TRANSCRIPT7315.CHR2.NIC	MTA3	MTA3	True	True	Cle	8.500341430380788	pNNC	known_nterm_combo_splice_novel_cterm	kn_cs_nc
TRANSCRIPT7353.CHR2.NNIC	ZFP36L2	ZFP36L2	False	True	Cle	24.08430071941223	pNNC	known_nterm_novel_splice_novel_cterm	kn_ns_nc
TRANSCRIPT7402.CHR2.NNIC	THADA	THADA	False	True	Cle	5.666894286920525	pNIC	known_nterm_combo_splice_known_cterm	kn_cs_kc
TRANSCRIPT7429.CHR2.NIC	THADA	THADA	False	True	Cle	17.000682860761575	pNNC	known_nterm_known_splice_novel_cterm	kn_ks_nc
TRANSCRIPT7461.CHR2.NIC	THADA	THADA	False	True	Cle	48.16860143882446	pNNC	known_nterm_known_splice_novel_cterm	kn_ks_nc
TRANSCRIPT7494.CHR2.NIC	PLEKHH2	PLEKHH2	False	True	Cle	9.917065002110917	pNNC	known_nterm_known_splice_novel_cterm	kn_ks_nc
TRANSCRIPT7489.CHR2.NIC	PLEKHH2	PLEKHH2	False	True	Pla	17.000682860761575	pNNC	novel_nterm_known_splice_known_cterm	nn_ks_kc
TRANSCRIPT7519.CHR2.NNIC	DYNC2LI1	DYNC2LI1	False	True	Pla	12.75051214557118	pNIC	known_nterm_combo_splice_known_cterm	kn_cs_kc
TRANSCRIPT7550.CHR2.NIC	DYNC2LI1	DYNC2LI1	False	True	Low	11.33378857384105	pNNC	known_nterm_known_splice_novel_cterm	kn_ks_nc
TRANSCRIPT7603.CHR2.NNIC	LRPPRC	LRPPRC	False	True	Pla	25.50102429114236	pNNC	novel_nterm_known_splice_known_cterm	nn_ks_kc
TRANSCRIPT7795.CHR2.NIC	ENSG00000285542	PPM1B	False	True	Pla	136.0054628860926	pNNC	known_nterm_known_splice_novel_cterm	kn_ks_nc
TRANSCRIPT7704.CHR2.NNIC	PREPL	PREPL	False	True	Cle	133.17201574263234	pNNC	known_nterm_combo_splice_novel_cterm	kn_cs_nc
TRANSCRIPT7722.CHR2.NIC	PREPL	PREPL	False	True	Cle	386.7655350823258	pNNC	known_nterm_known_splice_novel_cterm	kn_ks_nc
TRANSCRIPT7831.CHR2.NIC	CAMKMT	CAMKMT	True	True	Cle	7.083617858650656	pNIC	combo_nterm_cterm	cnc
TRANSCRIPT7885.CHR2.NIC	CAMKMT	CAMKMT	False	True	Cle	26.91774786287249	pNNC	known_nterm_known_splice_novel_cterm	kn_ks_nc
TRANSCRIPT8027.CHR2.NNIC	PRKCE	PRKCE	False	True	Pla	213.9252593312498	pNNC	novel_nterm_known_splice_known_cterm	nn_ks_kc
TRANSCRIPT8050.CHR2.NNIC	PRKCE	PRKCE	False	True	Pla	24.08430071941223	pNNC	novel_nterm_known_splice_novel_cterm	nn_ks_nc
TRANSCRIPT8193.CHR2.NIC	EPAS1	EPAS1	False	True	Pla	123.2549507405214	pNNC	known_nterm_known_splice_novel_cterm	kn_ks_nc
TRANSCRIPT8322.CHR2.NIC	RHOQ	RHOQ	False	True	Low	8.500341430380788	pNNC	novel_nterm_novel_splice_known_cterm	nn_ns_kc
TRANSCRIPT8327.CHR2.NIC	RHOQ	RHOQ	False	True	Cle	22.6675771476821	pNIC	combo_nterm_cterm	cnc
TRANSCRIPT8239.CHR2.NIC	PIGF	PIGF	True	True	Low	4.250170715190394	pNIC	known_nterm_combo_splice_known_cterm	kn_cs_kc
TRANSCRIPT8309.CHR2.NNIC	PIGF	PIGF	False	True	Low	5.666894286920525	pNNC	known_nterm_novel_splice_novel_cterm	kn_ns_nc
TRANSCRIPT8228.CHR2.NNIC	CRIPT	CRIPT	True	True	Cle	65.16928429958602	pFSM	known_nterm_known_splice_known_cterm	kn_ks_kc
TRANSCRIPT8479.CHR2.NIC	TTC7A	TTC7A	False	True	Low	38.25153643671354	pNNC	known_nterm_known_splice_novel_cterm	kn_ks_nc
TRANSCRIPT8413.CHR2.NNIC	TTC7A	TTC7A	False	True	Pla	5.666894286920525	pNNC	novel_nterm_known_splice_known_cterm	nn_ks_kc
TRANSCRIPT8430.CHR2.NIC	TTC7A	TTC7A	False	True	Cle	4.250170715190394	pNNC	novel_nterm_novel_splice_known_cterm	nn_ns_kc
TRANSCRIPT8588.CHR2.NIC	MSH2	MSH2	False	True	Cle	45.3351542953642	pNNC	known_nterm_known_splice_novel_cterm	kn_ks_nc
TRANSCRIPT8592.CHR2.NNIC	MSH2	MSH2	False	True	Cle	34.00136572152315	pNIC	known_nterm_combo_splice_known_cterm	kn_cs_kc
TRANSCRIPT8645.CHR2.NIC	MSH2	MSH2	False	True	Cle	75.08634930169694	pNNC	known_nterm_known_splice_novel_cterm	kn_ks_nc
TRANSCRIPT8720.CHR2.NNIC	MSH6	MSH6	True	True	Cle	18.417406432491703	pFSM	known_nterm_known_splice_known_cterm	kn_ks_kc
TRANSCRIPT8740.CHR2.NIC	MSH6	MSH6	False	True	Cle	9.917065002110917	pNNC	known_nterm_known_splice_novel_cterm	kn_ks_nc
TRANSCRIPT8730.CHR2.NNIC	MSH6	MSH6	False	True	Cle	52.41877215401485	pNNC	novel_nterm_novel_splice_known_cterm	nn_ns_kc
TRANSCRIPT8708.CHR2.NNIC	FBXO11	FBXO11	False	True	Pla	90.6703085907284	pFSM	known_nterm_known_splice_known_cterm	kn_ks_kc
TRANSCRIPT8785.CHR2.NNIC	FOXN2	FOXN2	False	True	Pla	93.50375573418866	pFSM	known_nterm_known_splice_known_cterm	kn_ks_kc
TRANSCRIPT8793.CHR2.NIC	FOXN2	FOXN2	False	True	Pla	25.50102429114236	pNNC	known_nterm_known_splice_novel_cterm	kn_ks_nc
TRANSCRIPT8836.CHR2.NIC	PPP1R21	PPP1R21	False	True	Cle	34.00136572152315	pNNC	known_nterm_known_splice_novel_cterm	kn_ks_nc
TRANSCRIPT8856.CHR2.NIC	PPP1R21	PPP1R21	False	True	Cle	38.25153643671354	pNNC	known_nterm_known_splice_novel_cterm	kn_ks_nc
TRANSCRIPT8858.CHR2.NIC	PPP1R21	PPP1R21	False	True	Cle	18.417406432491703	pNNC	known_nterm_known_splice_novel_cterm	kn_ks_nc
TRANSCRIPT8920.CHR2.NIC	NRXN1	NRXN1	False	True	Pla	49.58532501055459	pFSM	known_nterm_known_splice_known_cterm	kn_ks_kc
TRANSCRIPT9088.CHR2.NNIC	ASB3	ASB3	True	True	Cle	41.084983580173805	pNNC	known_nterm_known_splice_novel_cterm	kn_ks_nc
TRANSCRIPT9345.CHR2.NNIC	ACYP2	ACYP2	True	True	Low	12.75051214557118	pNNC	known_nterm_combo_splice_novel_cterm	kn_cs_nc
TRANSCRIPT9365.CHR2.NNIC	ACYP2	ACYP2	True	True	Low	35.418089293253274	pNNC	known_nterm_novel_splice_novel_cterm	kn_ns_nc
TRANSCRIPT9384.CHR2.NNIC	ACYP2	ACYP2	False	True	Low	65.16928429958602	pNNC	known_nterm_novel_splice_novel_cterm	kn_ns_nc
TRANSCRIPT9388.CHR2.NIC	ACYP2	ACYP2	False	True	Cle	11.33378857384105	pNNC	known_nterm_known_splice_novel_cterm	kn_ks_nc
TRANSCRIPT9434.CHR2.NIC	ACYP2	ACYP2	False	True	Low	39.66826000844367	pNNC	known_nterm_known_splice_novel_cterm	kn_ks_nc
TRANSCRIPT9536.CHR2.NIC	SPTBN1	SPTBN1	False	True	Pla	104.8375443080297	pNIC	known_nterm_combo_splice_known_cterm	kn_cs_kc
TRANSCRIPT9606.CHR2.NIC	EML6	EML6	False	True	Pla	110.50443859495024	pNNC	novel_nterm_known_splice_known_cterm	nn_ks_kc
TRANSCRIPT9942.CHR2.NIC	RPS27A	RPS27A	True	True	Cle	11.33378857384105	pNNC	known_nterm_known_splice_novel_cterm	kn_ks_nc
TRANSCRIPT10090.CHR2.NNIC	CFAP36	CFAP36	True	True	Cle	73.66962572996682	pNNC	known_nterm_known_splice_novel_cterm	kn_ks_nc
TRANSCRIPT10113.CHR2.NIC	CFAP36	CFAP36	False	True	Cle	12.75051214557118	pNNC	known_nterm_known_splice_novel_cterm	kn_ks_nc
TRANSCRIPT10168.CHR2.NIC	PNPT1	PNPT1	True	True	Low	38.25153643671354	pFSM	known_nterm_known_splice_known_cterm	kn_ks_kc
TRANSCRIPT10202.CHR2.NIC	EFEMP1	EFEMP1	False	True	Pla	19.83413000422184	pFSM	known_nterm_known_splice_known_cterm	kn_ks_kc
TRANSCRIPT10214.CHR2.NNIC	CCDC85A	CCDC85A	False	True	Pla	17.000682860761575	pNNC	known_nterm_novel_splice_known_cterm	kn_ns_kc
TRANSCRIPT10229.CHR2.NNIC	CCDC85A	CCDC85A	False	True	Cle	11.33378857384105	pNIC	known_nterm_combo_splice_known_cterm	kn_cs_kc
TRANSCRIPT10244.CHR2.NIC	CCDC85A	CCDC85A	False	True	Pla	32.58464214979301	pNIC	known_nterm_combo_splice_known_cterm	kn_cs_kc
TRANSCRIPT10258.CHR2.NNIC	CCDC85A	CCDC85A	False	True	Pla	8.500341430380788	pNNC	known_nterm_combo_splice_novel_cterm	kn_cs_nc
TRANSCRIPT10292.CHR2.NIC	VRK2	VRK2	True	True	Low	18.417406432491703	pFSM	known_nterm_known_splice_known_cterm	kn_ks_kc
TRANSCRIPT10300.CHR2.NIC	VRK2	VRK2	True	True	Cle	9.917065002110917	pFSM	known_nterm_known_splice_known_cterm	kn_ks_kc
TRANSCRIPT10307.CHR2.NIC	VRK2	VRK2	False	True	Cle	8.500341430380788	pFSM	known_nterm_known_splice_known_cterm	kn_ks_kc
TRANSCRIPT10363.CHR2.NIC	VRK2	VRK2	False	True	Cle	22.6675771476821	pNNC	known_nterm_known_splice_novel_cterm	kn_ks_nc
TRANSCRIPT10420.CHR2.NNIC	VRK2	VRK2	False	True	Cle	29.75119500633276	pNNC	known_nterm_novel_splice_novel_cterm	kn_ns_nc
TRANSCRIPT10421.CHR2.NIC	VRK2	VRK2	False	True	Cle	14.167235717301311	pNNC	known_nterm_known_splice_novel_cterm	kn_ks_nc
TRANSCRIPT10314.CHR2.NNIC	FANCL	FANCL	False	True	Cle	18.417406432491703	pNIC	known_nterm_combo_splice_known_cterm	kn_cs_kc
TRANSCRIPT10448.CHR2.NIC	PAPOLG	PAPOLG	False	True	Cle	26.91774786287249	pNNC	known_nterm_novel_splice_novel_cterm	kn_ns_nc
TRANSCRIPT10785.CHR2.NNIC	REL	REL	False	True	Cle	22.6675771476821	pNIC	known_nterm_combo_splice_known_cterm	kn_cs_kc
TRANSCRIPT10951.CHR2.NNIC	PUS10	PUS10	False	True	Cle	4.250170715190394	pFSM	known_nterm_known_splice_known_cterm	kn_ks_kc
TRANSCRIPT10864.CHR2.NNIC	PEX13	PEX13	True	True	Cle	92.08703216245851	pFSM	known_nterm_known_splice_known_cterm	kn_ks_kc
TRANSCRIPT10752.CHR2.NNIC	SANBR	SANBR	True	True	Cle	12.75051214557118	pNNC	known_nterm_known_splice_novel_cterm	kn_ks_nc
TRANSCRIPT10484.CHR2.NIC	USP34	USP34	False	True	Pla	103.42082073629958	pNIC	combo_nterm_cterm	cnc
TRANSCRIPT10891.CHR2.NIC	USP34	USP34	False	True	Pla	143.08908074474326	pNNC	novel_nterm_known_splice_known_cterm	nn_ks_kc
TRANSCRIPT10693.CHR2.NNIC	USP34	USP34	False	True	Pla	15.583959289031442	pNNC	known_nterm_novel_splice_novel_cterm	kn_ns_nc
TRANSCRIPT10897.CHR2.NIC	USP34	USP34	False	True	Pla	28.334471434602623	pNNC	known_nterm_known_splice_novel_cterm	kn_ks_nc
TRANSCRIPT10534.CHR2.NIC	XPO1	XPO1	True	True	Pla	56.668942869205246	pFSM	known_nterm_known_splice_known_cterm	kn_ks_kc
TRANSCRIPT11324.CHR2.NNIC	COMMD1	COMMD1	True	True	Pla	70.83617858650656	pFSM	known_nterm_known_splice_known_cterm	kn_ks_kc
TRANSCRIPT11457.CHR2.NIC	EHBP1	EHBP1	False	True	Pla	28.334471434602623	pFSM	known_nterm_known_splice_known_cterm	kn_ks_kc
TRANSCRIPT11467.CHR2.NIC	EHBP1	EHBP1	False	True	Pla	21.250853575951968	pNIC	known_nterm_combo_splice_known_cterm	kn_cs_kc
TRANSCRIPT11475.CHR2.NIC	EHBP1	EHBP1	False	True	Pla	17.000682860761575	pFSM	known_nterm_known_splice_known_cterm	kn_ks_kc
TRANSCRIPT11541.CHR2.NIC	EHBP1	EHBP1	False	True	Pla	29.75119500633276	pNNC	known_nterm_known_splice_novel_cterm	kn_ks_nc
TRANSCRIPT11556.CHR2.NIC	EHBP1	EHBP1	False	True	Pla	18.417406432491703	pNNC	known_nterm_known_splice_novel_cterm	kn_ks_nc
TRANSCRIPT11681.CHR2.NNIC	WDPCP	WDPCP	False	True	Cle	76.50307287342709	pNNC	known_nterm_novel_splice_novel_cterm	kn_ns_nc
TRANSCRIPT11707.CHR2.NIC	WDPCP	WDPCP	False	True	Pla	9.917065002110917	pNNC	known_nterm_known_splice_novel_cterm	kn_ks_nc
TRANSCRIPT11664.CHR2.NIC	WDPCP	WDPCP	True	True	Pla	5.666894286920525	pNIC	combo_nterm_cterm	cnc
TRANSCRIPT11660.CHR2.NIC	WDPCP	WDPCP	True	True	Low	5.666894286920525	pFSM	known_nterm_known_splice_known_cterm	kn_ks_kc
TRANSCRIPT11822.CHR2.NIC	PELI1	PELI1	False	True	Pla	5.666894286920525	pNNC	novel_nterm_known_splice_known_cterm	nn_ks_kc
TRANSCRIPT11870.CHR2.NNIC	AFTPH	AFTPH	False	True	Pla	35.41808929325328	pNNC	known_nterm_novel_splice_known_cterm	kn_ns_kc
TRANSCRIPT11872.CHR2.NIC	AFTPH	AFTPH	False	True	Pla	325.8464214979302	pNIC	combo_nterm_cterm	cnc
TRANSCRIPT11876.CHR2.NIC	AFTPH	AFTPH	False	True	Pla	75.08634930169694	pNIC	known_nterm_combo_splice_known_cterm	kn_cs_kc
TRANSCRIPT11887.CHR2.NIC	AFTPH	AFTPH	True	True	Pla	66.58600787131617	pNIC	known_nterm_combo_splice_known_cterm	kn_cs_kc
TRANSCRIPT11891.CHR2.NIC	AFTPH	AFTPH	False	True	Cle	41.084983580173805	pNNC	known_nterm_known_splice_novel_cterm	kn_ks_nc
TRANSCRIPT11898.CHR2.NIC	AFTPH	AFTPH	False	True	Pla	70.83617858650656	pNNC	known_nterm_known_splice_novel_cterm	kn_ks_nc
TRANSCRIPT11941.CHR2.NIC	SLC1A4	SLC1A4	False	True	Pla	26.91774786287249	pNIC	combo_nterm_cterm	cnc
TRANSCRIPT11956.CHR2.NNIC	CEP68	CEP68	True	True	Pla	5.666894286920525	pNNC	known_nterm_novel_splice_novel_cterm	kn_ns_nc
TRANSCRIPT11968.CHR2.NNIC	CEP68	CEP68	True	True	Pla	7.083617858650656	pNNC	known_nterm_combo_splice_novel_cterm	kn_cs_nc
TRANSCRIPT11995.CHR2.NIC	CEP68	CEP68	False	True	Pla	56.668942869205246	pNNC	known_nterm_known_splice_novel_cterm	kn_ks_nc
TRANSCRIPT12036.CHR2.NIC	CEP68	CEP68	False	True	Pla	43.91843072363407	pNIC	combo_nterm_cterm	cnc
TRANSCRIPT11967.CHR2.NNIC	CEP68	CEP68	True	True	Pla	14.167235717301311	pNIC	combo_nterm_cterm	cnc
TRANSCRIPT12035.CHR2.NNIC	CEP68	CEP68	False	True	Pla	5.666894286920525	pNNC	known_nterm_known_splice_novel_cterm	kn_ks_nc
TRANSCRIPT11984.CHR2.NNIC	RAB1A	RAB1A	False	True	Cle	69.41945501477642	pNIC	known_nterm_combo_splice_known_cterm	kn_cs_kc
TRANSCRIPT12137.CHR2.NNIC	SPRED2	SPRED2	False	True	Pla	29.75119500633276	pNNC	known_nterm_novel_splice_novel_cterm	kn_ns_nc
TRANSCRIPT12254.CHR2.NIC	MEIS1	MEIS1	False	True	Cle	199.7580236139485	pNIC	known_nterm_combo_splice_known_cterm	kn_cs_kc
TRANSCRIPT12283.CHR2.NNIC	MEIS1	MEIS1	True	True	Cle	311.67918578062887	pNNC	known_nterm_known_splice_novel_cterm	kn_ks_nc
TRANSCRIPT12289.CHR2.NIC	MEIS1	MEIS1	True	True	Cle	28.334471434602623	pNNC	known_nterm_combo_splice_novel_cterm	kn_cs_nc
TRANSCRIPT12314.CHR2.NIC	MEIS1	MEIS1	False	True	Cle	117.58805645360088	pNNC	known_nterm_known_splice_novel_cterm	kn_ks_nc
TRANSCRIPT12328.CHR2.NIC	MEIS1	MEIS1	False	True	Cle	179.92389360972666	pNNC	known_nterm_known_splice_novel_cterm	kn_ks_nc
TRANSCRIPT12372.CHR2.NIC	MEIS1	MEIS1	True	True	Cle	89.25358501899827	pNNC	known_nterm_known_splice_novel_cterm	kn_ks_nc
TRANSCRIPT12424.CHR2.NIC	ETAA1	ETAA1	True	True	Pla	15.583959289031442	pFSM	known_nterm_known_splice_known_cterm	kn_ks_kc
TRANSCRIPT12459.CHR2.NNIC	C1D	C1D	False	True	Cle	9.917065002110917	pFSM	known_nterm_known_splice_known_cterm	kn_ks_kc
TRANSCRIPT12476.CHR2.NIC	C1D	C1D	True	True	Cle	5.666894286920525	pNNC	known_nterm_known_splice_novel_cterm	kn_ks_nc
TRANSCRIPT12472.CHR2.NIC	ENSG00000273398	DNAAF10	False	True	Pla	5.666894286920525	pNNC	known_nterm_known_splice_novel_cterm	kn_ks_nc
TRANSCRIPT12489.CHR2.NNIC	PNO1	PNO1	True	True	Cle	32.58464214979301	pFSM	known_nterm_known_splice_known_cterm	kn_ks_kc
TRANSCRIPT12556.CHR2.NIC	PNO1	PNO1	False	True	Cle	9.917065002110917	pNNC	known_nterm_known_splice_novel_cterm	kn_ks_nc
TRANSCRIPT12519.CHR2.NNIC	PNO1	PNO1	False	True	Low	43.91843072363407	pNNC	novel_nterm_known_splice_known_cterm	nn_ks_kc
TRANSCRIPT12543.CHR2.NNIC	PPP3R1	PPP3R1	False	True	Pla	2132.1689754538475	pNNC	novel_nterm_novel_splice_known_cterm	nn_ns_kc
TRANSCRIPT12562.CHR2.NIC	PPP3R1	PPP3R1	False	True	Pla	368.3481286498341	pNNC	novel_nterm_known_splice_known_cterm	nn_ks_kc
TRANSCRIPT12579.CHR2.NNIC	PPP3R1	PPP3R1	False	True	Low	72.2529021582367	pNNC	novel_nterm_known_splice_known_cterm	nn_ks_kc
TRANSCRIPT12645.CHR2.NNIC	CNRIP1	CNRIP1	True	True	Pla	35.41808929325328	pNNC	known_nterm_novel_splice_novel_cterm	kn_ns_nc
TRANSCRIPT12648.CHR2.NNIC	CNRIP1	CNRIP1	True	True	Pla	42.501707151903936	pNNC	known_nterm_novel_splice_novel_cterm	kn_ns_nc
TRANSCRIPT12670.CHR2.NNIC	FBXO48	FBXO48	False	True	Low	25.50102429114236	pFSM	known_nterm_known_splice_known_cterm	kn_ks_kc
TRANSCRIPT12704.CHR2.NIC	ANTXR1	ANTXR1	False	True	Cle	8.500341430380788	pNNC	known_nterm_known_splice_novel_cterm	kn_ks_nc
TRANSCRIPT12769.CHR2.NNIC	GFPT1	GFPT1	True	True	Pla	32.58464214979302	pFSM	known_nterm_known_splice_known_cterm	kn_ks_kc
TRANSCRIPT12927.CHR2.NIC	NFU1	NFU1	True	True	Low	17.000682860761575	pNIC	known_nterm_combo_splice_known_cterm	kn_cs_kc
TRANSCRIPT12730.CHR2.NNIC	AAK1	AAK1	True	True	Cle	15.583959289031442	pNNC	known_nterm_novel_splice_novel_cterm	kn_ns_nc
TRANSCRIPT12735.CHR2.NNIC	AAK1	AAK1	False	True	Cle	15.583959289031442	pNNC	known_nterm_novel_splice_novel_cterm	kn_ns_nc
TRANSCRIPT12742.CHR2.NNIC	AAK1	AAK1	False	True	Cle	25.50102429114236	pNNC	known_nterm_novel_splice_novel_cterm	kn_ns_nc
TRANSCRIPT12753.CHR2.NNIC	AAK1	AAK1	False	True	Cle	35.41808929325328	pNIC	known_nterm_combo_splice_known_cterm	kn_cs_kc
TRANSCRIPT12896.CHR2.NNIC	AAK1	AAK1	False	True	Pla	8.500341430380788	pNNC	novel_nterm_novel_splice_known_cterm	nn_ns_kc
TRANSCRIPT12756.CHR2.NIC	AAK1	AAK1	False	True	Cle	45.3351542953642	pNNC	known_nterm_known_splice_novel_cterm	kn_ks_nc
TRANSCRIPT12830.CHR2.NIC	AAK1	AAK1	False	True	Cle	24.08430071941223	pNNC	known_nterm_known_splice_novel_cterm	kn_ks_nc
TRANSCRIPT12934.CHR2.NIC	AAK1	AAK1	True	True	Cle	35.41808929325328	pNNC	known_nterm_known_splice_novel_cterm	kn_ks_nc
TRANSCRIPT12948.CHR2.NIC	AAK1	AAK1	False	True	Cle	17.000682860761575	pNNC	known_nterm_known_splice_novel_cterm	kn_ks_nc
TRANSCRIPT12807.CHR2.NIC	ANXA4	ANXA4	False	True	Pla	109.0877150232201	pFSM	known_nterm_known_splice_known_cterm	kn_ks_kc
TRANSCRIPT12868.CHR2.NIC	ANXA4	ANXA4	True	True	Cle	12.75051214557118	pNIC	combo_nterm_cterm	cnc
TRANSCRIPT12881.CHR2.NIC	ANXA4	ANXA4	True	True	Cle	31.167918578062885	pNIC	combo_nterm_cterm	cnc
TRANSCRIPT13113.CHR2.NIC	GMCL1	GMCL1	False	True	Pla	62.33583715612577	pNNC	known_nterm_known_splice_novel_cterm	kn_ks_nc
TRANSCRIPT13131.CHR2.NIC	MXD1	MXD1	False	True	Cle	72.2529021582367	pNNC	known_nterm_known_splice_novel_cterm	kn_ks_nc
TRANSCRIPT13394.CHR2.NIC	C2orf42	C2orf42	False	True	Pla	72.2529021582367	pFSM	known_nterm_known_splice_known_cterm	kn_ks_kc
TRANSCRIPT13419.CHR2.NNIC	C2orf42	C2orf42	True	True	Pla	15.583959289031444	pNNC	known_nterm_combo_splice_novel_cterm	kn_cs_nc
TRANSCRIPT13329.CHR2.NIC	TIA1	TIA1	True	True	Cle	29.75119500633276	pFSM	known_nterm_known_splice_known_cterm	kn_ks_kc
TRANSCRIPT13356.CHR2.NIC	TIA1	TIA1	True	True	Cle	25.50102429114236	pNIC	combo_nterm_cterm	cnc
TRANSCRIPT13320.CHR2.NIC	TIA1	TIA1	True	True	Pla	24.08430071941223	pFSM	known_nterm_known_splice_known_cterm	kn_ks_kc
TRANSCRIPT13542.CHR2.NIC	SNRPG	SNRPG	True	True	Low	5.666894286920525	pNNC	known_nterm_known_splice_novel_cterm	kn_ks_nc
TRANSCRIPT13556.CHR2.NNIC	FAM136A	FAM136A	True	True	Pla	12.75051214557118	pNNC	known_nterm_novel_splice_known_cterm	kn_ns_kc
TRANSCRIPT13636.CHR2.NNIC	CD207	CD207	True	True	Pla	35.41808929325328	pNNC	known_nterm_novel_splice_novel_cterm	kn_ns_nc
TRANSCRIPT13660.CHR2.NNIC	CD207	CD207	False	True	Pla	5.666894286920525	pNNC	known_nterm_known_splice_novel_cterm	kn_ks_nc
TRANSCRIPT13709.CHR2.NNIC	CD207	CD207	False	True	Cle	5.666894286920525	pNNC	novel_nterm_known_splice_novel_cterm	nn_ks_nc
TRANSCRIPT13754.CHR2.NNIC	VAX2	VAX2	True	True	Cle	289.0116086329468	pNIC	combo_nterm_cterm	cnc
TRANSCRIPT13805.CHR2.NNIC	VAX2	VAX2	True	True	Cle	25.50102429114236	pNNC	known_nterm_known_splice_novel_cterm	kn_ks_nc
TRANSCRIPT13696.CHR2.NIC	ANKRD53	ANKRD53	True	True	Pla	5.666894286920525	pNNC	novel_nterm_known_splice_known_cterm	nn_ks_kc
TRANSCRIPT13738.CHR2.NIC	ANKRD53	ANKRD53	False	True	Pla	31.167918578062885	pNNC	novel_nterm_known_splice_novel_cterm	nn_ks_nc
TRANSCRIPT13739.CHR2.NIC	ANKRD53	ANKRD53	False	True	Pla	25.50102429114236	pNNC	novel_nterm_known_splice_known_cterm	nn_ks_kc
TRANSCRIPT13771.CHR2.NIC	ANKRD53	ANKRD53	False	True	Low	7.083617858650656	pNNC	novel_nterm_known_splice_novel_cterm	nn_ks_nc
TRANSCRIPT13772.CHR2.NIC	ANKRD53	ANKRD53	False	True	Pla	8.500341430380788	pNNC	novel_nterm_known_splice_known_cterm	nn_ks_kc
TRANSCRIPT13744.CHR2.NIC	TEX261	TEX261	True	True	Cle	140.25563360128297	pNNC	known_nterm_known_splice_novel_cterm	kn_ks_nc
TRANSCRIPT13955.CHR2.NIC	MPHOSPH10	MPHOSPH10	True	True	Pla	77.91979644515722	pFSM	known_nterm_known_splice_known_cterm	kn_ks_kc
TRANSCRIPT14006.CHR2.NNIC	PAIP2B	PAIP2B	False	True	Cle	79.33652001688733	pFSM	known_nterm_known_splice_known_cterm	kn_ks_kc
TRANSCRIPT14028.CHR2.NIC	ZNF638	ZNF638	False	True	Cle	86.420137875538	pFSM	known_nterm_known_splice_known_cterm	kn_ks_kc
TRANSCRIPT14094.CHR2.NIC	ZNF638	ZNF638	False	True	Cle	41.084983580173805	pNNC	known_nterm_known_splice_novel_cterm	kn_ks_nc
TRANSCRIPT14159.CHR2.NNIC	CYP26B1	CYP26B1	False	True	Cle	12.75051214557118	pNNC	novel_nterm_known_splice_known_cterm	nn_ks_kc
TRANSCRIPT14165.CHR2.NIC	CYP26B1	CYP26B1	False	True	Cle	9.917065002110917	pNIC	combo_nterm_cterm	cnc
TRANSCRIPT14189.CHR2.NIC	EXOC6B	EXOC6B	False	True	Cle	9.917065002110917	pNNC	known_nterm_known_splice_novel_cterm	kn_ks_nc
TRANSCRIPT14203.CHR2.NIC	EXOC6B	EXOC6B	False	True	Cle	52.41877215401485	pNNC	known_nterm_known_splice_novel_cterm	kn_ks_nc
TRANSCRIPT14223.CHR2.NIC	EXOC6B	EXOC6B	False	True	Cle	26.91774786287249	pNNC	known_nterm_known_splice_novel_cterm	kn_ks_nc
TRANSCRIPT14229.CHR2.NIC	EXOC6B	EXOC6B	False	True	Cle	12.75051214557118	pNNC	known_nterm_known_splice_novel_cterm	kn_ks_nc
TRANSCRIPT14239.CHR2.NIC	EXOC6B	EXOC6B	False	True	Cle	12.75051214557118	pNNC	known_nterm_known_splice_novel_cterm	kn_ks_nc
TRANSCRIPT14314.CHR2.NIC	SFXN5	SFXN5	False	True	Pla	12.75051214557118	pNNC	novel_nterm_known_splice_known_cterm	nn_ks_kc
TRANSCRIPT14327.CHR2.NIC	SFXN5	SFXN5	False	True	Cle	11.33378857384105	pNIC	known_nterm_combo_splice_known_cterm	kn_cs_kc
TRANSCRIPT14309.CHR2.NIC	SFXN5	SFXN5	False	True	Cle	11.33378857384105	pNNC	known_nterm_novel_splice_novel_cterm	kn_ns_nc
TRANSCRIPT14363.CHR2.NIC	SFXN5	SFXN5	False	True	Low	12.75051214557118	pNNC	novel_nterm_known_splice_novel_cterm	nn_ks_nc
TRANSCRIPT14366.CHR2.NNIC	RAB11FIP5	RAB11FIP5	False	True	Cle	8.500341430380788	pNNC	known_nterm_novel_splice_known_cterm	kn_ns_kc
TRANSCRIPT14395.CHR2.NIC	RAB11FIP5	RAB11FIP5	False	True	Cle	25.50102429114236	pNNC	known_nterm_known_splice_novel_cterm	kn_ks_nc
TRANSCRIPT14411.CHR2.NIC	SMYD5	SMYD5	True	True	Pla	25.50102429114236	pFSM	known_nterm_known_splice_known_cterm	kn_ks_kc
TRANSCRIPT14466.CHR2.NIC	PRADC1	PRADC1	False	True	Pla	25.50102429114236	pNNC	known_nterm_known_splice_novel_cterm	kn_ks_nc
TRANSCRIPT14465.CHR2.NNIC	PRADC1	PRADC1	True	True	Low	12.75051214557118	pNNC	known_nterm_combo_splice_novel_cterm	kn_cs_nc
TRANSCRIPT14492.CHR2.NNIC	DUSP11	TPRKB	False	True	Pla	24.08430071941223	pFSM	known_nterm_known_splice_known_cterm	kn_ks_kc
TRANSCRIPT14614.CHR2.NIC	DGUOK	DGUOK	True	True	Cle	18.417406432491703	pNNC	known_nterm_combo_splice_novel_cterm	kn_cs_nc
TRANSCRIPT14625.CHR2.NIC	DGUOK	DGUOK	True	True	Low	94.9204793059188	pFSM	known_nterm_known_splice_known_cterm	kn_ks_kc
TRANSCRIPT14887.CHR2.NIC	RTKN	RTKN	False	True	Cle	5.666894286920525	pNIC	known_nterm_combo_splice_known_cterm	kn_cs_kc
TRANSCRIPT14893.CHR2.NIC	RTKN	RTKN	False	True	Cle	11.33378857384105	pNIC	known_nterm_combo_splice_known_cterm	kn_cs_kc
TRANSCRIPT15200.CHR2.NIC	WBP1	WBP1	True	True	Low	52.41877215401485	pNNC	known_nterm_novel_splice_novel_cterm	kn_ns_nc
TRANSCRIPT15179.CHR2.NIC	MOGS	MOGS	False	True	Cle	21.250853575951968	pNIC	combo_nterm_cterm	cnc
TRANSCRIPT14994.CHR2.NIC	TTC31	TTC31	True	True	Low	148.75597503166378	pFSM	known_nterm_known_splice_known_cterm	kn_ks_kc
TRANSCRIPT15311.CHR2.NNIC	TLX2	TLX2	True	True	Pla	55.25221929747511	pNNC	known_nterm_novel_splice_known_cterm	kn_ns_kc
TRANSCRIPT15335.CHR2.NNIC	TLX2	TLX2	True	True	Pla	4.250170715190394	pFSM	known_nterm_known_splice_known_cterm	kn_ks_kc
TRANSCRIPT15302.CHR2.NIC	HTRA2	HTRA2	False	True	Cle	9.917065002110917	pNIC	known_nterm_combo_splice_known_cterm	kn_cs_kc
TRANSCRIPT15324.CHR2.NIC	HTRA2	HTRA2	True	True	Cle	7.083617858650656	pNNC	known_nterm_known_splice_novel_cterm	kn_ks_nc
TRANSCRIPT15282.CHR2.NIC	LOXL3	LOXL3	False	True	Pla	22.6675771476821	pFSM	known_nterm_known_splice_known_cterm	kn_ks_kc
TRANSCRIPT15354.CHR2.NNIC	M1AP	M1AP	False	True	Pla	5.666894286920525	pNNC	novel_nterm_known_splice_known_cterm	nn_ks_kc
TRANSCRIPT15389.CHR2.NNIC	SEMA4F	SEMA4F	False	True	Cle	15.583959289031442	pNNC	known_nterm_novel_splice_novel_cterm	kn_ns_nc
TRANSCRIPT15399.CHR2.NNIC	HK2	HK2	True	True	Pla	39.66826000844367	pFSM	known_nterm_known_splice_known_cterm	kn_ks_kc
TRANSCRIPT15404.CHR2.NNIC	HK2	HK2	False	True	Pla	42.501707151903936	pNNC	known_nterm_novel_splice_known_cterm	kn_ns_kc
TRANSCRIPT15465.CHR2.NIC	HK2	HK2	False	True	Pla	144.5058043164734	pNNC	known_nterm_known_splice_novel_cterm	kn_ks_nc
TRANSCRIPT15511.CHR2.NNIC	POLE4	POLE4	False	True	Pla	51.00204858228472	pNNC	known_nterm_novel_splice_novel_cterm	kn_ns_nc
TRANSCRIPT15515.CHR2.NNIC	POLE4	POLE4	False	True	Pla	8.500341430380788	pNNC	known_nterm_novel_splice_novel_cterm	kn_ns_nc
TRANSCRIPT15624.CHR2.NIC	EVA1A	EVA1A	False	True	Pla	9.917065002110917	pFSM	known_nterm_known_splice_known_cterm	kn_ks_kc
TRANSCRIPT15607.CHR2.NNIC	MRPL19	MRPL19	False	True	Cle	5.666894286920525	pNNC	known_nterm_novel_splice_novel_cterm	kn_ns_nc
TRANSCRIPT15615.CHR2.NNIC	MRPL19	MRPL19	False	True	Cle	5.666894286920525	pNNC	known_nterm_novel_splice_novel_cterm	kn_ns_nc
TRANSCRIPT15581.CHR2.NNIC	GCFC2	GCFC2	False	True	Cle	4.250170715190394	pNNC	known_nterm_novel_splice_known_cterm	kn_ns_kc
TRANSCRIPT15583.CHR2.NIC	GCFC2	GCFC2	False	True	Cle	11.33378857384105	pNIC	known_nterm_combo_splice_known_cterm	kn_cs_kc
TRANSCRIPT15683.CHR2.NNIC	CTNNA2	CTNNA2	False	True	Cle	39.66826000844367	pNNC	known_nterm_novel_splice_novel_cterm	kn_ns_nc
TRANSCRIPT15684.CHR2.NNIC	CTNNA2	CTNNA2	False	True	Cle	82.16996716034761	pNNC	known_nterm_novel_splice_novel_cterm	kn_ns_nc
TRANSCRIPT15689.CHR2.NIC	CTNNA2	CTNNA2	False	True	Cle	76.50307287342709	pNNC	known_nterm_known_splice_novel_cterm	kn_ks_nc
TRANSCRIPT15695.CHR2.NIC	CTNNA2	CTNNA2	False	True	Cle	19.83413000422184	pNNC	known_nterm_known_splice_novel_cterm	kn_ks_nc
TRANSCRIPT15710.CHR2.NIC	CTNNA2	CTNNA2	False	True	Cle	14.167235717301311	pNNC	known_nterm_novel_splice_novel_cterm	kn_ns_nc
TRANSCRIPT15726.CHR2.NIC	CTNNA2	CTNNA2	False	True	Cle	43.91843072363407	pFSM	known_nterm_known_splice_known_cterm	kn_ks_kc
TRANSCRIPT15728.CHR2.NIC	CTNNA2	CTNNA2	False	True	Cle	93.50375573418864	pNNC	known_nterm_known_splice_novel_cterm	kn_ks_nc
TRANSCRIPT15780.CHR2.NIC	CTNNA2	CTNNA2	False	True	Cle	145.92252788820352	pNIC	combo_nterm_cterm	cnc
TRANSCRIPT15784.CHR2.NIC	CTNNA2	CTNNA2	False	True	Cle	3364.718482859061	pFSM	known_nterm_known_splice_known_cterm	kn_ks_kc
TRANSCRIPT15787.CHR2.NIC	CTNNA2	CTNNA2	False	True	Cle	167.17338146415543	pNIC	combo_nterm_cterm	cnc
TRANSCRIPT15870.CHR2.NIC	SUCLG1	SUCLG1	False	True	Cle	21.250853575951968	pNNC	known_nterm_known_splice_novel_cterm	kn_ks_nc
TRANSCRIPT15866.CHR2.NIC	SUCLG1	SUCLG1	True	True	Cle	17.000682860761575	pNNC	known_nterm_known_splice_novel_cterm	kn_ks_nc
TRANSCRIPT15868.CHR2.NNIC	SUCLG1	SUCLG1	True	True	Cle	19.83413000422184	pNNC	known_nterm_novel_splice_novel_cterm	kn_ns_nc
TRANSCRIPT15974.CHR2.NNIC	TGOLN2	TGOLN2	False	True	Cle	12.75051214557118	pNNC	known_nterm_novel_splice_novel_cterm	kn_ns_nc
TRANSCRIPT16019.CHR2.NIC	ELMOD3	ELMOD3	True	True	Pla	22.6675771476821	pFSM	known_nterm_known_splice_known_cterm	kn_ks_kc
TRANSCRIPT16044.CHR2.NIC	ELMOD3	ELMOD3	True	True	Low	68.00273144304629	pFSM	known_nterm_known_splice_known_cterm	kn_ks_kc
TRANSCRIPT16133.CHR2.NIC	CAPG	CAPG	False	True	Cle	4.250170715190394	pNNC	known_nterm_known_splice_novel_cterm	kn_ks_nc
TRANSCRIPT16207.CHR2.NIC	MAT2A	MAT2A	False	True	Pla	32.58464214979301	pNNC	known_nterm_known_splice_novel_cterm	kn_ks_nc
TRANSCRIPT16210.CHR2.NIC	MAT2A	MAT2A	False	True	Pla	38.25153643671354	pNNC	known_nterm_known_splice_novel_cterm	kn_ks_nc
TRANSCRIPT16315.CHR2.NNIC	RNF181	RNF181	True	True	Cle	9.917065002110917	pNNC	known_nterm_combo_splice_novel_cterm	kn_cs_nc
TRANSCRIPT16326.CHR2.NIC	RNF181	RNF181	False	True	Cle	5.666894286920525	pNNC	known_nterm_known_splice_novel_cterm	kn_ks_nc
TRANSCRIPT16329.CHR2.NIC	RNF181	RNF181	True	True	Cle	9.91706500211092	pNNC	known_nterm_known_splice_novel_cterm	kn_ks_nc
TRANSCRIPT16292.CHR2.NIC	TMEM150A	TMEM150A	True	True	Low	25.50102429114236	pFSM	known_nterm_known_splice_known_cterm	kn_ks_kc
TRANSCRIPT16265.CHR2.NIC	USP39	USP39	True	True	Pla	26.91774786287249	pFSM	known_nterm_known_splice_known_cterm	kn_ks_kc
TRANSCRIPT16537.CHR2.NIC	POLR1A	POLR1A	True	True	Cle	56.668942869205246	pNNC	known_nterm_known_splice_novel_cterm	kn_ks_nc
TRANSCRIPT16517.CHR2.NIC	PTCD3	PTCD3	False	True	Pla	22.6675771476821	pNNC	known_nterm_known_splice_novel_cterm	kn_ks_nc
TRANSCRIPT16523.CHR2.NIC	PTCD3	PTCD3	False	True	Pla	21.250853575951968	pNNC	known_nterm_known_splice_novel_cterm	kn_ks_nc
TRANSCRIPT16603.CHR2.NIC	REEP1	REEP1	False	True	Cle	46.75187786709432	pNNC	known_nterm_known_splice_novel_cterm	kn_ks_nc
TRANSCRIPT16915.CHR2.NNIC	THNSL2	THNSL2	False	True	Cle	51.00204858228472	pFSM	known_nterm_known_splice_known_cterm	kn_ks_kc
TRANSCRIPT16934.CHR2.NNIC	THNSL2	THNSL2	False	True	Cle	42.501707151903936	pFSM	known_nterm_known_splice_known_cterm	kn_ks_kc
TRANSCRIPT16954.CHR2.NNIC	THNSL2	THNSL2	False	True	Cle	8.500341430380788	pNIC	known_nterm_combo_splice_known_cterm	kn_cs_kc
TRANSCRIPT16964.CHR2.NNIC	THNSL2	THNSL2	False	True	Cle	7.083617858650656	pNIC	combo_nterm_cterm	cnc
TRANSCRIPT16939.CHR2.NNIC	THNSL2	THNSL2	False	True	Pla	19.83413000422184	pNIC	combo_nterm_cterm	cnc
TRANSCRIPT16957.CHR2.NNIC	THNSL2	THNSL2	False	True	Pla	14.167235717301311	pFSM	known_nterm_known_splice_known_cterm	kn_ks_kc
TRANSCRIPT16984.CHR2.NIC	EIF2AK3	EIF2AK3	True	True	Pla	5.666894286920525	pNIC	known_nterm_combo_splice_known_cterm	kn_cs_kc
TRANSCRIPT17290.CHR2.NIC	MRPS5	MRPS5	False	True	Cle	31.167918578062885	pNNC	known_nterm_known_splice_novel_cterm	kn_ks_nc
TRANSCRIPT17395.CHR2.NIC	FAHD2A	FAHD2A	False	True	Cle	14.167235717301311	pFSM	known_nterm_known_splice_known_cterm	kn_ks_kc
TRANSCRIPT17406.CHR2.NNIC	FAHD2A	FAHD2A	True	True	Cle	38.25153643671354	pNNC	known_nterm_combo_splice_novel_cterm	kn_cs_nc
TRANSCRIPT17414.CHR2.NIC	FAHD2A	FAHD2A	True	True	Cle	4.250170715190394	pNNC	known_nterm_known_splice_novel_cterm	kn_ks_nc
TRANSCRIPT17423.CHR2.NNIC	FAHD2A	FAHD2A	False	True	Cle	17.000682860761575	pNNC	known_nterm_combo_splice_novel_cterm	kn_cs_nc
TRANSCRIPT17429.CHR2.NIC	FAHD2A	FAHD2A	False	True	Cle	24.08430071941223	pNNC	known_nterm_known_splice_novel_cterm	kn_ks_nc
TRANSCRIPT17528.CHR2.NIC	DUSP2	DUSP2	True	True	Cle	4.250170715190394	pNNC	known_nterm_known_splice_novel_cterm	kn_ks_nc
TRANSCRIPT17711.CHR2.NNIC	TMEM127	TMEM127	False	True	Cle	96.33720287764892	pFSM	known_nterm_known_splice_known_cterm	kn_ks_kc
TRANSCRIPT17670.CHR2.NNIC	CIAO1	CIAO1	False	True	Cle	18.417406432491703	pNNC	known_nterm_combo_splice_novel_cterm	kn_cs_nc
TRANSCRIPT17672.CHR2.NIC	CIAO1	CIAO1	True	True	Pla	89.25358501899827	pNNC	known_nterm_known_splice_novel_cterm	kn_ks_nc
TRANSCRIPT17679.CHR2.NIC	CIAO1	CIAO1	False	True	Cle	22.6675771476821	pNIC	known_nterm_combo_splice_known_cterm	kn_cs_kc
TRANSCRIPT17706.CHR2.NNIC	CIAO1	CIAO1	True	True	Cle	25.50102429114236	pNNC	known_nterm_known_splice_novel_cterm	kn_ks_nc
TRANSCRIPT17866.CHR2.NNIC	ARID5A	ARID5A	False	True	Cle	5.666894286920525	pNNC	known_nterm_novel_splice_known_cterm	kn_ns_kc
TRANSCRIPT17872.CHR2.NIC	ARID5A	ARID5A	True	True	Pla	26.91774786287249	pNNC	known_nterm_combo_splice_novel_cterm	kn_cs_nc
TRANSCRIPT17749.CHR2.NNIC	KANSL3	KANSL3	False	True	Cle	29.75119500633276	pFSM	known_nterm_known_splice_known_cterm	kn_ks_kc
TRANSCRIPT17791.CHR2.NNIC	KANSL3	KANSL3	False	True	Cle	14.167235717301311	pFSM	known_nterm_known_splice_known_cterm	kn_ks_kc
TRANSCRIPT17880.CHR2.NIC	KANSL3	KANSL3	False	True	Pla	19.83413000422184	pNNC	known_nterm_known_splice_novel_cterm	kn_ks_nc
TRANSCRIPT17903.CHR2.NIC	KANSL3	KANSL3	False	True	Cle	29.75119500633276	pNNC	known_nterm_known_splice_novel_cterm	kn_ks_nc
TRANSCRIPT17755.CHR2.NIC	KANSL3	KANSL3	True	True	Pla	14.167235717301311	pFSM	known_nterm_known_splice_known_cterm	kn_ks_kc
TRANSCRIPT18021.CHR2.NIC	LMAN2L	LMAN2L	True	True	Pla	45.3351542953642	pNIC	known_nterm_combo_splice_known_cterm	kn_cs_kc
TRANSCRIPT18031.CHR2.NIC	CNNM4	CNNM4	False	True	Pla	882.6187851878717	pNNC	novel_nterm_known_splice_known_cterm	nn_ks_kc
TRANSCRIPT17936.CHR2.NIC	ANKRD39	ANKRD39	True	True	Pla	11.33378857384105	pFSM	known_nterm_known_splice_known_cterm	kn_ks_kc
TRANSCRIPT18160.CHR2.NIC	SEMA4C	SEMA4C	False	True	Pla	9.917065002110917	pFSM	known_nterm_known_splice_known_cterm	kn_ks_kc
TRANSCRIPT18161.CHR2.NNIC	SEMA4C	SEMA4C	False	True	Cle	35.41808929325328	pNNC	novel_nterm_novel_splice_known_cterm	nn_ns_kc
TRANSCRIPT18244.CHR2.NNIC	FAHD2B	FAHD2B	True	True	Cle	25.50102429114236	pNNC	known_nterm_combo_splice_novel_cterm	kn_cs_nc
TRANSCRIPT18270.CHR2.NNIC	ANKRD36	ANKRD36	False	True	Cle	24.08430071941223	pNNC	known_nterm_novel_splice_novel_cterm	kn_ns_nc
TRANSCRIPT18348.CHR2.NIC	ANKRD36B	ANKRD36B	False	True	Pla	36.83481286498341	pNNC	known_nterm_known_splice_novel_cterm	kn_ks_nc
TRANSCRIPT18366.CHR2.NIC	COX5B	COX5B	False	True	Cle	7.083617858650656	pNNC	known_nterm_known_splice_novel_cterm	kn_ks_nc
TRANSCRIPT18477.CHR2.NIC	CNGA3	CNGA3	False	True	Pla	39.66826000844367	pNNC	known_nterm_novel_splice_known_cterm	kn_ns_kc
TRANSCRIPT18484.CHR2.NNIC	CNGA3	CNGA3	False	True	Cle	4.250170715190394	pFSM	known_nterm_known_splice_known_cterm	kn_ks_kc
TRANSCRIPT18489.CHR2.NNIC	CNGA3	CNGA3	False	True	Pla	5.666894286920525	pNIC	known_nterm_combo_splice_known_cterm	kn_cs_kc
TRANSCRIPT18548.CHR2.NIC	INPP4A	INPP4A	False	True	Low	19.83413000422184	pNNC	known_nterm_known_splice_novel_cterm	kn_ks_nc
TRANSCRIPT18536.CHR2.NNIC	UNC50	UNC50	False	True	Cle	39.66826000844367	pFSM	known_nterm_known_splice_known_cterm	kn_ks_kc
TRANSCRIPT18531.CHR2.NIC	UNC50	UNC50	False	True	Cle	17.000682860761575	pNIC	known_nterm_combo_splice_known_cterm	kn_cs_kc
TRANSCRIPT18560.CHR2.NNIC	UNC50	UNC50	True	True	Cle	97.75392644937904	pNNC	known_nterm_known_splice_novel_cterm	kn_ks_nc
TRANSCRIPT18561.CHR2.NIC	UNC50	UNC50	False	True	Cle	17.000682860761575	pNNC	known_nterm_known_splice_novel_cterm	kn_ks_nc
TRANSCRIPT18606.CHR2.NIC	MGAT4A	MGAT4A	False	True	Cle	43.91843072363407	pNIC	known_nterm_combo_splice_known_cterm	kn_cs_kc
TRANSCRIPT18676.CHR2.NNIC	TSGA10	TSGA10	True	True	Pla	11.33378857384105	pNNC	known_nterm_known_splice_novel_cterm	kn_ks_nc
TRANSCRIPT18837.CHR2.NIC	TSGA10	TSGA10	False	True	Pla	7.083617858650656	pNNC	known_nterm_novel_splice_novel_cterm	kn_ns_nc
TRANSCRIPT18776.CHR2.NNIC	C2orf15	ENSG00000241962	False	True	Low	5.666894286920525	pNNC	known_nterm_novel_splice_novel_cterm	kn_ns_nc
TRANSCRIPT18749.CHR2.NIC	MITD1	MITD1	False	True	Cle	8.500341430380788	pNNC	novel_nterm_known_splice_novel_cterm	nn_ks_nc
TRANSCRIPT18729.CHR2.NNIC	MRPL30	MRPL30	True	True	Cle	35.418089293253274	pFSM	known_nterm_known_splice_known_cterm	kn_ks_kc
TRANSCRIPT18741.CHR2.NIC	LYG2	LYG2	False	True	Cle	9.917065002110917	pFSM	known_nterm_known_splice_known_cterm	kn_ks_kc
TRANSCRIPT18929.CHR2.NIC	REV1	REV1	False	True	Cle	14.167235717301311	pNNC	known_nterm_known_splice_novel_cterm	kn_ks_nc
TRANSCRIPT18944.CHR2.NIC	REV1	REV1	False	True	Cle	75.08634930169694	pNNC	known_nterm_known_splice_novel_cterm	kn_ks_nc
TRANSCRIPT18976.CHR2.NIC	AFF3	AFF3	False	True	Cle	49.58532501055459	pNNC	known_nterm_known_splice_novel_cterm	kn_ks_nc
TRANSCRIPT18993.CHR2.NNIC	LONRF2	LONRF2	True	True	Cle	131.75529217090218	pFSM	known_nterm_known_splice_known_cterm	kn_ks_kc
TRANSCRIPT19018.CHR2.NIC	CHST10	CHST10	False	True	Cle	15.583959289031442	pFSM	known_nterm_known_splice_known_cterm	kn_ks_kc
TRANSCRIPT19042.CHR2.NNIC	PDCL3	PDCL3	False	True	Pla	12.75051214557118	pNIC	combo_nterm_cterm	cnc
TRANSCRIPT19048.CHR2.NNIC	NPAS2	NPAS2	False	True	Pla	4.250170715190394	pFSM	known_nterm_known_splice_known_cterm	kn_ks_kc
TRANSCRIPT19091.CHR2.NIC	TBC1D8	TBC1D8	False	True	Cle	32.58464214979301	pNNC	known_nterm_known_splice_novel_cterm	kn_ks_nc
TRANSCRIPT19124.CHR2.NIC	TBC1D8	TBC1D8	False	True	Cle	11.33378857384105	pNNC	known_nterm_known_splice_novel_cterm	kn_ks_nc
TRANSCRIPT19147.CHR2.NIC	TBC1D8	TBC1D8	False	True	Cle	8.500341430380788	pNNC	known_nterm_known_splice_novel_cterm	kn_ks_nc
TRANSCRIPT19117.CHR2.NIC	RNF149	RNF149	False	True	Cle	18.417406432491703	pFSM	known_nterm_known_splice_known_cterm	kn_ks_kc
TRANSCRIPT19104.CHR2.NNIC	RNF149	RNF149	True	True	Cle	48.16860143882446	pFSM	known_nterm_known_splice_known_cterm	kn_ks_kc
TRANSCRIPT19184.CHR2.NIC	RNF149	RNF149	False	True	Cle	15.583959289031442	pNNC	known_nterm_known_splice_novel_cterm	kn_ks_nc
TRANSCRIPT19252.CHR2.NIC	IL1R1	IL1R1	False	True	Pla	8.500341430380788	pFSM	known_nterm_known_splice_known_cterm	kn_ks_kc
TRANSCRIPT19288.CHR2.NIC	MFSD9	MFSD9	True	True	Cle	11.33378857384105	pFSM	known_nterm_known_splice_known_cterm	kn_ks_kc
TRANSCRIPT19287.CHR2.NIC	MFSD9	MFSD9	True	True	Pla	45.33515429536419	pNIC	known_nterm_combo_splice_known_cterm	kn_cs_kc
TRANSCRIPT19301.CHR2.NIC	TMEM182	TMEM182	False	True	Low	4.250170715190394	pNIC	combo_nterm_cterm	cnc
TRANSCRIPT19321.CHR2.NIC	MRPS9	MRPS9	False	True	Cle	19.83413000422184	pNNC	known_nterm_known_splice_novel_cterm	kn_ks_nc
TRANSCRIPT19337.CHR2.NNIC	TGFBRAP1	TGFBRAP1	True	True	Cle	51.00204858228472	pFSM	known_nterm_known_splice_known_cterm	kn_ks_kc
TRANSCRIPT19421.CHR2.NNIC	UXS1	UXS1	False	True	Cle	5.666894286920525	pNNC	known_nterm_combo_splice_novel_cterm	kn_cs_nc
TRANSCRIPT19433.CHR2.NIC	UXS1	UXS1	False	True	Cle	15.583959289031442	pNNC	known_nterm_known_splice_novel_cterm	kn_ks_nc
TRANSCRIPT19440.CHR2.NNIC	RGPD3	RGPD3	False	True	Pla	14.167235717301311	pNNC	novel_nterm_known_splice_known_cterm	nn_ks_kc
TRANSCRIPT19488.CHR2.NNIC	SLC5A7	SLC5A7	False	True	Pla	18.417406432491703	pFSM	known_nterm_known_splice_known_cterm	kn_ks_kc
TRANSCRIPT19537.CHR2.NIC	GCC2	GCC2	False	True	Low	138.83891002955284	pFSM	known_nterm_known_splice_known_cterm	kn_ks_kc
TRANSCRIPT19566.CHR2.NNIC	LIMS1	LIMS1	False	True	Cle	7.083617858650656	pNNC	known_nterm_novel_splice_novel_cterm	kn_ns_nc
TRANSCRIPT19567.CHR2.NNIC	LIMS1	LIMS1	True	True	Cle	29.75119500633276	pNNC	known_nterm_combo_splice_novel_cterm	kn_cs_nc
TRANSCRIPT19570.CHR2.NNIC	LIMS1	LIMS1	True	True	Cle	4.250170715190394	pNNC	known_nterm_combo_splice_novel_cterm	kn_cs_nc
TRANSCRIPT19690.CHR2.NIC	CCDC138	CCDC138	False	True	Pla	12.75051214557118	pNNC	known_nterm_known_splice_novel_cterm	kn_ks_nc
TRANSCRIPT19731.CHR2.NIC	SEPTIN10	SEPTIN10	False	True	Cle	63.75256072785591	pNNC	known_nterm_combo_splice_novel_cterm	kn_cs_nc
TRANSCRIPT19738.CHR2.NIC	SEPTIN10	SEPTIN10	False	True	Cle	15.583959289031442	pNNC	known_nterm_known_splice_novel_cterm	kn_ks_nc
TRANSCRIPT19777.CHR2.NIC	NPHP1	NPHP1	False	True	Pla	43.91843072363407	pNIC	known_nterm_combo_splice_known_cterm	kn_cs_kc
TRANSCRIPT19772.CHR2.NIC	NPHP1	NPHP1	True	True	Cle	7.083617858650656	pNNC	known_nterm_combo_splice_novel_cterm	kn_cs_nc
TRANSCRIPT19797.CHR2.NIC	NPHP1	NPHP1	False	True	Cle	19.83413000422184	pNIC	combo_nterm_cterm	cnc
TRANSCRIPT19820.CHR2.NIC	NPHP1	NPHP1	False	True	Low	9.917065002110917	pNNC	known_nterm_known_splice_novel_cterm	kn_ks_nc
TRANSCRIPT19853.CHR2.NIC	BCL2L11	BCL2L11	False	True	Cle	14.167235717301311	pNNC	novel_nterm_novel_splice_known_cterm	nn_ns_kc
TRANSCRIPT19870.CHR2.NIC	BCL2L11	BCL2L11	False	True	Cle	43.91843072363407	pNNC	novel_nterm_novel_splice_known_cterm	nn_ns_kc
TRANSCRIPT19873.CHR2.NNIC	BCL2L11	BCL2L11	True	True	Cle	7.083617858650656	pNNC	novel_nterm_novel_splice_novel_cterm	nn_ns_nc
TRANSCRIPT19881.CHR2.NIC	BCL2L11	BCL2L11	False	True	Cle	5.666894286920525	pNNC	novel_nterm_novel_splice_known_cterm	nn_ns_kc
TRANSCRIPT20023.CHR2.NIC	TMEM87B	TMEM87B	False	True	Cle	4.250170715190394	pNNC	known_nterm_known_splice_novel_cterm	kn_ks_nc
TRANSCRIPT20079.CHR2.NNIC	FBLN7	FBLN7	True	True	Cle	5.666894286920525	pNNC	known_nterm_known_splice_novel_cterm	kn_ks_nc
TRANSCRIPT20057.CHR2.NNIC	ZC3H6	ZC3H6	True	True	Pla	21.250853575951968	pNNC	known_nterm_known_splice_novel_cterm	kn_ks_nc
TRANSCRIPT20236.CHR2.NNIC	CHCHD5	CHCHD5	False	True	Pla	8.500341430380788	pNNC	known_nterm_novel_splice_novel_cterm	kn_ns_nc
TRANSCRIPT20163.CHR2.NIC	SLC20A1	SLC20A1	True	True	Pla	90.6703085907284	pNIC	known_nterm_combo_splice_known_cterm	kn_cs_kc
TRANSCRIPT20328.CHR2.NIC	PAX8	PAX8	False	True	Cle	5.666894286920525	pNIC	known_nterm_combo_splice_known_cterm	kn_cs_kc
TRANSCRIPT20329.CHR2.NIC	PAX8	PAX8	False	True	Cle	11.33378857384105	pNNC	known_nterm_known_splice_novel_cterm	kn_ks_nc
TRANSCRIPT20385.CHR2.NNIC	CBWD2	CBWD2	True	True	Pla	94.9204793059188	pFSM	known_nterm_known_splice_known_cterm	kn_ks_kc
TRANSCRIPT20428.CHR2.NIC	CBWD2	CBWD2	True	True	Cle	17.000682860761575	pFSM	known_nterm_known_splice_known_cterm	kn_ks_kc
TRANSCRIPT20783.CHR2.NIC	RABL2A	RABL2A	False	True	Cle	58.08566644093538	pFSM	known_nterm_known_splice_known_cterm	kn_ks_kc
TRANSCRIPT20830.CHR2.NIC	RABL2A	RABL2A	False	True	Cle	18.417406432491703	pNNC	known_nterm_known_splice_novel_cterm	kn_ks_nc
TRANSCRIPT20872.CHR2.NIC	RABL2A	RABL2A	False	True	Cle	19.83413000422184	pNNC	known_nterm_known_splice_novel_cterm	kn_ks_nc
TRANSCRIPT20924.CHR2.NNIC	SLC35F5	SLC35F5	False	True	Cle	45.3351542953642	pNNC	known_nterm_novel_splice_novel_cterm	kn_ns_nc
TRANSCRIPT20914.CHR2.NNIC	SLC35F5	SLC35F5	True	True	Cle	7.083617858650656	pFSM	known_nterm_known_splice_known_cterm	kn_ks_kc
TRANSCRIPT20933.CHR2.NIC	SLC35F5	SLC35F5	False	True	Cle	31.167918578062885	pNNC	known_nterm_known_splice_novel_cterm	kn_ks_nc
TRANSCRIPT20942.CHR2.NNIC	SLC35F5	SLC35F5	True	True	Cle	14.167235717301311	pNIC	combo_nterm_cterm	cnc
TRANSCRIPT21032.CHR2.NIC	DPP10	DPP10	False	True	Cle	12.75051214557118	pNNC	known_nterm_known_splice_novel_cterm	kn_ks_nc
TRANSCRIPT21127.CHR2.NIC	CCDC93	CCDC93	True	True	Cle	260.6771371983441	pNNC	novel_nterm_known_splice_novel_cterm	nn_ks_nc
TRANSCRIPT21140.CHR2.NIC	CCDC93	CCDC93	False	True	Cle	28.334471434602623	pNNC	novel_nterm_known_splice_novel_cterm	nn_ks_nc
TRANSCRIPT21144.CHR2.NNIC	CCDC93	CCDC93	True	True	Cle	69.41945501477642	pNNC	novel_nterm_known_splice_novel_cterm	nn_ks_nc
TRANSCRIPT21199.CHR2.NIC	C2orf76	C2orf76	False	True	Cle	11.33378857384105	pNNC	known_nterm_known_splice_novel_cterm	kn_ks_nc
TRANSCRIPT21201.CHR2.NIC	C2orf76	C2orf76	False	True	Cle	5.666894286920525	pNNC	known_nterm_known_splice_novel_cterm	kn_ks_nc
TRANSCRIPT21322.CHR2.NIC	CFAP221	CFAP221	True	True	Low	19.83413000422184	pFSM	known_nterm_known_splice_known_cterm	kn_ks_kc
TRANSCRIPT21344.CHR2.NIC	CFAP221	CFAP221	False	True	Pla	69.41945501477642	pNNC	known_nterm_known_splice_novel_cterm	kn_ks_nc
TRANSCRIPT21426.CHR2.NNIC	CFAP221	CFAP221	False	True	Pla	51.00204858228472	pNNC	known_nterm_combo_splice_novel_cterm	kn_cs_nc
TRANSCRIPT21439.CHR2.NIC	CFAP221	CFAP221	False	True	Pla	49.58532501055459	pNNC	known_nterm_known_splice_novel_cterm	kn_ks_nc
TRANSCRIPT21447.CHR2.NIC	CFAP221	CFAP221	False	True	Pla	18.417406432491703	pNNC	known_nterm_known_splice_novel_cterm	kn_ks_nc
TRANSCRIPT21255.CHR2.NIC	PTPN4	PTPN4	False	True	Pla	26.91774786287249	pFSM	known_nterm_known_splice_known_cterm	kn_ks_kc
TRANSCRIPT21261.CHR2.NIC	PTPN4	PTPN4	False	True	Pla	24.08430071941223	pNIC	known_nterm_combo_splice_known_cterm	kn_cs_kc
TRANSCRIPT21292.CHR2.NNIC	PTPN4	PTPN4	False	True	Pla	14.167235717301311	pNIC	known_nterm_combo_splice_known_cterm	kn_cs_kc
TRANSCRIPT21382.CHR2.NIC	PTPN4	PTPN4	False	True	Pla	69.41945501477642	pNNC	known_nterm_known_splice_novel_cterm	kn_ks_nc
TRANSCRIPT21391.CHR2.NIC	PTPN4	PTPN4	False	True	Pla	26.91774786287249	pNNC	known_nterm_known_splice_novel_cterm	kn_ks_nc
TRANSCRIPT21507.CHR2.NIC	PTPN4	PTPN4	False	True	Low	14.167235717301311	pNNC	known_nterm_known_splice_novel_cterm	kn_ks_nc
TRANSCRIPT21539.CHR2.NNIC	EPB41L5	EPB41L5	True	True	Pla	52.41877215401485	pFSM	known_nterm_known_splice_known_cterm	kn_ks_kc
TRANSCRIPT21650.CHR2.NNIC	CLASP1	CLASP1	False	True	Pla	38.25153643671354	pNNC	known_nterm_novel_splice_known_cterm	kn_ns_kc
TRANSCRIPT21714.CHR2.NIC	CLASP1	CLASP1	False	True	Cle	55.25221929747512	pNNC	novel_nterm_novel_splice_known_cterm	nn_ns_kc
TRANSCRIPT21747.CHR2.NIC	CLASP1	CLASP1	False	True	Pla	83.58669073207773	pNNC	novel_nterm_known_splice_novel_cterm	nn_ks_nc
TRANSCRIPT21780.CHR2.NIC	CLASP1	CLASP1	False	True	Pla	39.66826000844367	pNNC	known_nterm_known_splice_novel_cterm	kn_ks_nc
TRANSCRIPT21805.CHR2.NIC	CLASP1	CLASP1	False	True	Pla	60.91911358439564	pNNC	known_nterm_known_splice_novel_cterm	kn_ks_nc
TRANSCRIPT21846.CHR2.NIC	CLASP1	CLASP1	False	True	Pla	62.33583715612577	pNNC	novel_nterm_known_splice_novel_cterm	nn_ks_nc
TRANSCRIPT21847.CHR2.NIC	CLASP1	CLASP1	False	True	Pla	104.8375443080297	pNNC	known_nterm_known_splice_novel_cterm	kn_ks_nc
TRANSCRIPT21961.CHR2.NIC	NIFK	NIFK	False	True	Cle	8.500341430380788	pNNC	known_nterm_known_splice_novel_cterm	kn_ks_nc
TRANSCRIPT21973.CHR2.NIC	CNTNAP5	CNTNAP5	False	True	Cle	11.33378857384105	pNNC	known_nterm_known_splice_novel_cterm	kn_ks_nc
TRANSCRIPT21981.CHR2.NIC	CNTNAP5	CNTNAP5	False	True	Cle	18.417406432491703	pNNC	known_nterm_known_splice_novel_cterm	kn_ks_nc
TRANSCRIPT22111.CHR2.NIC	ERCC3	ERCC3	True	True	Pla	11.33378857384105	pFSM	known_nterm_known_splice_known_cterm	kn_ks_kc
TRANSCRIPT22148.CHR2.NNIC	MAP3K2	MAP3K2	False	True	Pla	75.08634930169694	pFSM	known_nterm_known_splice_known_cterm	kn_ks_kc
TRANSCRIPT22232.CHR2.NNIC	WDR33	WDR33	False	True	Cle	42.501707151903936	pNNC	known_nterm_combo_splice_novel_cterm	kn_cs_nc
TRANSCRIPT22229.CHR2.NIC	WDR33	WDR33	True	True	Pla	41.084983580173805	pFSM	known_nterm_known_splice_known_cterm	kn_ks_kc
TRANSCRIPT22337.CHR2.NNIC	POLR2D	POLR2D	True	True	Cle	45.3351542953642	pFSM	known_nterm_known_splice_known_cterm	kn_ks_kc
TRANSCRIPT22388.CHR2.NIC	SAP130	SAP130	False	True	Cle	42.501707151903936	pNIC	combo_nterm_cterm	cnc
TRANSCRIPT22399.CHR2.NIC	SAP130	SAP130	False	True	Cle	43.91843072363407	pNNC	known_nterm_known_splice_novel_cterm	kn_ks_nc
TRANSCRIPT22433.CHR2.NIC	UGGT1	UGGT1	False	True	Cle	15.583959289031442	pNIC	known_nterm_combo_splice_known_cterm	kn_cs_kc
TRANSCRIPT22463.CHR2.NIC	UGGT1	UGGT1	False	True	Pla	17.000682860761575	pNNC	novel_nterm_known_splice_known_cterm	nn_ks_kc
TRANSCRIPT22485.CHR2.NNIC	HS6ST1	HS6ST1	False	True	Pla	4.250170715190394	pNNC	novel_nterm_novel_splice_novel_cterm	nn_ns_nc
TRANSCRIPT22533.CHR2.NIC	CCDC74B	CCDC74B	True	True	Pla	4.250170715190394	pFSM	known_nterm_known_splice_known_cterm	kn_ks_kc
TRANSCRIPT22712.CHR2.NIC	CCDC115	CCDC115	True	True	Cle	24.08430071941223	pNNC	known_nterm_known_splice_novel_cterm	kn_ks_nc
TRANSCRIPT22636.CHR2.NIC	IMP4	IMP4	False	True	Cle	14.167235717301311	pNIC	known_nterm_combo_splice_known_cterm	kn_cs_kc
TRANSCRIPT22758.CHR2.NIC	CFC1B	CFC1B	False	True	Cle	7.083617858650656	pNNC	novel_nterm_known_splice_known_cterm	nn_ks_kc
TRANSCRIPT22760.CHR2.NNIC	CFC1	CFC1	False	True	Cle	4.250170715190394	pNNC	known_nterm_novel_splice_novel_cterm	kn_ns_nc
TRANSCRIPT22794.CHR2.NIC	ARHGEF4	ARHGEF4	False	True	Pla	12.75051214557118	pNIC	known_nterm_combo_splice_known_cterm	kn_cs_kc
TRANSCRIPT22867.CHR2.NNIC	FAM168B	FAM168B	True	True	Cle	68.0027314430463	pFSM	known_nterm_known_splice_known_cterm	kn_ks_kc
TRANSCRIPT22904.CHR2.NIC	FAM168B	FAM168B	False	True	Cle	19.83413000422184	pNNC	known_nterm_known_splice_novel_cterm	kn_ks_nc
TRANSCRIPT22932.CHR2.NIC	PLEKHB2	PLEKHB2	False	True	Pla	73.66962572996682	pNIC	known_nterm_combo_splice_known_cterm	kn_cs_kc
TRANSCRIPT23110.CHR2.NNIC	NCKAP5	NCKAP5	False	True	Pla	25.50102429114236	pNNC	novel_nterm_known_splice_novel_cterm	nn_ks_nc
TRANSCRIPT23112.CHR2.NNIC	NCKAP5	NCKAP5	False	True	Pla	9.917065002110917	pNNC	novel_nterm_known_splice_novel_cterm	nn_ks_nc
TRANSCRIPT23117.CHR2.NNIC	NCKAP5	NCKAP5	False	True	Pla	25.50102429114236	pNNC	novel_nterm_known_splice_novel_cterm	nn_ks_nc
TRANSCRIPT23124.CHR2.NNIC	NCKAP5	NCKAP5	False	True	Pla	19.83413000422184	pNNC	novel_nterm_known_splice_novel_cterm	nn_ks_nc
TRANSCRIPT23151.CHR2.NNIC	NCKAP5	NCKAP5	False	True	Low	119.00478002533102	pNNC	novel_nterm_known_splice_novel_cterm	nn_ks_nc
TRANSCRIPT23222.CHR2.NIC	CCNT2	CCNT2	True	True	Pla	18.417406432491703	pFSM	known_nterm_known_splice_known_cterm	kn_ks_kc
TRANSCRIPT23247.CHR2.NIC	CCNT2	CCNT2	False	True	Pla	43.91843072363407	pNIC	known_nterm_combo_splice_known_cterm	kn_cs_kc
TRANSCRIPT23318.CHR2.NIC	RAB3GAP1	RAB3GAP1	False	True	Cle	29.75119500633276	pNNC	known_nterm_novel_splice_novel_cterm	kn_ns_nc
TRANSCRIPT23309.CHR2.NNIC	R3HDM1	R3HDM1	True	True	Low	34.00136572152314	pFSM	known_nterm_known_splice_known_cterm	kn_ks_kc
TRANSCRIPT23456.CHR2.NNIC	R3HDM1	R3HDM1	False	True	Pla	7.083617858650656	pNNC	novel_nterm_known_splice_known_cterm	nn_ks_kc
TRANSCRIPT23623.CHR2.NIC	UBXN4	UBXN4	True	True	Low	208.25836504432928	pFSM	known_nterm_known_splice_known_cterm	kn_ks_kc
TRANSCRIPT23715.CHR2.NNIC	DARS1	DARS1	False	True	Cle	66.58600787131617	pNIC	known_nterm_combo_splice_known_cterm	kn_cs_kc
TRANSCRIPT23743.CHR2.NIC	DARS1	DARS1	False	True	Cle	121.83822716879128	pNNC	known_nterm_known_splice_novel_cterm	kn_ks_nc
TRANSCRIPT23800.CHR2.NIC	THSD7B	THSD7B	False	True	Pla	52.41877215401485	pNNC	known_nterm_known_splice_novel_cterm	kn_ks_nc
TRANSCRIPT23805.CHR2.NIC	THSD7B	THSD7B	False	True	Pla	45.3351542953642	pNNC	known_nterm_known_splice_novel_cterm	kn_ks_nc
TRANSCRIPT24010.CHR2.NIC	SPOPL	SPOPL	True	True	Low	7.083617858650656	pFSM	known_nterm_known_splice_known_cterm	kn_ks_kc
TRANSCRIPT24012.CHR2.NIC	SPOPL	SPOPL	True	True	Low	36.83481286498341	pFSM	known_nterm_known_splice_known_cterm	kn_ks_kc
TRANSCRIPT24181.CHR2.NIC	ARHGAP15	ARHGAP15	False	True	Pla	4.250170715190394	pNNC	novel_nterm_known_splice_known_cterm	nn_ks_kc
TRANSCRIPT24197.CHR2.NIC	GTDC1	GTDC1	True	True	Cle	42.501707151903936	pFSM	known_nterm_known_splice_known_cterm	kn_ks_kc
TRANSCRIPT24216.CHR2.NIC	GTDC1	GTDC1	False	True	Cle	42.501707151903936	pNNC	known_nterm_known_splice_novel_cterm	kn_ks_nc
TRANSCRIPT24227.CHR2.NIC	GTDC1	GTDC1	False	True	Cle	52.41877215401485	pNNC	known_nterm_known_splice_novel_cterm	kn_ks_nc
TRANSCRIPT24234.CHR2.NIC	GTDC1	GTDC1	False	True	Cle	25.50102429114236	pNNC	known_nterm_known_splice_novel_cterm	kn_ks_nc
TRANSCRIPT24251.CHR2.NIC	ZEB2	ZEB2	False	True	Pla	38.25153643671354	pFSM	known_nterm_known_splice_known_cterm	kn_ks_kc
TRANSCRIPT24263.CHR2.NIC	ZEB2	ZEB2	False	True	Pla	11.33378857384105	pFSM	known_nterm_known_splice_known_cterm	kn_ks_kc
TRANSCRIPT24319.CHR2.NNIC	ACVR2A	ACVR2A	False	True	Cle	36.834812864983405	pNNC	known_nterm_novel_splice_known_cterm	kn_ns_kc
TRANSCRIPT24337.CHR2.NNIC	ACVR2A	ACVR2A	True	True	Pla	9.917065002110917	pFSM	known_nterm_known_splice_known_cterm	kn_ks_kc
TRANSCRIPT24314.CHR2.NIC	ORC4	ORC4	False	True	Pla	49.58532501055459	pNNC	known_nterm_novel_splice_novel_cterm	kn_ns_nc
TRANSCRIPT24362.CHR2.NIC	MBD5	MBD5	False	True	Pla	26.91774786287249	pFSM	known_nterm_known_splice_known_cterm	kn_ks_kc
TRANSCRIPT24453.CHR2.NNIC	EPC2	EPC2	False	True	Pla	24.08430071941223	pFSM	known_nterm_known_splice_known_cterm	kn_ks_kc
TRANSCRIPT24568.CHR2.NIC	RIF1	RIF1	False	True	Pla	21.250853575951968	pNNC	known_nterm_known_splice_novel_cterm	kn_ks_nc
TRANSCRIPT24659.CHR2.NNIC	STAM2	STAM2	True	True	Pla	48.16860143882446	pFSM	known_nterm_known_splice_known_cterm	kn_ks_kc
TRANSCRIPT24750.CHR2.NNIC	PRPF40A	PRPF40A	True	True	Cle	41.084983580173805	pNNC	known_nterm_known_splice_novel_cterm	kn_ks_nc
TRANSCRIPT24781.CHR2.NNIC	GALNT13	GALNT13	True	True	Pla	51.00204858228472	pNNC	known_nterm_novel_splice_known_cterm	kn_ns_kc
TRANSCRIPT24795.CHR2.NNIC	GALNT13	GALNT13	False	True	Pla	15.583959289031442	pNNC	known_nterm_novel_splice_known_cterm	kn_ns_kc
TRANSCRIPT24822.CHR2.NIC	GALNT13	GALNT13	False	True	Pla	58.08566644093538	pNNC	known_nterm_known_splice_novel_cterm	kn_ks_nc
TRANSCRIPT24823.CHR2.NIC	GALNT13	GALNT13	False	True	Pla	18.417406432491703	pNIC	known_nterm_combo_splice_known_cterm	kn_cs_kc
TRANSCRIPT24847.CHR2.NIC	GALNT13	GALNT13	False	True	Pla	32.58464214979301	pNNC	known_nterm_known_splice_novel_cterm	kn_ks_nc
TRANSCRIPT24848.CHR2.NNIC	GALNT13	GALNT13	False	True	Pla	26.91774786287249	pNNC	known_nterm_combo_splice_novel_cterm	kn_cs_nc
TRANSCRIPT24853.CHR2.NIC	GALNT13	GALNT13	False	True	Pla	28.334471434602623	pNNC	known_nterm_known_splice_novel_cterm	kn_ks_nc
TRANSCRIPT24862.CHR2.NIC	GALNT13	GALNT13	False	True	Pla	60.91911358439564	pNNC	known_nterm_known_splice_novel_cterm	kn_ks_nc
TRANSCRIPT24934.CHR2.NIC	NR4A2	NR4A2	False	True	Pla	11.33378857384105	pFSM	known_nterm_known_splice_known_cterm	kn_ks_kc
TRANSCRIPT24935.CHR2.NIC	NR4A2	NR4A2	False	True	Cle	52.41877215401485	pNNC	novel_nterm_novel_splice_known_cterm	nn_ns_kc
TRANSCRIPT24919.CHR2.NIC	NR4A2	NR4A2	True	True	Pla	5.666894286920525	pNIC	combo_nterm_cterm	cnc
TRANSCRIPT24988.CHR2.NIC	GPD2	GPD2	False	True	Pla	53.83549572574498	pNNC	known_nterm_known_splice_novel_cterm	kn_ks_nc
TRANSCRIPT24996.CHR2.NIC	GPD2	GPD2	False	True	Cle	32.58464214979301	pNNC	known_nterm_novel_splice_novel_cterm	kn_ns_nc
TRANSCRIPT25007.CHR2.NIC	GPD2	GPD2	False	True	Low	12.75051214557118	pNNC	known_nterm_known_splice_novel_cterm	kn_ks_nc
TRANSCRIPT25124.CHR2.NIC	ACVR1	ACVR1	False	True	Cle	4.250170715190394	pFSM	known_nterm_known_splice_known_cterm	kn_ks_kc
TRANSCRIPT25184.CHR2.NIC	CCDC148	CCDC148	False	True	Pla	8.500341430380788	pNNC	known_nterm_novel_splice_novel_cterm	kn_ns_nc
TRANSCRIPT25192.CHR2.NIC	CCDC148	CCDC148	True	True	Low	9.917065002110917	pFSM	known_nterm_known_splice_known_cterm	kn_ks_kc
TRANSCRIPT25233.CHR2.NIC	CCDC148	CCDC148	False	True	Low	22.6675771476821	pNNC	known_nterm_known_splice_novel_cterm	kn_ks_nc
TRANSCRIPT25136.CHR2.NNIC	PKP4	PKP4	False	True	Pla	141.67235717301313	pNNC	known_nterm_novel_splice_known_cterm	kn_ns_kc
TRANSCRIPT25235.CHR2.NIC	PKP4	PKP4	False	True	Pla	35.41808929325328	pNNC	known_nterm_known_splice_novel_cterm	kn_ks_nc
TRANSCRIPT25279.CHR2.NNIC	DAPL1	DAPL1	False	True	Pla	8.500341430380788	pNNC	known_nterm_novel_splice_novel_cterm	kn_ns_nc
TRANSCRIPT25303.CHR2.NNIC	TANC1	TANC1	False	True	Cle	17.000682860761575	pNNC	known_nterm_novel_splice_known_cterm	kn_ns_kc
TRANSCRIPT25316.CHR2.NNIC	TANC1	TANC1	False	True	Cle	15.583959289031442	pNIC	known_nterm_combo_splice_known_cterm	kn_cs_kc
TRANSCRIPT25400.CHR2.NIC	TANC1	TANC1	False	True	Cle	17.000682860761575	pNNC	known_nterm_known_splice_novel_cterm	kn_ks_nc
TRANSCRIPT25419.CHR2.NNIC	TANC1	TANC1	False	True	Low	34.00136572152315	pNNC	known_nterm_novel_splice_novel_cterm	kn_ns_nc
TRANSCRIPT25420.CHR2.NIC	TANC1	TANC1	False	True	Low	117.58805645360088	pNNC	known_nterm_known_splice_novel_cterm	kn_ks_nc
TRANSCRIPT25408.CHR2.NIC	WDSUB1	WDSUB1	False	True	Cle	22.6675771476821	pNNC	known_nterm_known_splice_novel_cterm	kn_ks_nc
TRANSCRIPT25411.CHR2.NNIC	WDSUB1	WDSUB1	True	True	Cle	53.83549572574498	pNNC	known_nterm_known_splice_novel_cterm	kn_ks_nc
TRANSCRIPT25439.CHR2.NNIC	WDSUB1	WDSUB1	True	True	Cle	12.75051214557118	pNNC	known_nterm_known_splice_novel_cterm	kn_ks_nc
TRANSCRIPT25475.CHR2.NNIC	BAZ2B	BAZ2B	False	True	Pla	303.178844350248	pNNC	known_nterm_known_splice_novel_cterm	kn_ks_nc
TRANSCRIPT25483.CHR2.NNIC	BAZ2B	BAZ2B	False	True	Pla	170.00682860761574	pNNC	known_nterm_combo_splice_novel_cterm	kn_cs_nc
TRANSCRIPT25510.CHR2.NIC	BAZ2B	BAZ2B	False	True	Pla	77.91979644515722	pNNC	known_nterm_combo_splice_novel_cterm	kn_cs_nc
TRANSCRIPT25517.CHR2.NIC	BAZ2B	BAZ2B	False	True	Pla	56.668942869205246	pNNC	known_nterm_combo_splice_novel_cterm	kn_cs_nc
TRANSCRIPT25557.CHR2.NIC	MARCHF7	MARCHF7	False	True	Cle	711.1952330085259	pFSM	known_nterm_known_splice_known_cterm	kn_ks_kc
TRANSCRIPT25589.CHR2.NIC	MARCHF7	MARCHF7	False	True	Cle	56.668942869205246	pNNC	known_nterm_known_splice_novel_cterm	kn_ks_nc
TRANSCRIPT25757.CHR2.NNIC	PLA2R1	PLA2R1	True	True	Cle	53.83549572574499	pFSM	known_nterm_known_splice_known_cterm	kn_ks_kc
TRANSCRIPT25780.CHR2.NIC	PLA2R1	PLA2R1	False	True	Cle	8.500341430380788	pNNC	known_nterm_known_splice_novel_cterm	kn_ks_nc
TRANSCRIPT25781.CHR2.NIC	PLA2R1	PLA2R1	False	True	Cle	9.917065002110917	pNNC	known_nterm_known_splice_novel_cterm	kn_ks_nc
TRANSCRIPT25802.CHR2.NIC	RBMS1	RBMS1	True	True	Pla	18.417406432491703	pNNC	known_nterm_novel_splice_known_cterm	kn_ns_kc
TRANSCRIPT25825.CHR2.NIC	TANK	TANK	False	True	Pla	19.83413000422184	pNIC	known_nterm_combo_splice_known_cterm	kn_cs_kc
TRANSCRIPT25863.CHR2.NIC	TANK	TANK	False	True	Low	26.91774786287249	pNNC	known_nterm_known_splice_novel_cterm	kn_ks_nc
TRANSCRIPT25847.CHR2.NIC	TANK	TANK	False	True	Pla	21.250853575951968	pNNC	known_nterm_known_splice_novel_cterm	kn_ks_nc
TRANSCRIPT25894.CHR2.NIC	PSMD14	PSMD14	False	True	Cle	38.25153643671354	pNNC	known_nterm_known_splice_novel_cterm	kn_ks_nc
TRANSCRIPT25897.CHR2.NNIC	PSMD14	PSMD14	False	True	Cle	25.50102429114236	pNNC	known_nterm_novel_splice_novel_cterm	kn_ns_nc
TRANSCRIPT25898.CHR2.NIC	PSMD14	PSMD14	False	True	Cle	26.91774786287249	pNNC	known_nterm_known_splice_novel_cterm	kn_ks_nc
TRANSCRIPT25899.CHR2.NIC	PSMD14	PSMD14	True	True	Cle	65.16928429958602	pNNC	known_nterm_known_splice_novel_cterm	kn_ks_nc
TRANSCRIPT25948.CHR2.NNIC	SLC4A10	SLC4A10	True	True	Cle	18.417406432491703	pNNC	known_nterm_novel_splice_novel_cterm	kn_ns_nc
TRANSCRIPT26009.CHR2.NIC	SLC4A10	SLC4A10	False	True	Cle	48.16860143882446	pNNC	known_nterm_known_splice_novel_cterm	kn_ks_nc
TRANSCRIPT26013.CHR2.NIC	SLC4A10	SLC4A10	False	True	Cle	22.6675771476821	pNNC	known_nterm_known_splice_novel_cterm	kn_ks_nc
TRANSCRIPT25954.CHR2.NIC	SLC4A10	SLC4A10	True	True	Pla	32.58464214979301	pFSM	known_nterm_known_splice_known_cterm	kn_ks_kc
TRANSCRIPT25968.CHR2.NIC	SLC4A10	SLC4A10	False	True	Pla	63.75256072785591	pNIC	known_nterm_combo_splice_known_cterm	kn_cs_kc
TRANSCRIPT26035.CHR2.NIC	DPP4	DPP4	True	True	Low	14.167235717301311	pFSM	known_nterm_known_splice_known_cterm	kn_ks_kc
TRANSCRIPT26042.CHR2.NIC	DPP4	DPP4	False	True	Low	7.083617858650656	pNNC	known_nterm_known_splice_novel_cterm	kn_ks_nc
TRANSCRIPT26050.CHR2.NIC	FAP	FAP	False	True	Pla	12.75051214557118	pFSM	known_nterm_known_splice_known_cterm	kn_ks_kc
TRANSCRIPT26060.CHR2.NIC	FAP	FAP	False	True	Cle	75.08634930169694	pNIC	combo_nterm_cterm	cnc
TRANSCRIPT26073.CHR2.NNIC	FAP	FAP	True	True	Cle	12.75051214557118	pNNC	known_nterm_novel_splice_novel_cterm	kn_ns_nc
TRANSCRIPT26098.CHR2.NNIC	KCNH7	KCNH7	False	True	Pla	22.6675771476821	pNNC	known_nterm_novel_splice_known_cterm	kn_ns_kc
TRANSCRIPT26209.CHR2.NNIC	COBLL1	COBLL1	False	True	Pla	131.75529217090218	pNIC	combo_nterm_cterm	cnc
TRANSCRIPT26250.CHR2.NNIC	COBLL1	COBLL1	False	True	Pla	134.58873931436247	pNIC	known_nterm_combo_splice_known_cterm	kn_cs_kc
TRANSCRIPT26331.CHR2.NNIC	COBLL1	COBLL1	False	True	Pla	26.91774786287249	pNNC	known_nterm_known_splice_novel_cterm	kn_ks_nc
TRANSCRIPT26359.CHR2.NNIC	COBLL1	COBLL1	False	True	Pla	35.41808929325328	pNNC	known_nterm_known_splice_novel_cterm	kn_ks_nc
TRANSCRIPT26385.CHR2.NNIC	COBLL1	COBLL1	False	True	Pla	226.67577147682096	pNNC	known_nterm_known_splice_novel_cterm	kn_ks_nc
TRANSCRIPT26420.CHR2.NNIC	COBLL1	COBLL1	False	True	Low	66.58600787131617	pNNC	known_nterm_known_splice_novel_cterm	kn_ks_nc
TRANSCRIPT26435.CHR2.NIC	SCN2A	SCN2A	False	True	Pla	17.000682860761575	pNNC	known_nterm_known_splice_novel_cterm	kn_ks_nc
TRANSCRIPT26480.CHR2.NNIC	CSRNP3	CSRNP3	False	True	Pla	14.167235717301311	pFSM	known_nterm_known_splice_known_cterm	kn_ks_kc
TRANSCRIPT26488.CHR2.NIC	CSRNP3	CSRNP3	False	True	Pla	26.91774786287249	pNNC	known_nterm_known_splice_novel_cterm	kn_ks_nc
TRANSCRIPT26561.CHR2.NNIC	GALNT3	GALNT3	False	True	Pla	19.83413000422184	pFSM	known_nterm_known_splice_known_cterm	kn_ks_kc
TRANSCRIPT26535.CHR2.NNIC	TTC21B	TTC21B	True	True	Cle	76.50307287342709	pFSM	known_nterm_known_splice_known_cterm	kn_ks_kc
TRANSCRIPT26541.CHR2.NIC	TTC21B	TTC21B	False	True	Cle	11.33378857384105	pNNC	known_nterm_known_splice_novel_cterm	kn_ks_nc
TRANSCRIPT26542.CHR2.NIC	TTC21B	TTC21B	False	True	Cle	12.75051214557118	pFSM	known_nterm_known_splice_known_cterm	kn_ks_kc
TRANSCRIPT26554.CHR2.NIC	TTC21B	TTC21B	False	True	Cle	15.583959289031442	pNNC	known_nterm_known_splice_novel_cterm	kn_ks_nc
TRANSCRIPT26575.CHR2.NIC	TTC21B	TTC21B	False	True	Cle	22.6675771476821	pNNC	known_nterm_known_splice_novel_cterm	kn_ks_nc
TRANSCRIPT26586.CHR2.NIC	TTC21B	TTC21B	False	True	Cle	7.083617858650656	pNNC	known_nterm_known_splice_novel_cterm	kn_ks_nc
TRANSCRIPT26675.CHR2.NIC	SCN7A	SCN7A	False	True	Cle	52.41877215401485	pNNC	known_nterm_known_splice_novel_cterm	kn_ks_nc
TRANSCRIPT26679.CHR2.NNIC	SCN7A	SCN7A	True	True	Cle	86.42013787553799	pFSM	known_nterm_known_splice_known_cterm	kn_ks_kc
TRANSCRIPT26735.CHR2.NIC	STK39	STK39	False	True	Pla	15.583959289031442	pNNC	novel_nterm_known_splice_novel_cterm	nn_ks_nc
TRANSCRIPT26781.CHR2.NIC	SPC25	SPC25	False	True	Pla	5.666894286920525	pFSM	known_nterm_known_splice_known_cterm	kn_ks_kc
TRANSCRIPT26784.CHR2.NIC	SPC25	SPC25	False	True	Pla	14.167235717301311	pNNC	known_nterm_known_splice_novel_cterm	kn_ks_nc
TRANSCRIPT26817.CHR2.NIC	G6PC2	G6PC2	False	True	Low	12.75051214557118	pNNC	known_nterm_known_splice_novel_cterm	kn_ks_nc
TRANSCRIPT26818.CHR2.NNIC	G6PC2	G6PC2	False	True	Pla	92.08703216245851	pNIC	known_nterm_combo_splice_known_cterm	kn_cs_kc
TRANSCRIPT26825.CHR2.NIC	G6PC2	G6PC2	True	True	Low	42.501707151903936	pFSM	known_nterm_known_splice_known_cterm	kn_ks_kc
TRANSCRIPT26938.CHR2.NNIC	ENSG00000251569	BBS5	True	True	Pla	17.000682860761575	pFSM	known_nterm_known_splice_known_cterm	kn_ks_kc
TRANSCRIPT27038.CHR2.NNIC	ENSG00000251569	BBS5	True	True	Low	14.167235717301311	pNNC	known_nterm_known_splice_novel_cterm	kn_ks_nc
TRANSCRIPT26951.CHR2.NIC	FASTKD1	FASTKD1	False	True	Pla	14.167235717301311	pFSM	known_nterm_known_splice_known_cterm	kn_ks_kc
TRANSCRIPT26959.CHR2.NIC	FASTKD1	FASTKD1	False	True	Pla	15.583959289031442	pNIC	known_nterm_combo_splice_known_cterm	kn_cs_kc
TRANSCRIPT27008.CHR2.NIC	FASTKD1	FASTKD1	False	True	Pla	8.500341430380788	pNNC	known_nterm_known_splice_novel_cterm	kn_ks_nc
TRANSCRIPT27286.CHR2.NIC	METTL5	METTL5	False	True	Cle	7.083617858650656	pNNC	known_nterm_known_splice_novel_cterm	kn_ks_nc
TRANSCRIPT27324.CHR2.NNIC	UBR3	UBR3	False	True	Low	140.25563360128297	pNNC	novel_nterm_known_splice_novel_cterm	nn_ks_nc
TRANSCRIPT27386.CHR2.NIC	MYO3B	MYO3B	True	True	Pla	12.75051214557118	pNIC	known_nterm_combo_splice_known_cterm	kn_cs_kc
TRANSCRIPT27436.CHR2.NIC	MYO3B	MYO3B	False	True	Pla	15.583959289031442	pNNC	known_nterm_known_splice_novel_cterm	kn_ks_nc
TRANSCRIPT27481.CHR2.NIC	MYO3B	MYO3B	False	True	Pla	9.917065002110917	pNIC	combo_nterm_cterm	cnc
TRANSCRIPT27489.CHR2.NIC	MYO3B	MYO3B	False	True	Pla	49.58532501055459	pNNC	known_nterm_known_splice_novel_cterm	kn_ks_nc
TRANSCRIPT27501.CHR2.NIC	MYO3B	MYO3B	False	True	Pla	25.50102429114236	pNNC	known_nterm_known_splice_novel_cterm	kn_ks_nc
TRANSCRIPT27579.CHR2.NIC	GAD1	GAD1	False	True	Pla	79.33652001688733	pFSM	known_nterm_known_splice_known_cterm	kn_ks_kc
TRANSCRIPT27643.CHR2.NNIC	TLK1	TLK1	False	True	Pla	11.33378857384105	pNIC	known_nterm_combo_splice_known_cterm	kn_cs_kc
TRANSCRIPT27662.CHR2.NIC	TLK1	TLK1	False	True	Pla	26.91774786287249	pNNC	known_nterm_known_splice_novel_cterm	kn_ks_nc
TRANSCRIPT27626.CHR2.NIC	TLK1	TLK1	True	True	Pla	14.167235717301311	pFSM	known_nterm_known_splice_known_cterm	kn_ks_kc
TRANSCRIPT27673.CHR2.NIC	TLK1	TLK1	False	True	Pla	12.75051214557118	pNNC	known_nterm_known_splice_novel_cterm	kn_ks_nc
TRANSCRIPT27685.CHR2.NIC	TLK1	TLK1	False	True	Pla	36.83481286498341	pNNC	known_nterm_known_splice_novel_cterm	kn_ks_nc
TRANSCRIPT27629.CHR2.NIC	TLK1	TLK1	True	True	Low	53.83549572574498	pFSM	known_nterm_known_splice_known_cterm	kn_ks_kc
TRANSCRIPT27750.CHR2.NIC	METTL8	METTL8	False	True	Pla	4.250170715190394	pFSM	known_nterm_known_splice_known_cterm	kn_ks_kc
TRANSCRIPT27720.CHR2.NIC	DCAF17	DCAF17	True	True	Low	12.75051214557118	pNIC	combo_nterm_cterm	cnc
TRANSCRIPT27807.CHR2.NIC	DCAF17	DCAF17	False	True	Cle	36.83481286498341	pNNC	known_nterm_known_splice_novel_cterm	kn_ks_nc
TRANSCRIPT27828.CHR2.NNIC	CYBRD1	CYBRD1	False	True	Pla	9.917065002110917	pNNC	novel_nterm_known_splice_known_cterm	nn_ks_kc
TRANSCRIPT27878.CHR2.NNIC	SLC25A12	SLC25A12	False	True	Pla	46.75187786709432	pNNC	known_nterm_combo_splice_novel_cterm	kn_cs_nc
TRANSCRIPT27861.CHR2.NIC	SLC25A12	SLC25A12	False	True	Pla	17.000682860761575	pNNC	novel_nterm_novel_splice_known_cterm	nn_ns_kc
TRANSCRIPT27908.CHR2.NIC	SLC25A12	SLC25A12	False	True	Cle	39.66826000844367	pNNC	known_nterm_known_splice_novel_cterm	kn_ks_nc
TRANSCRIPT27910.CHR2.NIC	HAT1	HAT1	False	True	Cle	14.167235717301311	pNNC	known_nterm_known_splice_novel_cterm	kn_ks_nc
TRANSCRIPT27890.CHR2.NNIC	HAT1	HAT1	False	True	Pla	43.91843072363407	pNNC	novel_nterm_known_splice_known_cterm	nn_ks_kc
TRANSCRIPT27926.CHR2.NIC	METAP1D	METAP1D	False	True	Cle	9.917065002110917	pNNC	known_nterm_known_splice_novel_cterm	kn_ks_nc
TRANSCRIPT28051.CHR2.NIC	RAPGEF4	RAPGEF4	False	True	Cle	75.08634930169694	pNIC	known_nterm_combo_splice_known_cterm	kn_cs_kc
TRANSCRIPT28272.CHR2.NNIC	RAPGEF4	RAPGEF4	False	True	Low	89.25358501899827	pNNC	known_nterm_known_splice_novel_cterm	kn_ks_nc
TRANSCRIPT28297.CHR2.NIC	MAP3K20	MAP3K20	False	True	Pla	7.083617858650656	pFSM	known_nterm_known_splice_known_cterm	kn_ks_kc
TRANSCRIPT28310.CHR2.NNIC	SP3	SP3	True	True	Pla	19.83413000422184	pNNC	known_nterm_novel_splice_novel_cterm	kn_ns_nc
TRANSCRIPT28348.CHR2.NIC	SP3	SP3	False	True	Pla	62.33583715612577	pNNC	known_nterm_known_splice_novel_cterm	kn_ks_nc
TRANSCRIPT28379.CHR2.NIC	OLA1	OLA1	True	True	Cle	14.167235717301311	pNNC	known_nterm_known_splice_novel_cterm	kn_ks_nc
TRANSCRIPT28385.CHR2.NNIC	OLA1	OLA1	False	True	Pla	28.334471434602623	pNNC	known_nterm_novel_splice_novel_cterm	kn_ns_nc
TRANSCRIPT28406.CHR2.NIC	OLA1	OLA1	False	True	Low	41.084983580173805	pNNC	known_nterm_known_splice_novel_cterm	kn_ks_nc
TRANSCRIPT28473.CHR2.NIC	SCRN3	SCRN3	False	True	Pla	28.334471434602623	pFSM	known_nterm_known_splice_known_cterm	kn_ks_kc
TRANSCRIPT28428.CHR2.NNIC	GPR155	GPR155	False	True	Pla	21.250853575951968	pNNC	known_nterm_novel_splice_novel_cterm	kn_ns_nc
TRANSCRIPT28577.CHR2.NIC	CHN1	CHN1	False	True	Pla	48.16860143882446	pFSM	known_nterm_known_splice_known_cterm	kn_ks_kc
TRANSCRIPT28595.CHR2.NIC	ATF2	ATF2	False	True	Pla	26.91774786287249	pFSM	known_nterm_known_splice_known_cterm	kn_ks_kc
TRANSCRIPT28567.CHR2.NIC	ATF2	ATF2	False	True	Pla	48.16860143882446	pNNC	known_nterm_novel_splice_novel_cterm	kn_ns_nc
TRANSCRIPT28714.CHR2.NIC	ATF2	ATF2	False	True	Low	60.91911358439564	pNNC	known_nterm_known_splice_novel_cterm	kn_ks_nc
TRANSCRIPT28796.CHR2.NIC	LNPK	LNPK	False	True	Pla	12.75051214557118	pNNC	known_nterm_known_splice_novel_cterm	kn_ks_nc
TRANSCRIPT28799.CHR2.NIC	LNPK	LNPK	False	True	Low	32.58464214979301	pNNC	known_nterm_known_splice_novel_cterm	kn_ks_nc
TRANSCRIPT28937.CHR2.NNIC	HNRNPA3	HNRNPA3	False	True	Cle	151.58942217512404	pNNC	known_nterm_novel_splice_novel_cterm	kn_ns_nc
TRANSCRIPT29008.CHR2.NIC	NFE2L2	NFE2L2	False	True	Pla	45.3351542953642	pNNC	known_nterm_known_splice_novel_cterm	kn_ks_nc
TRANSCRIPT29009.CHR2.NIC	NFE2L2	NFE2L2	False	True	Pla	35.41808929325328	pNNC	known_nterm_known_splice_novel_cterm	kn_ks_nc
TRANSCRIPT29049.CHR2.NNIC	AGPS	AGPS	True	True	Cle	25.50102429114236	pNNC	known_nterm_known_splice_novel_cterm	kn_ks_nc
TRANSCRIPT29072.CHR2.NNIC	PDE11A	PDE11A	True	True	Cle	8.500341430380788	pFSM	known_nterm_known_splice_known_cterm	kn_ks_kc
TRANSCRIPT29102.CHR2.NNIC	RBM45	RBM45	True	True	Cle	21.250853575951968	pFSM	known_nterm_known_splice_known_cterm	kn_ks_kc
TRANSCRIPT29141.CHR2.NNIC	OSBPL6	OSBPL6	False	True	Pla	7.083617858650656	pFSM	known_nterm_known_splice_known_cterm	kn_ks_kc
TRANSCRIPT29157.CHR2.NIC	OSBPL6	OSBPL6	False	True	Pla	26.91774786287249	pNIC	known_nterm_combo_splice_known_cterm	kn_cs_kc
TRANSCRIPT29200.CHR2.NIC	OSBPL6	OSBPL6	False	True	Pla	41.084983580173805	pNNC	known_nterm_known_splice_novel_cterm	kn_ks_nc
TRANSCRIPT29386.CHR2.NIC	PLEKHA3	PLEKHA3	True	True	Low	75.08634930169694	pFSM	known_nterm_known_splice_known_cterm	kn_ks_kc
TRANSCRIPT29536.CHR2.NIC	SESTD1	SESTD1	True	True	Cle	15.583959289031442	pNIC	known_nterm_combo_splice_known_cterm	kn_cs_kc
TRANSCRIPT29692.CHR2.NIC	CWC22	CWC22	False	True	Pla	15.583959289031442	pNNC	known_nterm_known_splice_novel_cterm	kn_ks_nc
TRANSCRIPT29703.CHR2.NIC	CWC22	CWC22	False	True	Low	49.58532501055459	pNNC	known_nterm_known_splice_novel_cterm	kn_ks_nc
TRANSCRIPT29730.CHR2.NIC	UBE2E3	UBE2E3	False	True	Pla	59.50239001266551	pFSM	known_nterm_known_splice_known_cterm	kn_ks_kc
TRANSCRIPT29734.CHR2.NIC	UBE2E3	UBE2E3	False	True	Low	83.58669073207773	pNNC	known_nterm_known_splice_novel_cterm	kn_ks_nc
TRANSCRIPT29832.CHR2.NIC	CERKL	CERKL	True	True	Cle	21.250853575951968	pFSM	known_nterm_known_splice_known_cterm	kn_ks_kc
TRANSCRIPT29849.CHR2.NIC	CERKL	CERKL	False	True	Cle	26.91774786287249	pNNC	known_nterm_known_splice_novel_cterm	kn_ks_nc
TRANSCRIPT29860.CHR2.NIC	CERKL	CERKL	False	True	Pla	31.167918578062885	pNNC	known_nterm_known_splice_novel_cterm	kn_ks_nc
TRANSCRIPT30012.CHR2.NIC	PPP1R1C	PPP1R1C	False	True	Low	80.75324358861748	pNNC	known_nterm_novel_splice_novel_cterm	kn_ns_nc
TRANSCRIPT30046.CHR2.NIC	DNAJC10	DNAJC10	True	True	Pla	151.58942217512404	pFSM	known_nterm_known_splice_known_cterm	kn_ks_kc
TRANSCRIPT30179.CHR2.NNIC	NUP35	NUP35	True	True	Cle	7.083617858650656	pFSM	known_nterm_known_splice_known_cterm	kn_ks_kc
TRANSCRIPT30196.CHR2.NIC	NUP35	NUP35	False	True	Cle	8.500341430380788	pNNC	known_nterm_known_splice_novel_cterm	kn_ks_nc
TRANSCRIPT30204.CHR2.NIC	NUP35	NUP35	False	True	Cle	15.583959289031442	pNNC	known_nterm_known_splice_novel_cterm	kn_ks_nc
TRANSCRIPT30355.CHR2.NNIC	ZC3H15	ZC3H15	False	True	Pla	72.2529021582367	pNIC	known_nterm_combo_splice_known_cterm	kn_cs_kc
TRANSCRIPT30376.CHR2.NNIC	ZC3H15	ZC3H15	False	True	Pla	62.33583715612577	pNNC	known_nterm_combo_splice_novel_cterm	kn_cs_nc
TRANSCRIPT30378.CHR2.NIC	ZC3H15	ZC3H15	True	True	Pla	21.250853575951968	pNNC	known_nterm_known_splice_novel_cterm	kn_ks_nc
TRANSCRIPT30433.CHR2.NIC	ITGAV	ITGAV	False	True	Cle	243.67645433758256	pNNC	known_nterm_known_splice_novel_cterm	kn_ks_nc
TRANSCRIPT30488.CHR2.NIC	ITGAV	ITGAV	False	True	Cle	82.16996716034761	pNNC	known_nterm_known_splice_novel_cterm	kn_ks_nc
[truncated: 10,500 more rows]
