# Supplementary material for: A proteogenomic atlas of the human neural retina
Source: Front Genet. 2024 Sep 19;15:1451024. doi: 10.3389/fgene.2024.1451024 (PMC11450717; doi:10.3389/fgene.2024.1451024)
Supplement: Supplementary file 4 [file DataSheet1.csv]

isoform	length	structural_category	associated_gene	associated_transcript	subcategory	FL_count	gene_symbol
TRANSCRIPT39.CHR1.NNIC	3095	novel_not_in_catalog	ENSG00000227232	TRANSCRIPT39.CHR1.NNIC	intron_alternation_novel:14830-14969,exon_gain_novel:18367-18912,20287-24737,terminal_exon_misalignment_5:24892-29320,correct_polya_site_left:14404	8	WASH7P
TRANSCRIPT89.CHR1.NNIC	7549	novel_not_in_catalog	ENSG00000227232	TRANSCRIPT89.CHR1.NNIC	intron_alternation_novel:14830-14969,alt_donor_site_novel:18367-18912,terminal_exon_shift_novel:24892-29320,correct_polya_site_left:14404	22	WASH7P
TRANSCRIPT91.CHR1.NNIC	1796	novel_not_in_catalog	ENSG00000227232	TRANSCRIPT91.CHR1.NNIC	intron_alternation_novel:14830-14969,terminal_exon_shift_novel:24892-29320,correct_polya_site_left:14404	21	WASH7P
ENST00000469289.1	535	full-splice_match	ENSG00000243485	ENST00000469289.1		1	MIR1302-2HG
ENST00000417324.1	1187	full-splice_match	ENSG00000237613	ENST00000417324.1		125	FAM138A
TRANSCRIPT56.CHR1.NNIC	1784	novel_not_in_catalog	ENSG00000279457	TRANSCRIPT56.CHR1.NNIC	intron_shift:188890-195262,extra_intron_5:195417-199836,alternative_polya_site_left:184875	93	WASH9P
TRANSCRIPT119.CHR1.NNIC	2155	novel_not_in_catalog	ENSG00000279457	TRANSCRIPT119.CHR1.NNIC	exon_skipping_novel:188585-195262,extra_intron_5:195417-199836,alternative_polya_site_left:184875	14	WASH9P
TRANSCRIPT130.CHR1.NNIC	1634	novel_not_in_catalog	ENSG00000279457	TRANSCRIPT130.CHR1.NNIC	exon_skipping_novel:187578-188129,intron_shift:188890-195262,extra_intron_5:195417-199836,alternative_polya_site_left:184875	13	WASH9P
TRANSCRIPT392.CHR1.NNIC	2225	novel_not_in_catalog	novel_gene_chr1_393	TRANSCRIPT392.CHR1.NNIC		17	novel_gene_chr1_393
ENST00000448958.2	2250	full-splice_match	ENSG00000228463	ENST00000448958.2		1	RPL23AP21
TRANSCRIPT397.CHR1.NNIC	5616	novel_not_in_catalog	ENSG00000228463	TRANSCRIPT397.CHR1.NNIC	incomplete_intron_retention_3:261635-267302,fake_terminal_exon_5:268820-276500,alternative_polya_site_left:262759	31	RPL23AP21
ENST00000655765.1	1869	full-splice_match	ENSG00000237491	ENST00000655765.1		5	LINC01409
ENST00000457084.1	566	full-splice_match	ENSG00000237491	ENST00000457084.1		25	LINC01409
ENST00000665867.1	1078	full-splice_match	ENSG00000237491	ENST00000665867.1		23	LINC01409
TRANSCRIPT262.CHR1.NNIC	5463	novel_not_in_catalog	ENSG00000228794	TRANSCRIPT262.CHR1.NNIC	extra_intron_novel:853479-853527,intron_shift:855122-856448,major_exon_elongation_5:68,alternative_polya_site_right:859458	15	LINC01128
TRANSCRIPT307.CHR1.NNIC	6776	novel_not_in_catalog	ENSG00000228794	TRANSCRIPT307.CHR1.NNIC	exon_gain_known:829105-847653,847807-851926,extra_intron_novel:853479-853527,major_exon_elongation_5:58,correct_polya_site_right:859444	6	LINC01128
TRANSCRIPT336.CHR1.NNIC	6680	novel_not_in_catalog	ENSG00000228794	TRANSCRIPT336.CHR1.NNIC	exon_gain_known:829105-847653,847807-851926,exon_skipping_known:852111-853390,extra_intron_novel:853479-853527,major_exon_elongation_5:58,correct_polya_site_right:859444	6	LINC01128
TRANSCRIPT355.CHR1.NNIC	6469	novel_not_in_catalog	ENSG00000228794	TRANSCRIPT355.CHR1.NNIC	exon_skipping_known:852111-853390,extra_intron_novel:853479-853527,correct_polya_site_right:859444	3	LINC01128
ENST00000669922.1	5441	full-splice_match	ENSG00000228794	ENST00000669922.1		6	LINC01128
ENST00000668541.1	987	full-splice_match	ENSG00000228794	ENST00000668541.1		1	LINC01128
ENST00000660797.1	1215	full-splice_match	ENSG00000228794	ENST00000660797.1		1	LINC01128
ENST00000417705.1	1389	full-splice_match	ENSG00000223764	ENST00000417705.1		4	LINC02593
ENST00000618323.5	3468	full-splice_match	ENSG00000187634	ENST00000618323.5		2	SAMD11
TRANSCRIPT529.CHR1.NNIC	2382	novel_not_in_catalog	ENSG00000187634	TRANSCRIPT529.CHR1.NNIC	alternative_structure_novel:933974-935771,correct_polya_site_right:944583	42	SAMD11
TRANSCRIPT531.CHR1.NNIC	2430	novel_not_in_catalog	ENSG00000187634	TRANSCRIPT531.CHR1.NNIC	alternative_structure_novel:933974-935771,correct_polya_site_right:944583	14	SAMD11
TRANSCRIPT556.CHR1.NNIC	2573	novel_not_in_catalog	ENSG00000187634	TRANSCRIPT556.CHR1.NNIC	alternative_structure_novel:933974-935771,intron_retention:943059-943252,correct_polya_site_right:944583	10	SAMD11
TRANSCRIPT463.CHR1.NIC	4726	novel_in_catalog	ENSG00000188976	TRANSCRIPT463.CHR1.NIC	intron_shift:944801-945041,major_exon_elongation_5:1300,alternative_polya_site_left:943549	170	NOC2L
ENST00000327044.7	2757	full-splice_match	ENSG00000188976	ENST00000327044.7		347	NOC2L
ENST00000304952.11	885	full-splice_match	ENSG00000188290	ENST00000304952.11		9	HES4
ENST00000484667.2	667	full-splice_match	ENSG00000188290	ENST00000484667.2		24	HES4
TRANSCRIPT728.CHR1.NIC	1032	novel_in_catalog	ENSG00000188290	TRANSCRIPT728.CHR1.NIC	intron_retention:999614-999691,major_exon_elongation_5:65,correct_polya_site_left:998960	6	HES4
ENST00000481869.1	1038	full-splice_match	ENSG00000188290	ENST00000481869.1		1	HES4
ENST00000624697.4	787	full-splice_match	ENSG00000187608	ENST00000624697.4		3	ISG15
ENST00000379370.7	7326	full-splice_match	ENSG00000188157	ENST00000379370.7		31	AGRN
ENST00000456409.6	957	full-splice_match	ENSG00000217801	ENST00000456409.6		1	ENSG00000217801
ENST00000467751.5	2099	full-splice_match	ENSG00000131591	ENST00000467751.5		1	C1orf159
TRANSCRIPT655.CHR1.NIC	2122	novel_in_catalog	ENSG00000131591	TRANSCRIPT655.CHR1.NIC	exon_gain_known:1092104-1105955,1106050-1116059,exon_elongation_5:12,correct_polya_site_left:1081817	4	C1orf159
ENST00000379325.7	2010	full-splice_match	ENSG00000131591	ENST00000379325.7		7	C1orf159
TRANSCRIPT678.CHR1.NIC	2294	novel_in_catalog	ENSG00000131591	TRANSCRIPT678.CHR1.NIC	intron_retention:1084087-1084352,exon_elongation_5:12,correct_polya_site_left:1081817	32	C1orf159
TRANSCRIPT680.CHR1.NIC	2453	novel_in_catalog	ENSG00000131591	TRANSCRIPT680.CHR1.NIC	alt_acceptor_site_known:1090588-1091471,exon_elongation_5:18,correct_polya_site_left:1081817	5	C1orf159
ENST00000421241.7	1832	full-splice_match	ENSG00000131591	ENST00000421241.7		17	C1orf159
TRANSCRIPT692.CHR1.NIC	3334	novel_in_catalog	ENSG00000131591	TRANSCRIPT692.CHR1.NIC	intron_retention:1091375-1091471,exon_elongation_5:15,correct_polya_site_left:1081817	5	C1orf159
TRANSCRIPT698.CHR1.NIC	1952	novel_in_catalog	ENSG00000131591	TRANSCRIPT698.CHR1.NIC	intron_retention:1084384-1084480,exon_elongation_5:18,correct_polya_site_left:1081818	5	C1orf159
TRANSCRIPT701.CHR1.NIC	3217	novel_in_catalog	ENSG00000131591	TRANSCRIPT701.CHR1.NIC	intron_retention:1082988-1084352,exon_elongation_5:15,correct_polya_site_left:1081818	6	C1orf159
TRANSCRIPT707.CHR1.NIC	4266	novel_in_catalog	ENSG00000131591	TRANSCRIPT707.CHR1.NIC	intron_retention:1082988-1083914,intron_retention:1091375-1091471,exon_elongation_5:21,correct_polya_site_left:1081818	7	C1orf159
ENST00000497869.5	1707	full-splice_match	ENSG00000186827	ENST00000497869.5		2	TNFRSF4
TRANSCRIPT767.CHR1.NNIC	2344	novel_not_in_catalog	ENSG00000078808	TRANSCRIPT767.CHR1.NNIC	alt_donor_site_novel:1228947-1231506,correct_polya_site_left:1216905	35	SDF4
ENST00000360001.12	1933	full-splice_match	ENSG00000078808	ENST00000360001.12		435	SDF4
TRANSCRIPT773.CHR1.NNIC	3762	novel_not_in_catalog	ENSG00000078808	TRANSCRIPT773.CHR1.NNIC	alt_acceptor_site_novel:1220731-1223243,correct_polya_site_left:1216905	14	SDF4
ENST00000263741.12	2079	full-splice_match	ENSG00000078808	ENST00000263741.12		25	SDF4
ENST00000660930.1	2137	full-splice_match	ENSG00000078808	ENST00000660930.1		4	SDF4
TRANSCRIPT785.CHR1.NIC	6341	novel_in_catalog	ENSG00000078808	TRANSCRIPT785.CHR1.NIC	intron_retention:1218928-1223243,major_exon_elongation_5:66,correct_polya_site_left:1216905	22	SDF4
ENST00000450390.6	2455	full-splice_match	ENSG00000160087	ENST00000450390.6		1	UBE2J2
ENST00000473215.5	1028	full-splice_match	ENSG00000160087	ENST00000473215.5		4	UBE2J2
TRANSCRIPT826.CHR1.NIC	3071	novel_in_catalog	ENSG00000160087	TRANSCRIPT826.CHR1.NIC	alt_donor_site_known:1267993-1272852,correct_polya_site_left:1253908	8	UBE2J2
ENST00000360466.6	1047	full-splice_match	ENSG00000160087	ENST00000360466.6		1	UBE2J2
ENST00000349431.11	2260	full-splice_match	ENSG00000160087	ENST00000349431.11		139	UBE2J2
ENST00000400929.6	1057	full-splice_match	ENSG00000160087	ENST00000400929.6		35	UBE2J2
TRANSCRIPT839.CHR1.NNIC	2198	novel_not_in_catalog	ENSG00000160087	TRANSCRIPT839.CHR1.NNIC	exon_skipping_novel:1255488-1256991,exon_elongation_5:15,correct_polya_site_left:1253908	36	UBE2J2
TRANSCRIPT843.CHR1.NIC	3703	novel_in_catalog	ENSG00000160087	TRANSCRIPT843.CHR1.NIC	intron_retention:1255488-1256044,intron_retention:1256126-1256991,exon_elongation_5:15,correct_polya_site_left:1253907	14	UBE2J2
TRANSCRIPT846.CHR1.NNIC	2067	novel_not_in_catalog	ENSG00000160087	TRANSCRIPT846.CHR1.NNIC	exon_skipping_novel:1255488-1256991,exon_elongation_5:14,alternative_polya_site_left:1253908	10	UBE2J2
TRANSCRIPT847.CHR1.NNIC	2011	novel_not_in_catalog	ENSG00000160087	TRANSCRIPT847.CHR1.NNIC	exon_skipping_novel:1255488-1256991,alternative_structure_novel:1257311-1273665,exon_elongation_5:10,alternative_polya_site_left:1253908	6	UBE2J2
ENST00000461142.3	837	full-splice_match	ENSG00000160087	ENST00000461142.3		4	UBE2J2
TRANSCRIPT813.CHR1.NIC	3964	novel_in_catalog	ENSG00000162572	TRANSCRIPT813.CHR1.NIC	incomplete_intron_retention_5:1284091-1285925,correct_polya_site_right:1292030	32	SCNN1D
ENST00000354700.10	3793	full-splice_match	ENSG00000131584	ENST00000354700.10		158	ACAP3
TRANSCRIPT896.CHR1.NIC	4651	novel_in_catalog	ENSG00000131584	TRANSCRIPT896.CHR1.NIC	intron_retention:1303282-1304085,exon_elongation_5:14,correct_polya_site_left:1292351	21	ACAP3
TRANSCRIPT900.CHR1.NNIC	3802	novel_not_in_catalog	ENSG00000131584	TRANSCRIPT900.CHR1.NNIC	exon_skipping_novel:1300069-1300508,exon_elongation_5:14,correct_polya_site_left:1292351	25	ACAP3
TRANSCRIPT920.CHR1.NIC	3748	novel_in_catalog	ENSG00000131584	TRANSCRIPT920.CHR1.NIC	extra_intron_known:1304144-1307768,correct_polya_site_left:1292351	24	ACAP3
ENST00000492936.5	5319	full-splice_match	ENSG00000131584	ENST00000492936.5		2	ACAP3
ENST00000527098.5	2004	full-splice_match	ENSG00000127054	ENST00000527098.5		1	INTS11
TRANSCRIPT1095.CHR1.NIC	2075	novel_in_catalog	ENSG00000127054	TRANSCRIPT1095.CHR1.NIC	alt_acceptor_site_known:1319434-1320455,exon_elongation_5:37,correct_polya_site_left:1311585	18	INTS11
ENST00000435064.6	2114	full-splice_match	ENSG00000127054	ENST00000435064.6		220	INTS11
ENST00000323275.10	2450	full-splice_match	ENSG00000127054	ENST00000323275.10		1	INTS11
TRANSCRIPT1110.CHR1.NIC	2632	novel_in_catalog	ENSG00000127054	TRANSCRIPT1110.CHR1.NIC	intron_retention:1320530-1320995,exon_elongation_5:37,correct_polya_site_left:1311585	19	INTS11
TRANSCRIPT1127.CHR1.NIC	2252	novel_in_catalog	ENSG00000127054	TRANSCRIPT1127.CHR1.NIC	intron_retention:1312701-1312786,exon_elongation_5:37,correct_polya_site_left:1311585	11	INTS11
ENST00000419704.5	1798	full-splice_match	ENSG00000127054	ENST00000419704.5		2	INTS11
ENST00000490853.5	704	full-splice_match	ENSG00000127054	ENST00000490853.5		1	INTS11
ENST00000429572.5	1104	full-splice_match	ENSG00000127054	ENST00000429572.5		1	INTS11
TRANSCRIPT1221.CHR1.NNIC	1983	novel_not_in_catalog	ENSG00000224051	TRANSCRIPT1221.CHR1.NNIC	extra_intron_novel:1328464-1328647,exon_elongation_5:13,correct_polya_site_right:1328896	9	CPTP
ENST00000464957.1	1101	full-splice_match	ENSG00000224051	ENST00000464957.1		21	CPTP
ENST00000339381.6	3475	full-splice_match	ENSG00000169962	ENST00000339381.6		3	TAS1R3
ENST00000378888.10	3305	full-splice_match	ENSG00000107404	ENST00000378888.10		24	DVL1
ENST00000378891.9	2926	full-splice_match	ENSG00000107404	ENST00000378891.9		7	DVL1
ENST00000309212.11	2293	full-splice_match	ENSG00000162576	ENST00000309212.11		109	MXRA8
TRANSCRIPT1254.CHR1.NIC	2132	novel_in_catalog	ENSG00000162576	TRANSCRIPT1254.CHR1.NIC	intron_shift:1353929-1354029,major_exon_elongation_5:147,correct_polya_site_left:1352690	6	MXRA8
ENST00000342753.8	2231	full-splice_match	ENSG00000162576	ENST00000342753.8		2	MXRA8
TRANSCRIPT1261.CHR1.NIC	2556	novel_in_catalog	ENSG00000162576	TRANSCRIPT1261.CHR1.NIC	intron_retention:1354233-1354353,major_exon_elongation_5:135,correct_polya_site_left:1352684	20	MXRA8
ENST00000378853.3	875	full-splice_match	ENSG00000175756	ENST00000378853.3		42	AURKAIP1
ENST00000321751.9	798	full-splice_match	ENSG00000175756	ENST00000321751.9		14	AURKAIP1
ENST00000338370.7	1072	full-splice_match	ENSG00000175756	ENST00000338370.7		14	AURKAIP1
TRANSCRIPT1303.CHR1.NIC	5093	novel_in_catalog	ENSG00000221978	TRANSCRIPT1303.CHR1.NIC	alt_acceptor_site_known:1392804-1393395,alt_donor_site_known:1398672-1398987,exon_elongation_5:11,correct_polya_site_left:1385710	96	CCNL2
ENST00000448629.7	1759	full-splice_match	ENSG00000224870	ENST00000448629.7		21	MRPL20-AS1
ENST00000444362.3	1759	full-splice_match	ENSG00000224870	ENST00000444362.3		19	MRPL20-AS1
ENST00000418833.2	2196	full-splice_match	ENSG00000224870	ENST00000418833.2		55	MRPL20-AS1
ENST00000570344.1	515	full-splice_match	ENSG00000224870	ENST00000570344.1		1	MRPL20-AS1
ENST00000685968.1	2170	full-splice_match	ENSG00000224870	ENST00000685968.1		11	MRPL20-AS1
ENST00000576232.1	585	full-splice_match	ENSG00000224870	ENST00000576232.1		1	MRPL20-AS1
ENST00000344843.12	700	full-splice_match	ENSG00000242485	ENST00000344843.12		56	MRPL20
ENST00000487659.1	1693	full-splice_match	ENSG00000242485	ENST00000487659.1		4	MRPL20
ENST00000482352.1	1049	full-splice_match	ENSG00000242485	ENST00000482352.1		14	MRPL20
ENST00000427211.3	1976	full-splice_match	ENSG00000235098	ENST00000427211.3		10	ANKRD65
ENST00000428932.1	543	full-splice_match	ENSG00000225905	ENST00000428932.1		2	ANKRD65-AS1
ENST00000476993.2	4492	full-splice_match	ENSG00000179403	ENST00000476993.2		1	VWA1
TRANSCRIPT1404.CHR1.NNIC	2947	novel_not_in_catalog	ENSG00000215915	TRANSCRIPT1404.CHR1.NNIC	extra_intron_novel:1439344-1450680,extra_intron_5:1435822-1436926,extra_intron_5:1437485-1439080,alternative_polya_site_right:1469285	5	ATAD3C
ENST00000484537.2	506	full-splice_match	ENSG00000215915	ENST00000484537.2		2	ATAD3C
TRANSCRIPT1377.CHR1.NNIC	4786	novel_not_in_catalog	ENSG00000160072	TRANSCRIPT1377.CHR1.NNIC	exon_gain_novel:1477351-1477750,1477849-1478643,alt_acceptor_site_known:1489275-1489691,exon_elongation_5:16,correct_polya_site_right:1497857	6	ATAD3B
TRANSCRIPT1378.CHR1.NNIC	4221	novel_not_in_catalog	ENSG00000160072	TRANSCRIPT1378.CHR1.NNIC	exon_gain_novel:1477351-1477750,1477849-1478643,exon_elongation_5:16,correct_polya_site_right:1497857	5	ATAD3B
TRANSCRIPT1385.CHR1.NNIC	3495	novel_not_in_catalog	ENSG00000160072	TRANSCRIPT1385.CHR1.NNIC	alt_acceptor_site_novel:1477351-1477750,exon_gain_novel:1489275-1489691,1489827-1490256,exon_elongation_5:16,alternative_polya_site_right:1496201	3	ATAD3B
TRANSCRIPT1397.CHR1.NNIC	5581	novel_not_in_catalog	ENSG00000160072	TRANSCRIPT1397.CHR1.NNIC	alt_acceptor_site_novel:1477351-1477750,alt_acceptor_site_known:1489275-1489691,exon_elongation_5:16,correct_polya_site_right:1497857	10	ATAD3B
TRANSCRIPT1398.CHR1.NNIC	3363	novel_not_in_catalog	ENSG00000160072	TRANSCRIPT1398.CHR1.NNIC	alt_acceptor_site_novel:1477351-1477750,exon_elongation_5:16,alternative_polya_site_right:1496204	20	ATAD3B
TRANSCRIPT1407.CHR1.NNIC	5998	novel_not_in_catalog	ENSG00000160072	TRANSCRIPT1407.CHR1.NNIC	alt_acceptor_site_novel:1477351-1477750,intron_retention:1489275-1490256,exon_elongation_5:16,correct_polya_site_right:1497857	13	ATAD3B
TRANSCRIPT1390.CHR1.NNIC	2417	novel_not_in_catalog	ENSG00000197785	TRANSCRIPT1390.CHR1.NNIC	extra_intron_novel:1512237-1512322,exon_elongation_5:20,correct_polya_site_right:1534687	8	ATAD3A
TRANSCRIPT1391.CHR1.NIC	2578	novel_in_catalog	ENSG00000197785	TRANSCRIPT1391.CHR1.NIC	exon_gain_known:1526532-1527160,1527239-1527694,exon_elongation_5:17,correct_polya_site_right:1534687	3	ATAD3A
ENST00000378756.8	2481	full-splice_match	ENSG00000197785	ENST00000378756.8		29	ATAD3A
ENST00000291386.4	1284	full-splice_match	ENSG00000160075	ENST00000291386.4		388	SSU72
TRANSCRIPT1434.CHR1.NIC	3031	novel_in_catalog	ENSG00000160075	TRANSCRIPT1434.CHR1.NIC	intron_retention:1542168-1543868,exon_elongation_5:47,correct_polya_site_left:1541674	29	SSU72
ENST00000378726.1	2238	full-splice_match	ENSG00000160075	ENST00000378726.1		5	SSU72
ENST00000359060.5	4176	full-splice_match	ENSG00000160075	ENST00000359060.5		109	SSU72
ENST00000489635.5	3034	full-splice_match	ENSG00000197530	ENST00000489635.5		2	MIB2
ENST00000355826.10	3206	full-splice_match	ENSG00000197530	ENST00000355826.10		12	MIB2
TRANSCRIPT1479.CHR1.NIC	3156	novel_in_catalog	ENSG00000197530	TRANSCRIPT1479.CHR1.NIC	terminal_exon_shift_known:1616101-1616507,correct_polya_site_right:1630610	10	MIB2
TRANSCRIPT1481.CHR1.NIC	3373	novel_in_catalog	ENSG00000197530	TRANSCRIPT1481.CHR1.NIC	terminal_exon_shift_known:1616101-1616507,correct_polya_site_right:1630610	9	MIB2
TRANSCRIPT1482.CHR1.NIC	3114	novel_in_catalog	ENSG00000197530	TRANSCRIPT1482.CHR1.NIC	terminal_exon_shift_known:1616101-1616507,alt_donor_site_known:1623483-1623773,correct_polya_site_right:1630610	5	MIB2
TRANSCRIPT1486.CHR1.NIC	3331	novel_in_catalog	ENSG00000197530	TRANSCRIPT1486.CHR1.NIC	terminal_exon_shift_known:1616101-1616507,correct_polya_site_right:1630610	35	MIB2
TRANSCRIPT1513.CHR1.NIC	4327	novel_in_catalog	ENSG00000197530	TRANSCRIPT1513.CHR1.NIC	terminal_exon_shift_known:1616101-1616507,correct_polya_site_right:1630610	14	MIB2
ENST00000463492.1	486	full-splice_match	ENSG00000197530	ENST00000463492.1		1	MIB2
ENST00000477990.1	2821	full-splice_match	ENSG00000197530	ENST00000477990.1		6	MIB2
ENST00000378675.7	1309	full-splice_match	ENSG00000189409	ENST00000378675.7		1	MMP23B
ENST00000340677.9	2534	full-splice_match	ENSG00000248333	ENST00000340677.9		18	CDK11B
ENST00000407249.7	2677	full-splice_match	ENSG00000248333	ENST00000407249.7		9	CDK11B
ENST00000341832.11	2992	full-splice_match	ENSG00000248333	ENST00000341832.11		34	CDK11B
TRANSCRIPT1574.CHR1.NNIC	3157	novel_not_in_catalog	ENSG00000248333	TRANSCRIPT1574.CHR1.NNIC	intron_shift:1649638-1652468,major_exon_elongation_5:198,correct_polya_site_left:1635228	5	CDK11B
ENST00000611150.3	2350	full-splice_match	ENSG00000248333	ENST00000611150.3		3	CDK11B
TRANSCRIPT2180.CHR1.NIC	2407	novel_in_catalog	ENSG00000248333	TRANSCRIPT2180.CHR1.NIC	incomplete_intron_retention_3:1649638-1652438,exon_skipping_known:1655485-1657374,major_exon_elongation_5:230,alternative_polya_site_left:1650689	6	CDK11B
TRANSCRIPT1903.CHR1.NNIC	5157	novel_not_in_catalog	ENSG00000189339	TRANSCRIPT1903.CHR1.NNIC	extra_intron_novel:1663517-1664311,terminal_exon_misalignment_5:1676847-1683439,correct_polya_site_left:1661477	6	SLC35E2B
TRANSCRIPT1909.CHR1.NNIC	5759	novel_not_in_catalog	ENSG00000189339	TRANSCRIPT1909.CHR1.NNIC	extra_intron_novel:1663527-1664238,terminal_exon_shift_novel:1676847-1683439,correct_polya_site_left:1661479	9	SLC35E2B
TRANSCRIPT1910.CHR1.NNIC	5303	novel_not_in_catalog	ENSG00000189339	TRANSCRIPT1910.CHR1.NNIC	extra_intron_novel:1663527-1664238,major_exon_elongation_5:67,correct_polya_site_left:1661479	8	SLC35E2B
TRANSCRIPT1920.CHR1.NNIC	5417	novel_not_in_catalog	ENSG00000189339	TRANSCRIPT1920.CHR1.NNIC	extra_intron_novel:1663546-1664143,major_exon_elongation_5:67,correct_polya_site_left:1661479	5	SLC35E2B
TRANSCRIPT1975.CHR1.NNIC	6495	novel_not_in_catalog	ENSG00000189339	TRANSCRIPT1975.CHR1.NNIC	terminal_exon_shift_novel:1676847-1683439,correct_polya_site_left:1661455	9	SLC35E2B
ENST00000611123.1	5948	full-splice_match	ENSG00000189339	ENST00000611123.1		24	SLC35E2B
TRANSCRIPT2058.CHR1.NNIC	6220	novel_not_in_catalog	ENSG00000189339	TRANSCRIPT2058.CHR1.NNIC	intron_retention:1669737-1670097,exon_skipping_novel:1670152-1675462,terminal_exon_shift_novel:1676847-1683439,correct_polya_site_left:1661455	10	SLC35E2B
TRANSCRIPT2177.CHR1.NNIC	2228	novel_not_in_catalog	ENSG00000189339	TRANSCRIPT2177.CHR1.NNIC	terminal_exon_shift_novel:1676847-1683439,correct_polya_site_left:1670425	17	SLC35E2B
ENST00000481276.1	2199	full-splice_match	ENSG00000189339	ENST00000481276.1		7	SLC35E2B
ENST00000480991.1	2860	full-splice_match	ENSG00000189339	ENST00000480991.1		8	SLC35E2B
ENST00000378633.5	2458	full-splice_match	ENSG00000008128	ENST00000378633.5		1	CDK11A
ENST00000404249.8	2984	full-splice_match	ENSG00000008128	ENST00000404249.8		5	CDK11A
ENST00000358779.9	2419	full-splice_match	ENSG00000008128	ENST00000358779.9		5	CDK11A
TRANSCRIPT1596.CHR1.NIC	3138	novel_in_catalog	ENSG00000008128	TRANSCRIPT1596.CHR1.NIC	alternative_structure_known:1703996-1704222,major_exon_elongation_5:214,correct_polya_site_left:1702386	7	CDK11A
TRANSCRIPT2131.CHR1.NIC	3667	novel_in_catalog	ENSG00000008128	TRANSCRIPT2131.CHR1.NIC	incomplete_intron_retention_3:1712401-1716345,intron_shift:1716479-1719357,major_exon_elongation_5:214,alternative_polya_site_left:1713464	16	CDK11A
ENST00000341426.9	3235	full-splice_match	ENSG00000008130	ENST00000341426.9		67	NADK
ENST00000341991.7	3098	full-splice_match	ENSG00000008130	ENST00000341991.7		1	NADK
ENST00000464373.1	722	full-splice_match	ENSG00000008130	ENST00000464373.1		2	NADK
ENST00000378609.9	3163	full-splice_match	ENSG00000078369	ENST00000378609.9		71	GNB1
TRANSCRIPT1858.CHR1.NIC	4252	novel_in_catalog	ENSG00000078369	TRANSCRIPT1858.CHR1.NIC	terminal_exon_shift_known:1825500-1832231,alternative_polya_site_left:1784581	39009	GNB1
ENST00000610897.4	3145	full-splice_match	ENSG00000078369	ENST00000610897.4		28	GNB1
TRANSCRIPT1967.CHR1.NIC	3695	novel_in_catalog	ENSG00000078369	TRANSCRIPT1967.CHR1.NIC	intron_retention:1787054-1787321,terminal_exon_shift_known:1825500-1832231,correct_polya_site_left:1785285	1539	GNB1
ENST00000437146.1	423	full-splice_match	ENSG00000078369	ENST00000437146.1		1	GNB1
ENST00000310991.8	935	full-splice_match	ENSG00000178821	ENST00000310991.8		1	TMEM52
ENST00000602604.1	878	full-splice_match	ENSG00000178821	ENST00000602604.1		1	TMEM52
ENST00000640067.1	1632	full-splice_match	ENSG00000187730	ENST00000640067.1		1	GABRD
ENST00000378585.7	1914	full-splice_match	ENSG00000187730	ENST00000378585.7		62	GABRD
ENST00000638771.1	1707	full-splice_match	ENSG00000187730	ENST00000638771.1		8	GABRD
ENST00000640030.1	1578	full-splice_match	ENSG00000187730	ENST00000640030.1		1	GABRD
ENST00000638604.1	2377	full-splice_match	ENSG00000187730	ENST00000638604.1		7	GABRD
ENST00000639070.1	2171	full-splice_match	ENSG00000187730	ENST00000639070.1		1	GABRD
ENST00000639935.1	561	full-splice_match	ENSG00000187730	ENST00000639935.1		2	GABRD
ENST00000378567.8	2385	full-splice_match	ENSG00000067606	ENST00000378567.8		92	PRKCZ
ENST00000400921.6	2294	full-splice_match	ENSG00000067606	ENST00000400921.6		142	PRKCZ
ENST00000461106.6	1916	full-splice_match	ENSG00000067606	ENST00000461106.6		7	PRKCZ
TRANSCRIPT2475.CHR1.NIC	2373	novel_in_catalog	ENSG00000067606	TRANSCRIPT2475.CHR1.NIC	terminal_exon_shift_known:2104896-2135261,alternative_polya_site_right:2185722	11	PRKCZ
TRANSCRIPT2479.CHR1.NIC	2366	novel_in_catalog	ENSG00000067606	TRANSCRIPT2479.CHR1.NIC	exon_skipping_known:2144342-2148871,alternative_polya_site_right:2185722	13	PRKCZ
TRANSCRIPT2485.CHR1.NNIC	4835	novel_not_in_catalog	ENSG00000162585	TRANSCRIPT2485.CHR1.NNIC	exon_skipping_novel:2187207-2193638,alternative_polya_site_left:2181788	18	FAAP20
TRANSCRIPT2492.CHR1.NIC	856	novel_in_catalog	ENSG00000162585	TRANSCRIPT2492.CHR1.NIC	exon_gain_known:2189782-2192844,2192976-2193638,correct_polya_site_left:2189551	4	FAAP20
ENST00000400918.7	811	full-splice_match	ENSG00000162585	ENST00000400918.7		15	FAAP20
ENST00000420515.1	1544	full-splice_match	ENSG00000162585	ENST00000420515.1		3	FAAP20
ENST00000400919.7	1413	full-splice_match	ENSG00000162585	ENST00000400919.7		4	FAAP20
ENST00000333854.2	1253	full-splice_match	ENSG00000182873	ENST00000333854.2		4	PRKCZ-AS1
ENST00000378536.5	6083	full-splice_match	ENSG00000157933	ENST00000378536.5		19	SKI
TRANSCRIPT2519.CHR1.NNIC	1807	novel_not_in_catalog	ENSG00000116151	TRANSCRIPT2519.CHR1.NNIC	exon_gain_novel:2321580-2322024,2322192-2324096,correct_polya_site_left:2321254	6	MORN1
ENST00000378531.8	1645	full-splice_match	ENSG00000116151	ENST00000378531.8		14	MORN1
TRANSCRIPT2531.CHR1.NIC	6945	novel_in_catalog	ENSG00000116151	TRANSCRIPT2531.CHR1.NIC	intron_retention:2321580-2324096,major_exon_elongation_5:159,alternative_polya_site_left:2318629	20	MORN1
TRANSCRIPT2535.CHR1.NIC	3809	novel_in_catalog	ENSG00000116151	TRANSCRIPT2535.CHR1.NIC	alternative_structure_known:2324144-2336468,extra_intron_3:2321580-2324096,major_exon_elongation_5:56,alternative_polya_site_left:2319206	8	MORN1
TRANSCRIPT2557.CHR1.NIC	5778	novel_in_catalog	ENSG00000116151	TRANSCRIPT2557.CHR1.NIC	intron_retention:2332754-2336468,major_exon_elongation_5:56,correct_polya_site_left:2332079	13	MORN1
TRANSCRIPT2565.CHR1.NIC	8068	novel_in_catalog	ENSG00000116151	TRANSCRIPT2565.CHR1.NIC	intron_retention:2355465-2357431,alternative_polya_site_left:2350417	12	MORN1
TRANSCRIPT2591.CHR1.NIC	2479	novel_in_catalog	ENSG00000116151	TRANSCRIPT2591.CHR1.NIC	alternative_structure_known:2371906-2372480,exon_elongation_5:6,alternative_polya_site_left:2370352	7	MORN1
TRANSCRIPT2592.CHR1.NNIC	3362	novel_not_in_catalog	ENSG00000116151	TRANSCRIPT2592.CHR1.NNIC	alternative_structure_novel:2370810-2371107,exon_elongation_5:6,alternative_polya_site_left:2369746	14	MORN1
TRANSCRIPT2597.CHR1.NNIC	2010	novel_not_in_catalog	ENSG00000116151	TRANSCRIPT2597.CHR1.NNIC	alternative_structure_novel:2370946-2371651,exon_elongation_5:6,alternative_polya_site_left:2370690	7	MORN1
TRANSCRIPT2637.CHR1.NIC	3812	novel_in_catalog	ENSG00000116151	TRANSCRIPT2637.CHR1.NIC	incomplete_intron_retention_3:2379228-2384977,intron_retention:2385066-2385806,intron_retention:2385898-2387418,exon_gain_known:2388338-2389924,2389997-2391457,exon_elongation_5:42,alternative_polya_site_left:2384145	8	MORN1
ENST00000475812.1	552	full-splice_match	ENSG00000116151	ENST00000475812.1		2	MORN1
TRANSCRIPT2657.CHR1.NNIC	3260	novel_not_in_catalog	ENSG00000157916	TRANSCRIPT2657.CHR1.NNIC	exon_gain_novel:2391959-2393207,2393356-2395783,major_exon_elongation_5:78,correct_polya_site_right:2405442	26	RER1
TRANSCRIPT2658.CHR1.NNIC	3161	novel_not_in_catalog	ENSG00000157916	TRANSCRIPT2658.CHR1.NNIC	exon_gain_novel:2391959-2394646,2394729-2395783,exon_elongation_5:45,correct_polya_site_right:2405442	13	RER1
ENST00000378512.5	1404	full-splice_match	ENSG00000157916	ENST00000378512.5		19	RER1
ENST00000605895.6	3028	full-splice_match	ENSG00000157916	ENST00000605895.6		313	RER1
ENST00000488353.2	2469	full-splice_match	ENSG00000157916	ENST00000488353.2		9	RER1
ENST00000447513.7	2835	full-splice_match	ENSG00000157911	ENST00000447513.7		264	PEX10
ENST00000288774.8	2905	full-splice_match	ENSG00000157911	ENST00000288774.8		13	PEX10
TRANSCRIPT2750.CHR1.NNIC	5167	novel_not_in_catalog	ENSG00000149527	TRANSCRIPT2750.CHR1.NNIC	exon_gain_known:2502410-2503616,2503644-2503921,extra_intron_novel:2505274-2505321,exon_elongation_5:42,alternative_polya_site_right:2505807	59	PLCH2
TRANSCRIPT2776.CHR1.NNIC	5014	novel_not_in_catalog	ENSG00000149527	TRANSCRIPT2776.CHR1.NNIC	terminal_exon_shift_known:2467663-2478475,exon_gain_known:2502410-2503616,2503644-2503921,alternative_polya_site_right:2505808	116	PLCH2
TRANSCRIPT2816.CHR1.NNIC	5147	novel_not_in_catalog	ENSG00000149527	TRANSCRIPT2816.CHR1.NNIC	alt_donor_site_novel:2476652-2478475,exon_gain_known:2502410-2503616,2503644-2503921,exon_elongation_5:34,alternative_polya_site_right:2505808	141	PLCH2
ENST00000378486.8	4870	full-splice_match	ENSG00000149527	ENST00000378486.8		8	PLCH2
TRANSCRIPT2885.CHR1.NNIC	5711	novel_not_in_catalog	novel_gene_chr1_2886	TRANSCRIPT2885.CHR1.NNIC		6	novel_gene_chr1_2886
TRANSCRIPT2949.CHR1.NIC	2630	novel_in_catalog	ENSG00000157881	TRANSCRIPT2949.CHR1.NIC	alt_acceptor_site_known:2510749-2511337,exon_elongation_5:17,correct_polya_site_left:2508531	131	PANK4
ENST00000378466.9	2641	full-splice_match	ENSG00000157881	ENST00000378466.9		543	PANK4
TRANSCRIPT2993.CHR1.NIC	3146	novel_in_catalog	ENSG00000157881	TRANSCRIPT2993.CHR1.NIC	intron_retention:2510158-2510677,alt_acceptor_site_known:2510749-2511337,exon_elongation_5:13,correct_polya_site_left:2508531	28	PANK4
ENST00000378453.4	1324	full-splice_match	ENSG00000197921	ENST00000378453.4		9	HES5
ENST00000493183.5	840	full-splice_match	ENSG00000157870	ENST00000493183.5		8	PRXL2B
ENST00000474659.5	785	full-splice_match	ENSG00000157870	ENST00000474659.5		8	PRXL2B
ENST00000444521.6	2827	full-splice_match	ENSG00000157870	ENST00000444521.6		8	PRXL2B
ENST00000378424.9	2765	full-splice_match	ENSG00000157870	ENST00000378424.9		7	PRXL2B
ENST00000419916.8	2747	full-splice_match	ENSG00000157870	ENST00000419916.8		202	PRXL2B
ENST00000378427.6	2689	full-splice_match	ENSG00000157870	ENST00000378427.6		136	PRXL2B
TRANSCRIPT3076.CHR1.NIC	3051	novel_in_catalog	ENSG00000157870	TRANSCRIPT3076.CHR1.NIC	intron_retention:2588626-2588953,exon_elongation_5:26,correct_polya_site_right:2591471	15	PRXL2B
ENST00000378425.9	2665	full-splice_match	ENSG00000157870	ENST00000378425.9		3	PRXL2B
ENST00000481683.5	689	full-splice_match	ENSG00000157870	ENST00000481683.5		1	PRXL2B
TRANSCRIPT3087.CHR1.NIC	2603	novel_in_catalog	ENSG00000157870	TRANSCRIPT3087.CHR1.NIC	incomplete_intron_retention_5:2586949-2587090,correct_polya_site_right:2591471	12	PRXL2B
ENST00000453118.5	1697	full-splice_match	ENSG00000177133	ENST00000453118.5		1	PRDM16-DT
TRANSCRIPT3115.CHR1.NNIC	2920	novel_not_in_catalog	ENSG00000130762	TRANSCRIPT3115.CHR1.NNIC	alt_donor_site_novel:3454845-3463065,major_exon_elongation_5:60,correct_polya_site_right:3481118	20	ARHGEF16
TRANSCRIPT3117.CHR1.NNIC	3257	novel_not_in_catalog	ENSG00000130762	TRANSCRIPT3117.CHR1.NNIC	alt_donor_site_novel:3454845-3463065,intron_retention:3478027-3478423,correct_polya_site_right:3481118	3	ARHGEF16
ENST00000485984.1	2340	full-splice_match	ENSG00000130762	ENST00000485984.1		2	ARHGEF16
ENST00000356575.9	7443	full-splice_match	ENSG00000162591	ENST00000356575.9		1	MEGF6
TRANSCRIPT3140.CHR1.NIC	7061	novel_in_catalog	ENSG00000162591	TRANSCRIPT3140.CHR1.NIC	alternative_structure_known:3524247-3531079,correct_polya_site_left:3487949	8	MEGF6
TRANSCRIPT3145.CHR1.NIC	6929	novel_in_catalog	ENSG00000162591	TRANSCRIPT3145.CHR1.NIC	exon_skipping_known:3496784-3497232,alternative_structure_known:3524247-3531079,correct_polya_site_left:3487949	9	MEGF6
ENST00000494257.1	1174	full-splice_match	ENSG00000162591	ENST00000494257.1		1	MEGF6
ENST00000435049.1	622	full-splice_match	ENSG00000238260	ENST00000435049.1		2	ENSG00000238260
ENST00000687651.1	1175	full-splice_match	ENSG00000238260	ENST00000687651.1		19	ENSG00000238260
ENST00000688510.1	1340	full-splice_match	ENSG00000238260	ENST00000688510.1		2	ENSG00000238260
TRANSCRIPT3196.CHR1.NNIC	2243	novel_not_in_catalog	ENSG00000158109	TRANSCRIPT3196.CHR1.NNIC	alt_donor_site_novel:3625107-3625423,extra_intron_novel:3628617-3628635,exon_elongation_5:29,correct_polya_site_right:3630126	13	TPRG1L
TRANSCRIPT3198.CHR1.NNIC	2277	novel_not_in_catalog	ENSG00000158109	TRANSCRIPT3198.CHR1.NNIC	alt_donor_site_novel:3625145-3625423,extra_intron_novel:3628617-3628635,exon_elongation_5:25,correct_polya_site_right:3630126	21	TPRG1L
TRANSCRIPT3200.CHR1.NNIC	2403	novel_not_in_catalog	ENSG00000158109	TRANSCRIPT3200.CHR1.NNIC	extra_intron_novel:3628617-3628635,exon_elongation_5:22,correct_polya_site_right:3630126	10	TPRG1L
ENST00000378344.7	2401	full-splice_match	ENSG00000158109	ENST00000378344.7		41	TPRG1L
TRANSCRIPT3209.CHR1.NNIC	2173	novel_not_in_catalog	ENSG00000158109	TRANSCRIPT3209.CHR1.NNIC	alternative_structure_novel:3625145-3625712,extra_intron_novel:3628617-3628635,exon_elongation_5:13,correct_polya_site_right:3630126	4	TPRG1L
TRANSCRIPT3210.CHR1.NNIC	2240	novel_not_in_catalog	ENSG00000158109	TRANSCRIPT3210.CHR1.NNIC	incomplete_intron_retention_5:3625274-3625423,extra_intron_novel:3628617-3628635,correct_polya_site_right:3630126	3	TPRG1L
ENST00000270708.12	1692	full-splice_match	ENSG00000116213	ENST00000270708.12		125	WRAP73
TRANSCRIPT3167.CHR1.NIC	1616	novel_in_catalog	ENSG00000116213	TRANSCRIPT3167.CHR1.NIC	exon_skipping_known:3635295-3636994,exon_elongation_5:7,correct_polya_site_left:3630766	18	WRAP73
TRANSCRIPT3171.CHR1.NIC	1568	novel_in_catalog	ENSG00000116213	TRANSCRIPT3171.CHR1.NIC	exon_skipping_known:3635075-3635943,exon_elongation_5:7,correct_polya_site_left:3630766	8	WRAP73
ENST00000378322.7	1998	full-splice_match	ENSG00000116213	ENST00000378322.7		11	WRAP73
TRANSCRIPT3174.CHR1.NNIC	3324	novel_not_in_catalog	ENSG00000116213	TRANSCRIPT3174.CHR1.NNIC	mutually_exclusive_exons_novel:3631658-3632022,3632157-3633397,intron_retention:3635295-3635943,intron_retention:3636031-3636994,exon_elongation_5:7,correct_polya_site_left:3630766	5	WRAP73
TRANSCRIPT3175.CHR1.NIC	3316	novel_in_catalog	ENSG00000116213	TRANSCRIPT3175.CHR1.NIC	intron_retention:3635295-3635943,intron_retention:3636031-3636994,exon_elongation_5:7,correct_polya_site_left:3630766	20	WRAP73
TRANSCRIPT3184.CHR1.NIC	3401	novel_in_catalog	ENSG00000116213	TRANSCRIPT3184.CHR1.NIC	intron_retention:3635075-3635159,intron_retention:3635295-3635943,intron_retention:3636031-3636994,exon_elongation_5:7,correct_polya_site_left:3630766	5	WRAP73
TRANSCRIPT3185.CHR1.NIC	3661	novel_in_catalog	ENSG00000116213	TRANSCRIPT3185.CHR1.NIC	intron_retention:3635295-3635943,intron_retention:3636031-3636994,major_exon_elongation_5:52,correct_polya_site_left:3630769	9	WRAP73
ENST00000378295.9	5192	full-splice_match	ENSG00000078900	ENST00000378295.9		9	TP73
ENST00000354437.8	2140	full-splice_match	ENSG00000078900	ENST00000354437.8		1	TP73
ENST00000416554.1	351	full-splice_match	ENSG00000235131	ENST00000416554.1		29	TP73-AS2
ENST00000649468.1	2363	full-splice_match	ENSG00000227372	ENST00000649468.1		1	TP73-AS1
ENST00000650037.1	2564	full-splice_match	ENSG00000227372	ENST00000650037.1		2	TP73-AS1
ENST00000648270.1	1874	full-splice_match	ENSG00000227372	ENST00000648270.1		1	TP73-AS1
ENST00000650039.1	2307	full-splice_match	ENSG00000227372	ENST00000650039.1		10	TP73-AS1
ENST00000647831.1	3831	full-splice_match	ENSG00000227372	ENST00000647831.1		2	TP73-AS1
ENST00000648479.1	3719	full-splice_match	ENSG00000227372	ENST00000648479.1		1	TP73-AS1
ENST00000423764.6	3525	full-splice_match	ENSG00000227372	ENST00000423764.6		13	TP73-AS1
ENST00000648600.1	3088	full-splice_match	ENSG00000227372	ENST00000648600.1		5	TP73-AS1
TRANSCRIPT3279.CHR1.NIC	4739	novel_in_catalog	ENSG00000227372	TRANSCRIPT3279.CHR1.NIC	alt_acceptor_site_known:3738514-3740232,exon_elongation_5:39,alternative_polya_site_left:3735986	8	TP73-AS1
ENST00000452079.5	6358	full-splice_match	ENSG00000227372	ENST00000452079.5		19	TP73-AS1
ENST00000642557.4	506	full-splice_match	ENSG00000235169	ENST00000642557.4		2	SMIM1
ENST00000378251.3	4303	full-splice_match	ENSG00000130764	ENST00000378251.3		424	LRRC47
TRANSCRIPT3331.CHR1.NIC	5966	novel_in_catalog	ENSG00000130764	TRANSCRIPT3331.CHR1.NIC	intron_retention:3785204-3786848,exon_elongation_5:11,correct_polya_site_left:3778552	16	LRRC47
TRANSCRIPT3356.CHR1.NIC	3595	novel_in_catalog	ENSG00000116198	TRANSCRIPT3356.CHR1.NIC	incomplete_intron_retention_3:3826745-3829265,intron_retention:3829374-3829790,major_exon_elongation_5:102,alternative_polya_site_left:3828700	38	CEP104
ENST00000676046.1	1661	full-splice_match	ENSG00000116198	ENST00000676046.1		13	CEP104
TRANSCRIPT3378.CHR1.NIC	2979	novel_in_catalog	ENSG00000169598	TRANSCRIPT3378.CHR1.NIC	fsm,intron_shift:3858845-3865811,exon_elongation_5:9,correct_polya_site_right:3885435	6	DFFB
ENST00000491998.5	3152	full-splice_match	ENSG00000169598	ENST00000491998.5		3	DFFB
ENST00000468793.5	2986	full-splice_match	ENSG00000169598	ENST00000468793.5		3	DFFB
ENST00000378206.5	2842	full-splice_match	ENSG00000169598	ENST00000378206.5		1	DFFB
ENST00000378209.8	2833	full-splice_match	ENSG00000169598	ENST00000378209.8		21	DFFB
ENST00000338895.7	3105	full-splice_match	ENSG00000169598	ENST00000338895.7		1	DFFB
ENST00000475969.5	2731	full-splice_match	ENSG00000169598	ENST00000475969.5		3	DFFB
TRANSCRIPT3425.CHR1.NIC	3531	novel_in_catalog	ENSG00000169598	TRANSCRIPT3425.CHR1.NIC	incomplete_intron_retention_5:3858867-3865761,correct_polya_site_right:3885435	6	DFFB
TRANSCRIPT3465.CHR1.NNIC	2374	novel_not_in_catalog	ENSG00000169598	TRANSCRIPT3465.CHR1.NNIC	alternative_structure_novel:3860191-3861690,exon_elongation_5:15,alternative_polya_site_right:3862125	4	DFFB
TRANSCRIPT3468.CHR1.NNIC	2406	novel_not_in_catalog	ENSG00000169598	TRANSCRIPT3468.CHR1.NNIC	alternative_structure_novel:3860191-3884833,alternative_polya_site_right:3885499	6	DFFB
ENST00000361605.4	1645	full-splice_match	ENSG00000198912	ENST00000361605.4		33	C1orf174
ENST00000686089.1	313	full-splice_match	ENSG00000236423	ENST00000686089.1		1	LINC01134
TRANSCRIPT3497.CHR1.NNIC	2182	novel_not_in_catalog	ENSG00000232596	TRANSCRIPT3497.CHR1.NNIC		5	LINC01646
ENST00000658045.1	3030	full-splice_match	ENSG00000287586	ENST00000658045.1		4	ENSG00000287586
ENST00000641860.1	2210	full-splice_match	ENSG00000284692	ENST00000641860.1		5	ENSG00000284692
TRANSCRIPT3526.CHR1.NNIC	4912	novel_not_in_catalog	ENSG00000131697	TRANSCRIPT3526.CHR1.NNIC	alt_acceptor_site_novel:5986233-5992243,major_exon_elongation_5:52,correct_polya_site_left:5862808	6	NPHP4
ENST00000378156.9	4955	full-splice_match	ENSG00000131697	ENST00000378156.9		7	NPHP4
TRANSCRIPT3636.CHR1.NIC	2668	novel_in_catalog	ENSG00000131697	TRANSCRIPT3636.CHR1.NIC	incomplete_intron_retention_5:5887467-5890867,correct_polya_site_left:5862808	14	NPHP4
TRANSCRIPT3651.CHR1.NIC	2846	novel_in_catalog	ENSG00000131697	TRANSCRIPT3651.CHR1.NIC	incomplete_intron_retention_3:5909214-5927648,alternative_polya_site_left:5926516	9	NPHP4
TRANSCRIPT3691.CHR1.NNIC	2554	novel_not_in_catalog	novel_gene_chr1_3692	TRANSCRIPT3691.CHR1.NNIC		3	novel_gene_chr1_3692
ENST00000341524.6	3853	full-splice_match	ENSG00000069424	ENST00000341524.6		52	KCNAB2
ENST00000671676.1	4084	full-splice_match	ENSG00000069424	ENST00000671676.1		3	KCNAB2
ENST00000378097.6	4302	full-splice_match	ENSG00000069424	ENST00000378097.6		206	KCNAB2
ENST00000428161.6	2134	full-splice_match	ENSG00000069424	ENST00000428161.6		19	KCNAB2
ENST00000666163.1	3878	full-splice_match	ENSG00000069424	ENST00000666163.1		10	KCNAB2
TRANSCRIPT3622.CHR1.NIC	4777	novel_in_catalog	ENSG00000069424	TRANSCRIPT3622.CHR1.NIC	alternative_structure_known:6066277-6072754,correct_polya_site_right:6101192	12	KCNAB2
ENST00000662363.1	2958	full-splice_match	ENSG00000069424	ENST00000662363.1		78	KCNAB2
ENST00000478098.5	413	full-splice_match	ENSG00000069424	ENST00000478098.5		6	KCNAB2
ENST00000655748.1	448	full-splice_match	ENSG00000069424	ENST00000655748.1		1	KCNAB2
ENST00000471204.5	524	full-splice_match	ENSG00000116251	ENST00000471204.5		16	RPL22
ENST00000465387.5	508	full-splice_match	ENSG00000116251	ENST00000465387.5		2	RPL22
ENST00000234875.9	2061	full-splice_match	ENSG00000116251	ENST00000234875.9		122	RPL22
ENST00000497965.5	786	full-splice_match	ENSG00000116251	ENST00000497965.5		14	RPL22
ENST00000480661.1	2279	full-splice_match	ENSG00000116251	ENST00000480661.1		36	RPL22
ENST00000377939.5	3981	full-splice_match	ENSG00000158286	ENST00000377939.5		16	RNF207
TRANSCRIPT3745.CHR1.NNIC	3411	novel_not_in_catalog	ENSG00000116237	TRANSCRIPT3745.CHR1.NNIC	extra_intron_novel:6222154-6223748,major_exon_elongation_5:93,alternative_polya_site_left:6221190	28	ICMT
TRANSCRIPT3746.CHR1.NNIC	3728	novel_not_in_catalog	ENSG00000116237	TRANSCRIPT3746.CHR1.NNIC	extra_intron_3:6222168-6223444,major_exon_elongation_5:93,alternative_polya_site_left:6221191	25	ICMT
TRANSCRIPT3784.CHR1.NNIC	3253	novel_not_in_catalog	ENSG00000116237	TRANSCRIPT3784.CHR1.NNIC	extra_intron_novel:6222154-6223748,exon_elongation_5:50,correct_polya_site_left:6221190	54	ICMT
TRANSCRIPT3785.CHR1.NNIC	3621	novel_not_in_catalog	ENSG00000116237	TRANSCRIPT3785.CHR1.NNIC	extra_intron_novel:6222168-6223444,major_exon_elongation_5:101,correct_polya_site_left:6221191	44	ICMT
TRANSCRIPT3787.CHR1.NNIC	2683	novel_not_in_catalog	ENSG00000116237	TRANSCRIPT3787.CHR1.NNIC	extra_intron_novel:6222159-6224370,major_exon_elongation_5:101,correct_polya_site_left:6221194	14	ICMT
TRANSCRIPT3791.CHR1.NNIC	3180	novel_not_in_catalog	ENSG00000116237	TRANSCRIPT3791.CHR1.NNIC	extra_intron_novel:6222223-6223886,exon_elongation_5:50,correct_polya_site_left:6221194	18	ICMT
TRANSCRIPT3797.CHR1.NNIC	3650	novel_not_in_catalog	ENSG00000116237	TRANSCRIPT3797.CHR1.NNIC	extra_intron_novel:6222158-6223401,major_exon_elongation_5:101,correct_polya_site_left:6221195	23	ICMT
ENST00000343813.10	4795	full-splice_match	ENSG00000116237	ENST00000343813.10		7	ICMT
ENST00000377855.6	1614	full-splice_match	ENSG00000097021	ENST00000377855.6		31	ACOT7
ENST00000545482.5	1804	full-splice_match	ENSG00000097021	ENST00000545482.5		135	ACOT7
TRANSCRIPT3987.CHR1.NIC	3006	novel_in_catalog	ENSG00000097021	TRANSCRIPT3987.CHR1.NIC	incomplete_intron_retention_3:6281287-6294863,alternative_polya_site_left:6292700	10	ACOT7
ENST00000377834.8	4262	full-splice_match	ENSG00000069812	ENST00000377834.8		13	HES2
ENST00000487437.5	968	full-splice_match	ENSG00000069812	ENST00000487437.5		1	HES2
ENST00000489730.1	730	full-splice_match	ENSG00000069812	ENST00000489730.1		3	HES2
TRANSCRIPT3910.CHR1.NIC	6326	novel_in_catalog	ENSG00000187017	TRANSCRIPT3910.CHR1.NIC	extra_intron_known:6448803-6448892,exon_gain_known:6449092-6450443,6450471-6451602,extra_intron_3:6460981-6461179,exon_elongation_5:32,alternative_polya_site_right:6463957	565	ESPN
ENST00000461727.6	1339	full-splice_match	ENSG00000187017	ENST00000461727.6		2	ESPN
ENST00000356876.8	1968	full-splice_match	ENSG00000215788	ENST00000356876.8		5	TNFRSF25
ENST00000351959.9	1441	full-splice_match	ENSG00000215788	ENST00000351959.9		1	TNFRSF25
ENST00000453341.1	798	full-splice_match	ENSG00000215788	ENST00000453341.1		1	TNFRSF25
ENST00000675548.1	3700	full-splice_match	ENSG00000171680	ENST00000675548.1		1	PLEKHG5
ENST00000400915.8	3731	full-splice_match	ENSG00000171680	ENST00000400915.8		17	PLEKHG5
ENST00000377740.5	4191	full-splice_match	ENSG00000171680	ENST00000377740.5		2	PLEKHG5
ENST00000535355.6	3695	full-splice_match	ENSG00000171680	ENST00000535355.6		1	PLEKHG5
ENST00000377732.5	3753	full-splice_match	ENSG00000171680	ENST00000377732.5		4	PLEKHG5
ENST00000377705.6	6627	full-splice_match	ENSG00000162408	ENST00000377705.6		31	NOL9
TRANSCRIPT4100.CHR1.NIC	2185	novel_in_catalog	ENSG00000162408	TRANSCRIPT4100.CHR1.NIC	extra_intron_5:6550616-6554106,alternative_polya_site_left:6548164	5	NOL9
ENST00000333172.11	2764	full-splice_match	ENSG00000173662	ENST00000333172.11		2	TAS1R1
TRANSCRIPT4145.CHR1.NIC	2272	novel_in_catalog	ENSG00000204859	TRANSCRIPT4145.CHR1.NIC	alt_donor_site_known:6580050-6580540,correct_polya_site_right:6589290	11	ZBTB48
TRANSCRIPT4151.CHR1.NNIC	2455	novel_not_in_catalog	ENSG00000204859	TRANSCRIPT4151.CHR1.NNIC	alt_acceptor_site_novel:6586031-6586594,correct_polya_site_right:6589290	3	ZBTB48
ENST00000377674.9	2347	full-splice_match	ENSG00000204859	ENST00000377674.9		24	ZBTB48
TRANSCRIPT4163.CHR1.NNIC	2177	novel_not_in_catalog	ENSG00000204859	TRANSCRIPT4163.CHR1.NNIC	alt_donor_site_known:6580071-6580540,exon_skipping_novel:6582300-6586694,correct_polya_site_right:6589290	3	ZBTB48
TRANSCRIPT4168.CHR1.NNIC	2243	novel_not_in_catalog	ENSG00000204859	TRANSCRIPT4168.CHR1.NNIC	exon_skipping_novel:6582300-6586694,correct_polya_site_right:6589290	5	ZBTB48
ENST00000482360.5	2484	full-splice_match	ENSG00000204859	ENST00000482360.5		1	ZBTB48
ENST00000377658.8	4487	full-splice_match	ENSG00000162413	ENST00000377658.8		124	KLHL21
ENST00000467612.5	1056	full-splice_match	ENSG00000162413	ENST00000467612.5		5	KLHL21
ENST00000377663.3	6445	full-splice_match	ENSG00000162413	ENST00000377663.3		28	KLHL21
ENST00000377648.5	3632	full-splice_match	ENSG00000116273	ENST00000377648.5		135	PHF13
ENST00000054650.9	1361	full-splice_match	ENSG00000041988	ENST00000054650.9		31	THAP3
ENST00000377577.10	3201	full-splice_match	ENSG00000007923	ENST00000377577.10		495	DNAJC11
ENST00000688524.1	3552	full-splice_match	ENSG00000007923	ENST00000688524.1		1	DNAJC11
ENST00000690452.1	4153	full-splice_match	ENSG00000007923	ENST00000690452.1		26	DNAJC11
ENST00000685129.1	3555	full-splice_match	ENSG00000007923	ENST00000685129.1		1	DNAJC11
ENST00000294401.11	2210	full-splice_match	ENSG00000007923	ENST00000294401.11		6	DNAJC11
ENST00000693337.1	1512	full-splice_match	ENSG00000007923	ENST00000693337.1		29	DNAJC11
ENST00000461311.1	431	full-splice_match	ENSG00000171735	ENST00000461311.1		4	CAMTA1
TRANSCRIPT4263.CHR1.NIC	2283	novel_in_catalog	ENSG00000171735	TRANSCRIPT4263.CHR1.NIC	alt_acceptor_site_known:6825211-6886239,major_exon_elongation_5:53,alternative_polya_site_right:6888195	4	CAMTA1
ENST00000557126.5	486	full-splice_match	ENSG00000171735	ENST00000557126.5		2	CAMTA1
ENST00000476163.5	863	full-splice_match	ENSG00000171735	ENST00000476163.5		2	CAMTA1
TRANSCRIPT4281.CHR1.NNIC	394	novel_not_in_catalog	ENSG00000171735	TRANSCRIPT4281.CHR1.NNIC	alternative_structure_novel:7249627-7370080,extra_intron_5:7091372-7249490,correct_polya_site_right:7370268	5	CAMTA1
TRANSCRIPT4288.CHR1.NIC	7788	novel_in_catalog	ENSG00000171735	TRANSCRIPT4288.CHR1.NIC	exon_gain_known:7747782-7749770,7749792-7751198,exon_skipping_known:7752534-7766458,correct_polya_site_right:7769703	17	CAMTA1
ENST00000303635.12	8314	full-splice_match	ENSG00000171735	ENST00000303635.12		2	CAMTA1
TRANSCRIPT4290.CHR1.NNIC	7449	novel_not_in_catalog	ENSG00000171735	TRANSCRIPT4290.CHR1.NNIC	alt_acceptor_site_novel:7737571-7738297,exon_gain_known:7747782-7749770,7749792-7751198,exon_skipping_known:7752534-7766458,correct_polya_site_right:7769703	9	CAMTA1
TRANSCRIPT4297.CHR1.NNIC	5766	novel_not_in_catalog	ENSG00000171735	TRANSCRIPT4297.CHR1.NNIC	alternative_structure_novel:7669856-7670910,exon_gain_known:7747782-7749770,7749792-7751198,exon_skipping_known:7752534-7766458,correct_polya_site_right:7769703	9	CAMTA1
TRANSCRIPT4299.CHR1.NNIC	5427	novel_not_in_catalog	ENSG00000171735	TRANSCRIPT4299.CHR1.NNIC	alternative_structure_novel:7669856-7670910,alt_acceptor_site_novel:7737571-7738297,exon_gain_known:7747782-7749770,7749792-7751198,exon_skipping_known:7752534-7766458,correct_polya_site_right:7769703	17	CAMTA1
TRANSCRIPT4315.CHR1.NNIC	9018	novel_not_in_catalog	ENSG00000171735	TRANSCRIPT4315.CHR1.NNIC	extra_intron_5:7713360-7714163,extra_intron_5:7714427-7732447,extra_intron_5:7732600-7736343,alternative_polya_site_right:7769703	10	CAMTA1
TRANSCRIPT4324.CHR1.NNIC	5400	novel_not_in_catalog	ENSG00000171735	TRANSCRIPT4324.CHR1.NNIC	extra_intron_5:7704895-7732447,extra_intron_5:7732600-7736343,alternative_polya_site_right:7769703	43	CAMTA1
TRANSCRIPT4326.CHR1.NNIC	5133	novel_not_in_catalog	ENSG00000171735	TRANSCRIPT4326.CHR1.NNIC	alt_acceptor_site_novel:7737571-7738297,extra_intron_5:7704895-7732447,extra_intron_5:7732600-7736343,alternative_polya_site_right:7769703	20	CAMTA1
TRANSCRIPT4361.CHR1.NNIC	6048	novel_not_in_catalog	ENSG00000270035	TRANSCRIPT4361.CHR1.NNIC		32	ENSG00000270035
TRANSCRIPT4373.CHR1.NNIC	6505	novel_not_in_catalog	ENSG00000270035	TRANSCRIPT4373.CHR1.NNIC		40	ENSG00000270035
TRANSCRIPT4387.CHR1.NNIC	7046	novel_not_in_catalog	ENSG00000270035	TRANSCRIPT4387.CHR1.NNIC		22	ENSG00000270035
ENST00000054666.11	2178	full-splice_match	ENSG00000049245	ENST00000054666.11		160	VAMP3
ENST00000377532.8	6365	full-splice_match	ENSG00000049246	ENST00000377532.8		17	PER3
ENST00000361923.2	6203	full-splice_match	ENSG00000049246	ENST00000361923.2		9	PER3
TRANSCRIPT4598.CHR1.NIC	4861	novel_in_catalog	ENSG00000049246	TRANSCRIPT4598.CHR1.NIC	incomplete_intron_retention_3:7810589-7819284,exon_elongation_5:32,alternative_polya_site_right:7813585	45	PER3
TRANSCRIPT4717.CHR1.NNIC	4462	novel_not_in_catalog	ENSG00000049246	TRANSCRIPT4717.CHR1.NNIC	extra_intron_5:7784377-7784653,extra_intron_5:7785006-7785104,alternative_polya_site_right:7789191	119	PER3
TRANSCRIPT4757.CHR1.NNIC	2774	novel_not_in_catalog	novel_gene_chr1_4758	TRANSCRIPT4757.CHR1.NNIC		55	novel_gene_chr1_4758
ENST00000493373.5	624	full-splice_match	ENSG00000116288	ENST00000493373.5		1	PARK7
ENST00000493678.5	1088	full-splice_match	ENSG00000116288	ENST00000493678.5		237	PARK7
ENST00000338639.10	1127	full-splice_match	ENSG00000116288	ENST00000338639.10		245	PARK7
ENST00000377491.5	977	full-splice_match	ENSG00000116288	ENST00000377491.5		4	PARK7
ENST00000377493.9	795	full-splice_match	ENSG00000116288	ENST00000377493.9		1	PARK7
ENST00000377482.10	3097	full-splice_match	ENSG00000116285	ENST00000377482.10		686	ERRFI1
ENST00000487559.1	787	full-splice_match	ENSG00000116285	ENST00000487559.1		60	ERRFI1
ENST00000474874.5	479	full-splice_match	ENSG00000116285	ENST00000474874.5		1	ERRFI1
ENST00000469499.5	995	full-splice_match	ENSG00000116285	ENST00000469499.5		273	ERRFI1
TRANSCRIPT4809.CHR1.NIC	4041	novel_in_catalog	ENSG00000116285	TRANSCRIPT4809.CHR1.NIC	intron_retention:8014397-8015307,exon_elongation_5:26,correct_polya_site_left:8011720	82	ERRFI1
TRANSCRIPT4860.CHR1.NNIC	2524	novel_not_in_catalog	ENSG00000162426	TRANSCRIPT4860.CHR1.NNIC	alt_donor_site_novel:8325350-8325817,exon_elongation_5:37,correct_polya_site_right:8344197	14	SLC45A1
ENST00000471889.7	2496	full-splice_match	ENSG00000162426	ENST00000471889.7		112	SLC45A1
TRANSCRIPT4873.CHR1.NNIC	2472	novel_not_in_catalog	ENSG00000162426	TRANSCRIPT4873.CHR1.NNIC	exon_skipping_novel:8324727-8325817,exon_elongation_5:37,correct_polya_site_right:8344197	27	SLC45A1
ENST00000400908.7	8009	full-splice_match	ENSG00000142599	ENST00000400908.7		11	RERE
TRANSCRIPT4824.CHR1.NIC	7997	novel_in_catalog	ENSG00000142599	TRANSCRIPT4824.CHR1.NIC	exon_skipping_known:8557524-8624309,major_exon_elongation_5:110,correct_polya_site_left:8352400	7	RERE
ENST00000377464.5	6733	full-splice_match	ENSG00000142599	ENST00000377464.5		22	RERE
ENST00000476556.5	4598	full-splice_match	ENSG00000142599	ENST00000476556.5		29	RERE
TRANSCRIPT4969.CHR1.NIC	4969	novel_in_catalog	ENSG00000142599	TRANSCRIPT4969.CHR1.NIC	incomplete_intron_retention_3:8614687-8624309,major_exon_elongation_5:479,alternative_polya_site_left:8620472	26	RERE
TRANSCRIPT5037.CHR1.NNIC	2383	novel_not_in_catalog	novel_gene_chr1_5038	TRANSCRIPT5037.CHR1.NNIC		8	novel_gene_chr1_5038
ENST00000646370.2	1837	full-splice_match	ENSG00000074800	ENST00000646370.2		1	ENO1
ENST00000234590.10	1781	full-splice_match	ENSG00000074800	ENST00000234590.10		7158	ENO1
ENST00000647408.1	1782	full-splice_match	ENSG00000074800	ENST00000647408.1		3	ENO1
ENST00000377424.9	4085	full-splice_match	ENSG00000142583	ENST00000377424.9		22	SLC2A5
ENST00000377411.5	5197	full-splice_match	ENSG00000180758	ENST00000377411.5		2	GPR157
ENST00000412639.4	1034	full-splice_match	ENSG00000234546	ENST00000412639.4		1	LNCTAM34A
TRANSCRIPT5130.CHR1.NNIC	3709	novel_not_in_catalog	ENSG00000049239	TRANSCRIPT5130.CHR1.NNIC	extra_intron_novel:9265686-9268048,exon_elongation_5:24,alternative_polya_site_right:9268238	6	H6PD
ENST00000377403.7	9147	full-splice_match	ENSG00000049239	ENST00000377403.7		37	H6PD
ENST00000495451.1	2701	full-splice_match	ENSG00000049239	ENST00000495451.1		6	H6PD
ENST00000328089.11	3106	full-splice_match	ENSG00000171621	ENST00000328089.11		17	SPSB1
ENST00000641325.1	2442	full-splice_match	ENSG00000284693	ENST00000641325.1		4	LINC02606
TRANSCRIPT5200.CHR1.NNIC	2647	novel_not_in_catalog	ENSG00000235263	TRANSCRIPT5200.CHR1.NNIC		5	ENSG00000235263
TRANSCRIPT5210.CHR1.NNIC	3881	novel_not_in_catalog	ENSG00000235263	TRANSCRIPT5210.CHR1.NNIC		31	ENSG00000235263
TRANSCRIPT5230.CHR1.NNIC	2241	novel_not_in_catalog	ENSG00000171612	TRANSCRIPT5230.CHR1.NNIC	extra_intron_novel:9582971-9584654,major_exon_elongation_5:58,correct_polya_site_right:9585175	205	SLC25A33
TRANSCRIPT5238.CHR1.NIC	2487	novel_in_catalog	ENSG00000171612	TRANSCRIPT5238.CHR1.NIC	incomplete_intron_retention_3:9573413-9579953,alternative_polya_site_right:9575212	8	SLC25A33
TRANSCRIPT5256.CHR1.NNIC	1604	novel_not_in_catalog	ENSG00000171612	TRANSCRIPT5256.CHR1.NNIC	alternative_structure_novel:9554199-9569221,major_exon_elongation_5:58,alternative_polya_site_right:9569911	7	SLC25A33
TRANSCRIPT5295.CHR1.NNIC	6588	novel_not_in_catalog	ENSG00000188807	TRANSCRIPT5295.CHR1.NNIC	exon_gain_novel:9610806-9611014,9611074-9611224,9611341-9611752,major_exon_elongation_5:191,alternative_polya_site_right:9617284	8	TMEM201
TRANSCRIPT5300.CHR1.NIC	6472	novel_in_catalog	ENSG00000188807	TRANSCRIPT5300.CHR1.NIC	exon_gain_known:9610806-9611014,9611074-9611752,major_exon_elongation_5:191,alternative_polya_site_right:9617284	20	TMEM201
ENST00000340381.11	3815	full-splice_match	ENSG00000188807	ENST00000340381.11		37	TMEM201
TRANSCRIPT5325.CHR1.NIC	2052	novel_in_catalog	ENSG00000188807	TRANSCRIPT5325.CHR1.NIC	incomplete_intron_retention_3:9607790-9609839,major_exon_elongation_5:191,alternative_polya_site_right:9608237	5	TMEM201
TRANSCRIPT5336.CHR1.NNIC	5329	novel_not_in_catalog	ENSG00000171608	TRANSCRIPT5336.CHR1.NNIC	terminal_exon_shift_novel:9689722-9691466,alternative_polya_site_right:9728911	6	PIK3CD
ENST00000377298.9	4760	full-splice_match	ENSG00000171603	ENST00000377298.9		152	CLSTN1
ENST00000361311.4	4647	full-splice_match	ENSG00000171603	ENST00000361311.4		105	CLSTN1
ENST00000377263.6	3006	full-splice_match	ENSG00000178585	ENST00000377263.6		72	CTNNBIP1
ENST00000377258.5	852	full-splice_match	ENSG00000178585	ENST00000377258.5		1	CTNNBIP1
ENST00000400904.7	1206	full-splice_match	ENSG00000178585	ENST00000400904.7		1361	CTNNBIP1
TRANSCRIPT5560.CHR1.NNIC	3013	novel_not_in_catalog	ENSG00000178585	TRANSCRIPT5560.CHR1.NNIC	exon_skipping_novel:9872089-9910094,major_exon_elongation_5:51,alternative_polya_site_left:9848268	33	CTNNBIP1
TRANSCRIPT5786.CHR1.NNIC	3624	novel_not_in_catalog	ENSG00000162441	TRANSCRIPT5786.CHR1.NNIC	extra_intron_novel:9927433-9928774,correct_polya_site_left:9926292	6	LZIC
TRANSCRIPT5787.CHR1.NNIC	3561	novel_not_in_catalog	ENSG00000162441	TRANSCRIPT5787.CHR1.NNIC	extra_intron_3:9927433-9928774,alternative_polya_site_left:9926292	18	LZIC
TRANSCRIPT5790.CHR1.NNIC	3465	novel_not_in_catalog	ENSG00000162441	TRANSCRIPT5790.CHR1.NNIC	extra_intron_novel:9927485-9928984,correct_polya_site_left:9926293	7	LZIC
TRANSCRIPT5791.CHR1.NNIC	3402	novel_not_in_catalog	ENSG00000162441	TRANSCRIPT5791.CHR1.NNIC	extra_intron_3:9927485-9928984,alternative_polya_site_left:9926293	20	LZIC
TRANSCRIPT5798.CHR1.NNIC	3676	novel_not_in_catalog	ENSG00000162441	TRANSCRIPT5798.CHR1.NNIC	extra_intron_3:9927499-9928721,alternative_polya_site_left:9926296	13	LZIC
TRANSCRIPT5801.CHR1.NNIC	3358	novel_not_in_catalog	ENSG00000162441	TRANSCRIPT5801.CHR1.NNIC	extra_intron_3:9927386-9928834,alternative_polya_site_left:9926388	5	LZIC
TRANSCRIPT5808.CHR1.NNIC	4301	novel_not_in_catalog	ENSG00000162441	TRANSCRIPT5808.CHR1.NNIC	extra_intron_novel:9927733-9928295,alternative_polya_site_left:9926394	14	LZIC
ENST00000315901.4	861	full-splice_match	ENSG00000162444	ENST00000315901.4		1	RBP7
ENST00000294435.8	625	full-splice_match	ENSG00000162444	ENST00000294435.8		1	RBP7
ENST00000343090.11	5905	full-splice_match	ENSG00000130939	ENST00000343090.11		69	UBE4B
ENST00000253251.12	4772	full-splice_match	ENSG00000130939	ENST00000253251.12		96	UBE4B
ENST00000487244.5	818	full-splice_match	ENSG00000130939	ENST00000487244.5		5	UBE4B
ENST00000377153.5	1273	full-splice_match	ENSG00000130939	ENST00000377153.5		5	UBE4B
ENST00000676179.1	10855	full-splice_match	ENSG00000054523	ENST00000676179.1		11	KIF1B
ENST00000263934.10	6816	full-splice_match	ENSG00000054523	ENST00000263934.10		8	KIF1B
TRANSCRIPT5663.CHR1.NIC	6434	novel_in_catalog	ENSG00000054523	TRANSCRIPT5663.CHR1.NIC	exon_gain_known:10272307-10273013,10273032-10275427,alt_acceptor_site_known:10278129-10282321,alternative_structure_known:10297247-10320042,extra_intron_3:10324063-10324757,extra_intron_3:10321858-10323883,extra_intron_3:10320137-10321708,major_exon_elongation_5:116,alternative_polya_site_right:10328192	63	KIF1B
TRANSCRIPT5676.CHR1.NIC	4444	novel_in_catalog	ENSG00000054523	TRANSCRIPT5676.CHR1.NIC	exon_gain_known:10272307-10273013,10273032-10275427,alternative_structure_known:10278129-10279096,10279139-10282321,incomplete_intron_retention_3:10297247-10303162,major_exon_elongation_5:116,alternative_polya_site_right:10299071	120	KIF1B
ENST00000377093.9	7800	full-splice_match	ENSG00000054523	ENST00000377093.9		52	KIF1B
TRANSCRIPT5778.CHR1.NIC	2065	novel_in_catalog	ENSG00000054523	TRANSCRIPT5778.CHR1.NIC	alternative_structure_known:10272307-10273013,major_exon_elongation_5:116,alternative_polya_site_right:10273710	68	KIF1B
ENST00000270776.13	2268	full-splice_match	ENSG00000142657	ENST00000270776.13		326	PGD
TRANSCRIPT6283.CHR1.NIC	1746	novel_in_catalog	ENSG00000251503	TRANSCRIPT6283.CHR1.NIC	terminal_exon_shift_known:10431402-10433841,alternative_polya_site_right:10452005	18	CENPS-CORT
ENST00000602296.6	1326	full-splice_match	ENSG00000251503	ENST00000602296.6		1	CENPS-CORT
ENST00000477755.1	914	full-splice_match	ENSG00000175279	ENST00000477755.1		51	CENPS
ENST00000462462.1	584	full-splice_match	ENSG00000175279	ENST00000462462.1		9	CENPS
TRANSCRIPT6288.CHR1.NNIC	2344	novel_not_in_catalog	ENSG00000160049	TRANSCRIPT6288.CHR1.NNIC	intron_alternation_novel:10457436-10462525,exon_elongation_5:47,correct_polya_site_left:10456525	15	DFFA
ENST00000377038.8	6035	full-splice_match	ENSG00000160049	ENST00000377038.8		92	DFFA
ENST00000377036.2	1403	full-splice_match	ENSG00000160049	ENST00000377036.2		9	DFFA
TRANSCRIPT6337.CHR1.NIC	2916	novel_in_catalog	ENSG00000160049	TRANSCRIPT6337.CHR1.NIC	intron_retention:10461703-10462987,major_exon_elongation_5:97,alternative_polya_site_left:10460853	8	DFFA
ENST00000356607.9	1922	full-splice_match	ENSG00000142655	ENST00000356607.9		131	PEX14
TRANSCRIPT6198.CHR1.NNIC	5443	novel_not_in_catalog	ENSG00000142655	TRANSCRIPT6198.CHR1.NNIC	alternative_structure_known:10536061-10536212,exon_gain_novel:10536298-10576777,10576900-10599237,alternative_polya_site_right:10633943	24	PEX14
TRANSCRIPT6275.CHR1.NIC	6480	novel_in_catalog	ENSG00000142655	TRANSCRIPT6275.CHR1.NIC	alternative_structure_known:10536061-10536212,intron_retention:10623122-10624339,alternative_polya_site_right:10633943	29	PEX14
TRANSCRIPT6381.CHR1.NIC	2347	novel_in_catalog	ENSG00000142655	TRANSCRIPT6381.CHR1.NIC	alternative_structure_known:10536061-10536212,incomplete_intron_retention_3:10599367-10618331,alternative_polya_site_right:10601262	51	PEX14
ENST00000492696.1	250	full-splice_match	ENSG00000142655	ENST00000492696.1		7	PEX14
TRANSCRIPT6421.CHR1.NNIC	5325	novel_not_in_catalog	ENSG00000130940	TRANSCRIPT6421.CHR1.NNIC	alt_acceptor_site_novel:10637409-10642858,exon_elongation_5:49,correct_polya_site_left:10636611	74	CASZ1
ENST00000344008.5	4405	full-splice_match	ENSG00000130940	ENST00000344008.5		7	CASZ1
TRANSCRIPT6433.CHR1.NIC	2299	novel_in_catalog	ENSG00000130940	TRANSCRIPT6433.CHR1.NIC	incomplete_intron_retention_3:10656737-10658507,alternative_structure_known:10693913-10705491,extra_intron_5:10760858-10796563,extra_intron_5:10705545-10760700,alternative_polya_site_left:10658014	15	CASZ1
TRANSCRIPT6437.CHR1.NNIC	2247	novel_not_in_catalog	ENSG00000130940	TRANSCRIPT6437.CHR1.NNIC	incomplete_intron_retention_3:10656737-10658507,alternative_structure_known:10693913-10705491,extra_intron_5:10705545-10706140,alternative_polya_site_left:10658014	6	CASZ1
TRANSCRIPT6442.CHR1.NIC	2188	novel_in_catalog	ENSG00000130940	TRANSCRIPT6442.CHR1.NIC	incomplete_intron_retention_3:10656737-10658507,major_exon_elongation_5:79,alternative_polya_site_left:10658014	41	CASZ1
TRANSCRIPT6459.CHR1.NIC	7543	novel_in_catalog	ENSG00000130940	TRANSCRIPT6459.CHR1.NIC	incomplete_intron_retention_3:10693913-10705491,alternative_polya_site_left:10698244	9	CASZ1
ENST00000492173.1	2267	full-splice_match	ENSG00000130940	ENST00000492173.1		21	CASZ1
TRANSCRIPT6475.CHR1.NNIC	2683	novel_not_in_catalog	novel_gene_chr1_6476	TRANSCRIPT6475.CHR1.NNIC		5	novel_gene_chr1_6476
TRANSCRIPT6595.CHR1.NIC	3602	novel_in_catalog	ENSG00000120948	TRANSCRIPT6595.CHR1.NIC	extra_intron_known:11024336-11025109,exon_elongation_5:43,alternative_polya_site_right:11025640	92	TARDBP
ENST00000621715.4	816	full-splice_match	ENSG00000120948	ENST00000621715.4		4	TARDBP
ENST00000376957.7	1260	full-splice_match	ENSG00000116649	ENST00000376957.7		13	SRM
ENST00000475189.1	545	full-splice_match	ENSG00000116649	ENST00000475189.1		2	SRM
TRANSCRIPT6634.CHR1.NNIC	8880	novel_not_in_catalog	ENSG00000198793	TRANSCRIPT6634.CHR1.NNIC	alt_donor_site_novel:11117087-11121094,correct_polya_site_left:11106527	12	MTOR
ENST00000361445.9	8721	full-splice_match	ENSG00000198793	ENST00000361445.9		35	MTOR
TRANSCRIPT6656.CHR1.NIC	6616	novel_in_catalog	ENSG00000198793	TRANSCRIPT6656.CHR1.NIC	incomplete_intron_retention_3:11130778-11133079,alternative_polya_site_left:11131949	12	MTOR
TRANSCRIPT6705.CHR1.NIC	3125	novel_in_catalog	ENSG00000198793	TRANSCRIPT6705.CHR1.NIC	incomplete_intron_retention_3:11248095-11253838,alternative_polya_site_left:11251675	43	MTOR
TRANSCRIPT6707.CHR1.NNIC	1379	novel_not_in_catalog	ENSG00000198793	TRANSCRIPT6707.CHR1.NNIC	alternative_structure_novel:11109730-11110377,correct_polya_site_left:11106527	7	MTOR
TRANSCRIPT6708.CHR1.NNIC	2892	novel_not_in_catalog	ENSG00000198793	TRANSCRIPT6708.CHR1.NNIC	incomplete_intron_retention_3:11248095-11253838,exon_skipping_novel:11256193-11258484,alternative_polya_site_left:11251675	6	MTOR
ENST00000483738.1	1393	full-splice_match	ENSG00000120942	ENST00000483738.1		1	UBIAD1
ENST00000376810.6	3654	full-splice_match	ENSG00000120942	ENST00000376810.6		258	UBIAD1
ENST00000354287.5	1287	full-splice_match	ENSG00000116661	ENST00000354287.5		79	FBXO2
TRANSCRIPT6851.CHR1.NIC	2628	novel_in_catalog	ENSG00000132879	TRANSCRIPT6851.CHR1.NIC	extra_intron_3:11662929-11663141,major_exon_elongation_5:72,alternative_polya_site_right:11663326	99	FBXO44
ENST00000251547.10	2928	full-splice_match	ENSG00000132879	ENST00000251547.10		36	FBXO44
ENST00000376760.5	822	full-splice_match	ENSG00000132879	ENST00000376760.5		1	FBXO44
ENST00000376762.8	1734	full-splice_match	ENSG00000132879	ENST00000376762.8		49	FBXO44
TRANSCRIPT6872.CHR1.NIC	3105	novel_in_catalog	ENSG00000132879	TRANSCRIPT6872.CHR1.NIC	intron_retention:11658394-11658532,exon_elongation_5:39,correct_polya_site_right:11663326	10	FBXO44
ENST00000376753.9	1444	full-splice_match	ENSG00000116663	ENST00000376753.9		29	FBXO6
TRANSCRIPT6893.CHR1.NNIC	1516	novel_not_in_catalog	ENSG00000116663	TRANSCRIPT6893.CHR1.NNIC	terminal_exon_shift_novel:11664424-11668655,correct_polya_site_right:11674350	8	FBXO6
ENST00000452018.6	809	full-splice_match	ENSG00000177674	ENST00000452018.6		1	AGTRAP
ENST00000400895.6	786	full-splice_match	ENSG00000177674	ENST00000400895.6		1	AGTRAP
ENST00000376629.8	1100	full-splice_match	ENSG00000177674	ENST00000376629.8		3	AGTRAP
ENST00000314340.10	1130	full-splice_match	ENSG00000177674	ENST00000314340.10		10	AGTRAP
ENST00000418034.1	1034	full-splice_match	ENSG00000177000	ENST00000418034.1		1	MTHFR
ENST00000641437.1	1911	full-splice_match	ENSG00000177000	ENST00000641437.1		8	MTHFR
TRANSCRIPT6928.CHR1.NNIC	4160	novel_not_in_catalog	ENSG00000011021	TRANSCRIPT6928.CHR1.NNIC	extra_intron_novel:11841208-11842649,correct_polya_site_right:11843143	15	CLCN6
ENST00000346436.11	5589	full-splice_match	ENSG00000011021	ENST00000346436.11		191	CLCN6
TRANSCRIPT6966.CHR1.NIC	2370	novel_in_catalog	ENSG00000011021	TRANSCRIPT6966.CHR1.NIC	exon_gain_known:11828220-11828457,11828625-11829195,major_exon_elongation_5:72,alternative_polya_site_right:11830372	8	CLCN6
TRANSCRIPT6982.CHR1.NIC	2242	novel_in_catalog	ENSG00000011021	TRANSCRIPT6982.CHR1.NIC	incomplete_intron_retention_3:11816681-11819487,major_exon_elongation_5:170,alternative_polya_site_right:11818423	22	CLCN6
ENST00000376468.4	708	full-splice_match	ENSG00000120937	ENST00000376468.4		1	NPPB
TRANSCRIPT7013.CHR1.NNIC	2496	novel_not_in_catalog	ENSG00000116685	TRANSCRIPT7013.CHR1.NNIC	extra_intron_novel:11926016-11926338,correct_polya_site_left:11919591	6	KIAA2013
TRANSCRIPT7023.CHR1.NNIC	2822	novel_not_in_catalog	ENSG00000116685	TRANSCRIPT7023.CHR1.NNIC	extra_intron_novel:11926016-11926338,alternative_polya_site_left:11921568	3	KIAA2013
TRANSCRIPT7032.CHR1.NNIC	3142	novel_not_in_catalog	ENSG00000083444	TRANSCRIPT7032.CHR1.NNIC	exon_gain_novel:11957015-11957089,11957194-11957841,exon_elongation_5:45,correct_polya_site_right:11975554	11	PLOD1
ENST00000196061.5	2976	full-splice_match	ENSG00000083444	ENST00000196061.5		149	PLOD1
ENST00000675919.1	4497	full-splice_match	ENSG00000116688	ENST00000675919.1		4	MFN2
ENST00000676293.1	4529	full-splice_match	ENSG00000116688	ENST00000676293.1		7	MFN2
ENST00000675113.1	4461	full-splice_match	ENSG00000116688	ENST00000675113.1		1	MFN2
ENST00000675817.1	4766	full-splice_match	ENSG00000116688	ENST00000675817.1		4	MFN2
ENST00000675231.1	4772	full-splice_match	ENSG00000116688	ENST00000675231.1		2	MFN2
ENST00000235329.10	4407	full-splice_match	ENSG00000116688	ENST00000235329.10		671	MFN2
TRANSCRIPT7094.CHR1.NIC	4805	novel_in_catalog	ENSG00000116688	TRANSCRIPT7094.CHR1.NIC	exon_gain_known:11980485-11981809,11982115-11989164,correct_polya_site_right:12013514	35	MFN2
ENST00000675959.1	4715	full-splice_match	ENSG00000116688	ENST00000675959.1		7	MFN2
ENST00000674817.1	4514	full-splice_match	ENSG00000116688	ENST00000674817.1		61	MFN2
TRANSCRIPT7156.CHR1.NIC	1732	novel_in_catalog	ENSG00000116691	TRANSCRIPT7156.CHR1.NIC	alt_acceptor_site_known:12031404-12031540,exon_elongation_5:11,correct_polya_site_right:12032044	7	MIIP
ENST00000235332.6	1541	full-splice_match	ENSG00000116691	ENST00000235332.6		97	MIIP
TRANSCRIPT7161.CHR1.NIC	1691	novel_in_catalog	ENSG00000116691	TRANSCRIPT7161.CHR1.NIC	intron_retention:12029895-12030027,exon_elongation_5:19,correct_polya_site_right:12032043	16	MIIP
TRANSCRIPT7164.CHR1.NIC	2709	novel_in_catalog	ENSG00000116691	TRANSCRIPT7164.CHR1.NIC	intron_retention:12029282-12029764,major_exon_elongation_5:97,alternative_polya_site_right:12032633	92	MIIP
TRANSCRIPT7171.CHR1.NIC	2842	novel_in_catalog	ENSG00000116691	TRANSCRIPT7171.CHR1.NIC	intron_retention:12029282-12029764,intron_retention:12029895-12030027,major_exon_elongation_5:97,alternative_polya_site_right:12032633	54	MIIP
TRANSCRIPT7178.CHR1.NIC	2333	novel_in_catalog	ENSG00000116691	TRANSCRIPT7178.CHR1.NIC	intron_retention:12029142-12029222,intron_retention:12029282-12029764,intron_retention:12029895-12030027,major_exon_elongation_5:97,correct_polya_site_right:12032043	15	MIIP
ENST00000376259.7	3687	full-splice_match	ENSG00000028137	ENST00000376259.7		23	TNFRSF1B
ENST00000492361.1	3583	full-splice_match	ENSG00000028137	ENST00000492361.1		2	TNFRSF1B
TRANSCRIPT7226.CHR1.NNIC	1724	novel_not_in_catalog	ENSG00000048707	TRANSCRIPT7226.CHR1.NNIC	alternative_structure_novel:12254297-12255771,extra_intron_5:12230121-12234190,extra_intron_5:12234364-12242512,extra_intron_5:12242591-12244245,extra_intron_5:12244437-12244536,extra_intron_5:12244618-12249222,extra_intron_5:12249340-12253721,alternative_polya_site_right:12256167	5	VPS13D
TRANSCRIPT7242.CHR1.NIC	6358	novel_in_catalog	ENSG00000048707	TRANSCRIPT7242.CHR1.NIC	incomplete_intron_retention_5:12318338-12319496,intron_retention:12319631-12321808,correct_polya_site_right:12337988	41	VPS13D
TRANSCRIPT7244.CHR1.NIC	4230	novel_in_catalog	ENSG00000048707	TRANSCRIPT7244.CHR1.NIC	incomplete_intron_retention_3:12249340-12253721,exon_elongation_5:22,alternative_polya_site_right:12252816	10	VPS13D
TRANSCRIPT7301.CHR1.NIC	1619	novel_in_catalog	ENSG00000162496	TRANSCRIPT7301.CHR1.NIC	terminal_exon_shift_known:12580667-12616559,correct_polya_site_left:12567906	4	DHRS3
ENST00000616661.5	2201	full-splice_match	ENSG00000162496	ENST00000616661.5		66	DHRS3
ENST00000376085.4	2168	full-splice_match	ENSG00000162494	ENST00000376085.4		54	LRRC38
ENST00000376057.8	2801	full-splice_match	ENSG00000162493	ENST00000376057.8		101	PDPN
ENST00000621990.5	2737	full-splice_match	ENSG00000162493	ENST00000621990.5		93	PDPN
ENST00000509009.5	571	full-splice_match	ENSG00000162493	ENST00000509009.5		1	PDPN
ENST00000376061.8	1368	full-splice_match	ENSG00000162493	ENST00000376061.8		4	PDPN
ENST00000510906.5	786	full-splice_match	ENSG00000162493	ENST00000510906.5		2	PDPN
ENST00000376048.9	2688	full-splice_match	ENSG00000116731	ENST00000376048.9		1	PRDM2
TRANSCRIPT7336.CHR1.NNIC	2784	novel_not_in_catalog	ENSG00000116731	TRANSCRIPT7336.CHR1.NNIC	exon_skipping_novel:13700301-13730999,major_exon_elongation_5:161,correct_polya_site_right:13825074	18	PRDM2
ENST00000400798.6	3643	full-splice_match	ENSG00000189337	ENST00000400798.6		50	KAZN
ENST00000669314.1	3126	full-splice_match	ENSG00000175147	ENST00000669314.1		1	TMEM51-AS1
ENST00000376008.3	1971	full-splice_match	ENSG00000171729	ENST00000376008.3		2	TMEM51
ENST00000375980.9	2422	full-splice_match	ENSG00000142634	ENST00000375980.9		24	EFHD2
ENST00000375847.8	6034	full-splice_match	ENSG00000116138	ENST00000375847.8		35	DNAJC16
ENST00000375849.5	3446	full-splice_match	ENSG00000116138	ENST00000375849.5		3	DNAJC16
ENST00000616884.4	5882	full-splice_match	ENSG00000116138	ENST00000616884.4		3	DNAJC16
ENST00000375826.4	3095	full-splice_match	ENSG00000116771	ENST00000375826.4		2	AGMAT
ENST00000480945.6	10667	full-splice_match	ENSG00000197312	ENST00000480945.6		154	DDI2
TRANSCRIPT7437.CHR1.NNIC	6714	novel_not_in_catalog	ENSG00000197312	TRANSCRIPT7437.CHR1.NNIC	exon_skipping_novel:15651896-15659836,major_exon_elongation_5:56,alternative_polya_site_right:15665098	53	DDI2
ENST00000546927.1	592	full-splice_match	ENSG00000197312	ENST00000546927.1		5	DDI2
ENST00000294454.6	3129	full-splice_match	ENSG00000162461	ENST00000294454.6		6	SLC25A34
TRANSCRIPT7507.CHR1.NNIC	3362	novel_not_in_catalog	ENSG00000162458	TRANSCRIPT7507.CHR1.NNIC	terminal_exon_shift_novel:15758708-15764495,correct_polya_site_right:15786589	5	FBLIM1
TRANSCRIPT7509.CHR1.NIC	3359	novel_in_catalog	ENSG00000162458	TRANSCRIPT7509.CHR1.NIC	fsm,exon_elongation_5:42,correct_polya_site_right:15786589	4	FBLIM1
ENST00000375766.8	3314	full-splice_match	ENSG00000162458	ENST00000375766.8		5	FBLIM1
TRANSCRIPT7489.CHR1.NIC	10631	novel_in_catalog	ENSG00000065526	TRANSCRIPT7489.CHR1.NIC	incomplete_intron_retention_3:15936267-15937162,exon_elongation_5:32,alternative_polya_site_right:15936478	175	SPEN
TRANSCRIPT7490.CHR1.NIC	11890	novel_in_catalog	ENSG00000065526	TRANSCRIPT7490.CHR1.NIC	alt_donor_site_known:15874396-15876201,incomplete_intron_retention_3:15936267-15937162,exon_elongation_5:32,alternative_polya_site_right:15936478	55	SPEN
TRANSCRIPT7499.CHR1.NNIC	10154	novel_not_in_catalog	ENSG00000065526	TRANSCRIPT7499.CHR1.NNIC	exon_skipping_novel:15873137-15909320,incomplete_intron_retention_3:15936267-15937162,exon_elongation_5:32,alternative_polya_site_right:15936478	64	SPEN
TRANSCRIPT7545.CHR1.NIC	4324	novel_in_catalog	ENSG00000065526	TRANSCRIPT7545.CHR1.NIC	intron_retention:15909482-15911100,incomplete_intron_retention_3:15911302-15916127,alternative_polya_site_right:15912507	11	SPEN
TRANSCRIPT7550.CHR1.NIC	5593	novel_in_catalog	ENSG00000065526	TRANSCRIPT7550.CHR1.NIC	intron_retention:15909482-15911100,extra_intron_5:15848151-15872815,alternative_polya_site_right:15912507	11	SPEN
TRANSCRIPT7588.CHR1.NIC	5143	novel_in_catalog	ENSG00000065526	TRANSCRIPT7588.CHR1.NIC	intron_retention:15874396-15876201,incomplete_intron_retention_3:15909482-15911100,extra_intron_5:15848151-15872815,alternative_polya_site_right:15910124	15	SPEN
ENST00000375759.8	12385	full-splice_match	ENSG00000065526	ENST00000375759.8		2	SPEN
ENST00000375743.9	2720	full-splice_match	ENSG00000116809	ENST00000375743.9		58	ZBTB17
TRANSCRIPT7612.CHR1.NIC	4223	novel_in_catalog	ENSG00000116809	TRANSCRIPT7612.CHR1.NIC	intron_shift:15942421-15942528,intron_shift:15946317-15946934,alternative_polya_site_left:15940412	5	ZBTB17
ENST00000375733.6	2770	full-splice_match	ENSG00000116809	ENST00000375733.6		6	ZBTB17
TRANSCRIPT7621.CHR1.NIC	4514	novel_in_catalog	ENSG00000116809	TRANSCRIPT7621.CHR1.NIC	intron_shift:15942421-15942528,intron_retention:15945841-15946153,alternative_polya_site_left:15940412	6	ZBTB17
TRANSCRIPT7623.CHR1.NIC	4605	novel_in_catalog	ENSG00000116809	TRANSCRIPT7623.CHR1.NIC	intron_shift:15942421-15942528,intron_retention:15943896-15944299,alternative_polya_site_left:15940412	7	ZBTB17
TRANSCRIPT7624.CHR1.NIC	4113	novel_in_catalog	ENSG00000116809	TRANSCRIPT7624.CHR1.NIC	intron_shift:15942421-15942528,exon_skipping_known:15943716-15944299,alternative_polya_site_left:15940412	15	ZBTB17
TRANSCRIPT7629.CHR1.NIC	4405	novel_in_catalog	ENSG00000116809	TRANSCRIPT7629.CHR1.NIC	intron_shift:15942421-15942528,intron_retention:15943195-15943398,alternative_polya_site_left:15940412	9	ZBTB17
TRANSCRIPT7638.CHR1.NIC	4697	novel_in_catalog	ENSG00000116809	TRANSCRIPT7638.CHR1.NIC	intron_shift:15942421-15942528,intron_retention:15943716-15943807,intron_retention:15943896-15944299,alternative_polya_site_left:15940412	9	ZBTB17
ENST00000329454.2	3039	full-splice_match	ENSG00000183888	ENST00000329454.2		6	SRARP
ENST00000406363.2	648	full-splice_match	ENSG00000173641	ENST00000406363.2		4	HSPB7
ENST00000442459.2	2702	full-splice_match	ENSG00000173641	ENST00000442459.2		9	HSPB7
TRANSCRIPT7714.CHR1.NIC	1787	novel_in_catalog	ENSG00000186510	TRANSCRIPT7714.CHR1.NIC	incomplete_intron_retention_5:16028120-16028760,alternative_polya_site_right:16034108	26	CLCNKA
TRANSCRIPT7721.CHR1.NNIC	6635	novel_not_in_catalog	ENSG00000186510	TRANSCRIPT7721.CHR1.NNIC	intron_retention:16035459-16036235,intron_retention:16036347-16036611,incomplete_intron_retention_3:16036794-16039602,extra_intron_5:16028846-16029125,extra_intron_5:16029300-16029730,extra_intron_5:16029801-16029964,extra_intron_5:16030076-16030460,extra_intron_5:16030675-16031709,extra_intron_5:16031844-16032202,extra_intron_5:16032292-16032445,extra_intron_5:16032527-16033610	5	CLCNKA
TRANSCRIPT7724.CHR1.NIC	2157	novel_in_catalog	ENSG00000186510	TRANSCRIPT7724.CHR1.NIC	incomplete_intron_retention_5:16028120-16028760,intron_retention:16030076-16030460,alternative_polya_site_right:16034108	7	CLCNKA
ENST00000684624.1	1777	full-splice_match	ENSG00000184908	ENST00000684624.1		1	CLCNKB
TRANSCRIPT7705.CHR1.NIC	2211	novel_in_catalog	ENSG00000184908	TRANSCRIPT7705.CHR1.NIC	major_exon_elongation_5:62,correct_polya_site_right:16057325	4	CLCNKB
ENST00000375667.7	2129	full-splice_match	ENSG00000184908	ENST00000375667.7		8	CLCNKB
ENST00000375662.5	1720	full-splice_match	ENSG00000185519	ENST00000375662.5		39	FAM131C
ENST00000358432.8	3946	full-splice_match	ENSG00000142627	ENST00000358432.8		58	EPHA2
TRANSCRIPT7760.CHR1.NNIC	4141	novel_not_in_catalog	ENSG00000142627	TRANSCRIPT7760.CHR1.NNIC	alt_acceptor_site_novel:16125464-16129433,major_exon_elongation_5:53,correct_polya_site_left:16124338	15	EPHA2
TRANSCRIPT7764.CHR1.NIC	3943	novel_in_catalog	ENSG00000142627	TRANSCRIPT7764.CHR1.NIC	exon_skipping_known:16149048-16155847,major_exon_elongation_5:66,correct_polya_site_left:16124338	22	EPHA2
TRANSCRIPT7773.CHR1.NNIC	3827	novel_not_in_catalog	ENSG00000142627	TRANSCRIPT7773.CHR1.NNIC	exon_skipping_novel:16135190-16137852,exon_skipping_known:16149048-16155847,major_exon_elongation_5:66,correct_polya_site_left:16124338	10	EPHA2
TRANSCRIPT7777.CHR1.NNIC	3653	novel_not_in_catalog	ENSG00000142627	TRANSCRIPT7777.CHR1.NNIC	exon_skipping_novel:16134568-16137852,correct_polya_site_left:16124338	5	EPHA2
TRANSCRIPT7783.CHR1.NNIC	3585	novel_not_in_catalog	ENSG00000142627	TRANSCRIPT7783.CHR1.NNIC	exon_skipping_novel:16134568-16137852,exon_skipping_known:16149048-16155847,correct_polya_site_left:16124338	5	EPHA2
ENST00000461614.1	875	full-splice_match	ENSG00000142627	ENST00000461614.1		14	EPHA2
TRANSCRIPT7909.CHR1.NNIC	1998	novel_not_in_catalog	ENSG00000227959	TRANSCRIPT7909.CHR1.NNIC	extra_intron_novel:16157180-16161500,alternative_polya_site_right:16162893	4	EPHA2-AS1
TRANSCRIPT7814.CHR1.NIC	2215	novel_in_catalog	ENSG00000142632	TRANSCRIPT7814.CHR1.NIC	incomplete_intron_retention_5:16206341-16206947,correct_polya_site_left:16197855	3	ARHGEF19
ENST00000375599.8	1574	full-splice_match	ENSG00000132881	ENST00000375599.8		3	CPLANE2
TRANSCRIPT7807.CHR1.NNIC	2683	novel_not_in_catalog	ENSG00000037637	TRANSCRIPT7807.CHR1.NNIC	exon_gain_novel:16315436-16316436,16316572-16352254,alternative_polya_site_left:16250512	15	FBXO42
ENST00000375592.8	6227	full-splice_match	ENSG00000037637	ENST00000375592.8		107	FBXO42
TRANSCRIPT7823.CHR1.NIC	3040	novel_in_catalog	ENSG00000037637	TRANSCRIPT7823.CHR1.NIC	intron_retention:16253153-16253634,alternative_polya_site_left:16250512	9	FBXO42
TRANSCRIPT7844.CHR1.NIC	1747	novel_in_catalog	ENSG00000037637	TRANSCRIPT7844.CHR1.NIC	incomplete_intron_retention_3:16253732-16255710,alternative_polya_site_left:16254957	14	FBXO42
TRANSCRIPT7884.CHR1.NIC	3198	novel_in_catalog	ENSG00000037637	TRANSCRIPT7884.CHR1.NIC	extra_intron_5:16315436-16352254,correct_polya_site_left:16292339	25	FBXO42
ENST00000475554.5	583	full-splice_match	ENSG00000055070	ENST00000475554.5		1	SZRD1
ENST00000472351.5	791	full-splice_match	ENSG00000055070	ENST00000472351.5		2	SZRD1
ENST00000401088.9	3480	full-splice_match	ENSG00000055070	ENST00000401088.9		499	SZRD1
ENST00000492354.1	3401	full-splice_match	ENSG00000055070	ENST00000492354.1		118	SZRD1
ENST00000401089.3	3447	full-splice_match	ENSG00000055070	ENST00000401089.3		145	SZRD1
ENST00000459640.5	981	full-splice_match	ENSG00000157191	ENST00000459640.5		12	NECAP2
ENST00000337132.10	2018	full-splice_match	ENSG00000157191	ENST00000337132.10		103	NECAP2
TRANSCRIPT8019.CHR1.NIC	3941	novel_in_catalog	ENSG00000157191	TRANSCRIPT8019.CHR1.NIC	intron_retention:16449202-16450124,major_exon_elongation_5:73,alternative_polya_site_right:16460920	35	NECAP2
ENST00000443980.6	1929	full-splice_match	ENSG00000157191	ENST00000443980.6		3	NECAP2
ENST00000496239.5	4619	full-splice_match	ENSG00000157191	ENST00000496239.5		11	NECAP2
ENST00000486390.1	572	full-splice_match	ENSG00000157191	ENST00000486390.1		3	NECAP2
ENST00000509727.1	550	full-splice_match	ENSG00000157191	ENST00000509727.1		5	NECAP2
TRANSCRIPT8119.CHR1.NNIC	4193	novel_not_in_catalog	ENSG00000219481	TRANSCRIPT8119.CHR1.NNIC	intron_alternation_novel:16564879-16565704,alt_acceptor_site_known:16593754-16594591,major_exon_elongation_5:113,alternative_polya_site_left:16564869	16	NBPF1
TRANSCRIPT8330.CHR1.NIC	2659	novel_in_catalog	ENSG00000219481	TRANSCRIPT8330.CHR1.NIC	incomplete_intron_retention_3:16590002-16591846,alt_acceptor_site_known:16593754-16594591,major_exon_elongation_5:108,alternative_polya_site_left:16590549	11	NBPF1
ENST00000599069.5	2752	full-splice_match	ENSG00000219481	ENST00000599069.5		29	NBPF1
TRANSCRIPT8374.CHR1.NNIC	4515	novel_not_in_catalog	ENSG00000219481	TRANSCRIPT8374.CHR1.NNIC	alt_acceptor_site_novel:16603325-16608507,major_exon_elongation_5:250,correct_polya_site_left:16599557	66	NBPF1
TRANSCRIPT8377.CHR1.NNIC	3892	novel_not_in_catalog	ENSG00000219481	TRANSCRIPT8377.CHR1.NNIC	alt_acceptor_site_novel:16602973-16608507,exon_elongation_5:18,correct_polya_site_left:16599596	14	NBPF1
TRANSCRIPT8380.CHR1.NNIC	3391	novel_not_in_catalog	ENSG00000219481	TRANSCRIPT8380.CHR1.NNIC	terminal_exon_shift_novel:16608780-16612460,correct_polya_site_left:16605403	12	NBPF1
ENST00000449853.2	2755	full-splice_match	ENSG00000219481	ENST00000449853.2		107	NBPF1
TRANSCRIPT8167.CHR1.NIC	3385	novel_in_catalog	ENSG00000215908	TRANSCRIPT8167.CHR1.NIC	exon_gain_known:16619104-16619844,16620025-16625774,exon_elongation_5:32,alternative_polya_site_left:16617675	49	CROCCP2
TRANSCRIPT8172.CHR1.NIC	3606	novel_in_catalog	ENSG00000215908	TRANSCRIPT8172.CHR1.NIC	exon_gain_known:16619104-16619844,16620246-16625774,exon_elongation_5:32,alternative_polya_site_left:16617675	10	CROCCP2
TRANSCRIPT8176.CHR1.NNIC	3961	novel_not_in_catalog	ENSG00000215908	TRANSCRIPT8176.CHR1.NNIC	exon_gain_novel:16619104-16619844,16620601-16625774,exon_elongation_5:32,alternative_polya_site_left:16617675	20	CROCCP2
TRANSCRIPT8199.CHR1.NNIC	3301	novel_not_in_catalog	ENSG00000215908	TRANSCRIPT8199.CHR1.NNIC	exon_gain_known:16619104-16619844,16620025-16625774,exon_skipping_novel:16635169-16643027,exon_elongation_5:32,alternative_polya_site_left:16617675	24	CROCCP2
TRANSCRIPT8213.CHR1.NNIC	3877	novel_not_in_catalog	ENSG00000215908	TRANSCRIPT8213.CHR1.NNIC	exon_gain_novel:16619104-16619844,16620601-16625774,exon_skipping_novel:16635169-16643027,exon_elongation_5:32,alternative_polya_site_left:16617675	11	CROCCP2
TRANSCRIPT8219.CHR1.NIC	4125	novel_in_catalog	ENSG00000215908	TRANSCRIPT8219.CHR1.NIC	alt_acceptor_site_known:16620025-16625774,exon_elongation_5:32,alternative_polya_site_left:16617676	19	CROCCP2
ENST00000639456.1	2575	full-splice_match	ENSG00000215908	ENST00000639456.1		24	CROCCP2
TRANSCRIPT8229.CHR1.NNIC	4119	novel_not_in_catalog	ENSG00000215908	TRANSCRIPT8229.CHR1.NNIC	alt_acceptor_site_novel:16620601-16625774,exon_elongation_5:32,correct_polya_site_left:16618258	18	CROCCP2
TRANSCRIPT8245.CHR1.NNIC	3200	novel_not_in_catalog	ENSG00000215908	TRANSCRIPT8245.CHR1.NNIC	exon_gain_known:16619104-16619844,16620025-16625774,exon_skipping_novel:16635169-16644645,exon_elongation_5:49,alternative_polya_site_left:16617675	22	CROCCP2
TRANSCRIPT8331.CHR1.NNIC	3587	novel_not_in_catalog	ENSG00000215908	TRANSCRIPT8331.CHR1.NNIC	exon_skipping_novel:16620025-16623869,incomplete_intron_retention_5:16627290-16628467,alternative_polya_site_left:16617675	26	CROCCP2
TRANSCRIPT8152.CHR1.NNIC	5192	novel_not_in_catalog	ENSG00000186301	TRANSCRIPT8152.CHR1.NNIC	terminal_exon_shift_novel:16645208-16646368,intron_retention:16647953-16648067,intron_retention:16648199-16648298,exon_merge_novel:16649002-16649307,alternative_polya_site_right:16652559	4	MST1P2
TRANSCRIPT8182.CHR1.NNIC	6372	novel_not_in_catalog	ENSG00000186301	TRANSCRIPT8182.CHR1.NNIC	intron_retention:16645679-16646368,intron_retention:16647953-16648067,intron_retention:16648199-16648298,exon_merge_novel:16649002-16649307,major_exon_elongation_5:913,alternative_polya_site_right:16652559	3	MST1P2
TRANSCRIPT8186.CHR1.NNIC	5552	novel_not_in_catalog	ENSG00000186301	TRANSCRIPT8186.CHR1.NNIC	exon_skipping_novel:16646710-16646979,intron_retention:16647953-16648067,intron_retention:16648199-16648298,exon_merge_novel:16649002-16649307,major_exon_elongation_5:898,alternative_polya_site_right:16652559	3	MST1P2
TRANSCRIPT8231.CHR1.NNIC	6257	novel_not_in_catalog	ENSG00000186301	TRANSCRIPT8231.CHR1.NNIC	intron_retention:16645679-16646368,exon_skipping_novel:16646710-16646979,intron_retention:16647953-16648067,intron_retention:16648199-16648298,exon_merge_novel:16649002-16649307,major_exon_elongation_5:913,alternative_polya_site_right:16652559	5	MST1P2
TRANSCRIPT8268.CHR1.NNIC	6527	novel_not_in_catalog	ENSG00000186301	TRANSCRIPT8268.CHR1.NNIC	intron_retention:16645679-16646368,intron_retention:16646710-16646786,intron_retention:16646902-16646979,intron_retention:16647953-16648067,intron_retention:16648199-16648298,exon_merge_novel:16649002-16649307,major_exon_elongation_5:913,alternative_polya_site_right:16652559	8	MST1P2
TRANSCRIPT8324.CHR1.NIC	4454	novel_in_catalog	ENSG00000186301	TRANSCRIPT8324.CHR1.NIC	incomplete_intron_retention_5:16647319-16647462,intron_retention:16647953-16648067,intron_retention:16648199-16648298,intron_retention:16649002-16649173,intron_retention:16649252-16649378,alternative_polya_site_right:16652559	6	MST1P2
TRANSCRIPT8424.CHR1.NNIC	5650	novel_not_in_catalog	ENSG00000268869	TRANSCRIPT8424.CHR1.NNIC	alternative_structure_novel:16686297-16686638,alternative_structure_known:16687523-16691112,extra_intron_5:16691295-16692104,alternative_polya_site_left:16683433	29	ESPNP
TRANSCRIPT8428.CHR1.NNIC	1737	novel_not_in_catalog	novel_gene_chr1_8429	TRANSCRIPT8428.CHR1.NNIC	intron_retention:16707728-16707891,alternative_structure_novel:16707997-16708502,16708651-16710467	3	novel_gene_chr1_8429
ENST00000666785.1	883	full-splice_match	ENSG00000228549	ENST00000666785.1		1	LOC112267871
ENST00000422124.1	406	full-splice_match	ENSG00000238142	ENST00000422124.1		5	LOC105376805
ENST00000457075.1	346	full-splice_match	ENSG00000238142	ENST00000457075.1		1	LOC105376805
ENST00000690818.1	845	full-splice_match	ENSG00000238142	ENST00000690818.1		1	LOC105376805
TRANSCRIPT8482.CHR1.NIC	4555	novel_in_catalog	ENSG00000058453	TRANSCRIPT8482.CHR1.NIC	exon_gain_known:16924480-16929845,16930032-16930123,16930208-16930285,incomplete_intron_retention_3:16956157-16958582,extra_intron_5:16922079-16922662,alternative_polya_site_right:16956728	16	CROCC
TRANSCRIPT8559.CHR1.NIC	2537	novel_in_catalog	ENSG00000058453	TRANSCRIPT8559.CHR1.NIC	incomplete_intron_retention_5:16951123-16953301,incomplete_intron_retention_3:16956157-16958582,alternative_polya_site_right:16956728	38	CROCC
ENST00000375535.4	1045	full-splice_match	ENSG00000117122	ENST00000375535.4		32	MFAP2
ENST00000490075.5	2371	full-splice_match	ENSG00000117122	ENST00000490075.5		3	MFAP2
TRANSCRIPT8455.CHR1.NIC	4007	novel_in_catalog	ENSG00000159363	TRANSCRIPT8455.CHR1.NIC	fsm,intron_shift:17000508-17002033,exon_elongation_5:36,correct_polya_site_left:16985956	9	ATP13A2
ENST00000326735.13	3996	full-splice_match	ENSG00000159363	ENST00000326735.13		27	ATP13A2
ENST00000452699.5	3981	full-splice_match	ENSG00000159363	ENST00000452699.5		26	ATP13A2
TRANSCRIPT8467.CHR1.NIC	3917	novel_in_catalog	ENSG00000159363	TRANSCRIPT8467.CHR1.NIC	exon_gain_known:16986359-16986462,16986633-16986804,intron_shift:17004412-17004691,exon_elongation_5:49,correct_polya_site_left:16985956	19	ATP13A2
TRANSCRIPT8472.CHR1.NIC	3862	novel_in_catalog	ENSG00000159363	TRANSCRIPT8472.CHR1.NIC	exon_gain_known:16989771-16989886,16990004-16990126,intron_shift:17004412-17004691,exon_elongation_5:49,correct_polya_site_left:16985958	8	ATP13A2
ENST00000375499.8	1015	full-splice_match	ENSG00000117118	ENST00000375499.8		193	SDHB
ENST00000466613.2	828	full-splice_match	ENSG00000117118	ENST00000466613.2		5	SDHB
TRANSCRIPT8608.CHR1.NNIC	4926	novel_not_in_catalog	ENSG00000117115	TRANSCRIPT8608.CHR1.NNIC	alt_donor_site_novel:17074950-17075123,exon_elongation_5:5,correct_polya_site_left:17066756	30	PADI2
TRANSCRIPT8611.CHR1.NNIC	4749	novel_not_in_catalog	ENSG00000117115	TRANSCRIPT8611.CHR1.NNIC	alt_donor_site_novel:17082653-17083411,major_exon_elongation_5:69,correct_polya_site_left:17066756	23	PADI2
ENST00000375486.9	4361	full-splice_match	ENSG00000117115	ENST00000375486.9		662	PADI2
ENST00000375471.5	3846	full-splice_match	ENSG00000142623	ENST00000375471.5		2	PADI1
ENST00000648847.1	2237	full-splice_match	ENSG00000142623	ENST00000648847.1		2	PADI1
ENST00000460293.1	3124	full-splice_match	ENSG00000142623	ENST00000460293.1		2	PADI1
ENST00000375433.3	2030	full-splice_match	ENSG00000179051	ENST00000375433.3		4	RCC2
TRANSCRIPT8760.CHR1.NIC	4414	novel_in_catalog	ENSG00000074964	TRANSCRIPT8760.CHR1.NIC	extra_intron_5:17539951-17580552,alternative_polya_site_right:17697874	25	ARHGEF10L
ENST00000375408.7	3685	full-splice_match	ENSG00000074964	ENST00000375408.7		13	ARHGEF10L
ENST00000495593.1	2261	full-splice_match	ENSG00000074964	ENST00000495593.1		17	ARHGEF10L
ENST00000251296.4	1892	full-splice_match	ENSG00000117154	ENST00000251296.4		97	IGSF21
TRANSCRIPT8794.CHR1.NIC	4430	novel_in_catalog	ENSG00000117154	TRANSCRIPT8794.CHR1.NIC	incomplete_intron_retention_5:18365698-18376309,correct_polya_site_right:18378489	16	IGSF21
TRANSCRIPT8795.CHR1.NIC	3071	novel_in_catalog	ENSG00000117154	TRANSCRIPT8795.CHR1.NIC	incomplete_intron_retention_3:18291988-18334891,major_exon_elongation_5:81,alternative_polya_site_right:18294341	9	IGSF21
ENST00000420770.7	6213	full-splice_match	ENSG00000009709	ENST00000420770.7		1	PAX7
ENST00000290597.9	2124	full-splice_match	ENSG00000159423	ENST00000290597.9		1	ALDH4A1
ENST00000538309.5	1940	full-splice_match	ENSG00000159423	ENST00000538309.5		7	ALDH4A1
ENST00000375341.8	3139	full-splice_match	ENSG00000159423	ENST00000375341.8		101	ALDH4A1
TRANSCRIPT8816.CHR1.NIC	3343	novel_in_catalog	ENSG00000159423	TRANSCRIPT8816.CHR1.NIC	exon_skipping_known:18885629-18889361,major_exon_elongation_5:248,correct_polya_site_left:18871426	7	ALDH4A1
ENST00000538839.5	2957	full-splice_match	ENSG00000159423	ENST00000538839.5		18	ALDH4A1
TRANSCRIPT8824.CHR1.NIC	3190	novel_in_catalog	ENSG00000159423	TRANSCRIPT8824.CHR1.NIC	exon_skipping_known:18885629-18889361,major_exon_elongation_5:275,correct_polya_site_left:18871426	5	ALDH4A1
TRANSCRIPT8825.CHR1.NNIC	2797	novel_not_in_catalog	ENSG00000159423	TRANSCRIPT8825.CHR1.NNIC	exon_skipping_novel:18879374-18883123,exon_elongation_5:22,correct_polya_site_left:18871426	4	ALDH4A1
ENST00000455833.7	6179	full-splice_match	ENSG00000169991	ENST00000455833.7		38	IFFO2
TRANSCRIPT8879.CHR1.NIC	3703	novel_in_catalog	ENSG00000127481	TRANSCRIPT8879.CHR1.NIC	incomplete_intron_retention_3:19179221-19183810,exon_elongation_5:47,alternative_polya_site_left:19182357	11	UBR4
ENST00000690421.1	296	full-splice_match	ENSG00000230424	ENST00000690421.1		11	EMC1-AS1
ENST00000437898.2	653	full-splice_match	ENSG00000230424	ENST00000437898.2		4	EMC1-AS1
TRANSCRIPT8849.CHR1.NNIC	4913	novel_not_in_catalog	ENSG00000127463	TRANSCRIPT8849.CHR1.NNIC	extra_intron_novel:19215732-19217503,intron_shift:19233142-19235129,exon_elongation_5:42,correct_polya_site_left:19215663	267	EMC1
TRANSCRIPT8901.CHR1.NNIC	1244	novel_not_in_catalog	ENSG00000053372	TRANSCRIPT8901.CHR1.NNIC	extra_intron_novel:19258957-19260017,major_exon_elongation_5:257,correct_polya_site_right:19260127	4	MRTO4
TRANSCRIPT9040.CHR1.NNIC	2287	novel_not_in_catalog	ENSG00000211454	TRANSCRIPT9040.CHR1.NNIC	exon_gain_novel:19268702-19269582,19269680-19270450,extra_intron_novel:19273910-19311875,correct_polya_site_left:19265984	6	AKR7L
TRANSCRIPT9012.CHR1.NNIC	3901	novel_not_in_catalog	ENSG00000053371	TRANSCRIPT9012.CHR1.NNIC	extra_intron_3:19302800-19303191,exon_elongation_5:25,alternative_polya_site_left:19301057	6	AKR7A2
ENST00000235835.8	1360	full-splice_match	ENSG00000053371	ENST00000235835.8		91	AKR7A2
TRANSCRIPT9073.CHR1.NIC	4272	novel_in_catalog	ENSG00000053371	TRANSCRIPT9073.CHR1.NIC	intron_retention:19304387-19306017,exon_elongation_5:25,alternative_polya_site_left:19302709	30	AKR7A2
TRANSCRIPT9086.CHR1.NIC	4175	novel_in_catalog	ENSG00000053371	TRANSCRIPT9086.CHR1.NIC	intron_retention:19304387-19306017,mutually_exclusive_exons_known:19307102-19308157,19308263-19308454,major_exon_elongation_5:75,alternative_polya_site_left:19302709	6	AKR7A2
ENST00000492217.1	989	full-splice_match	ENSG00000053371	ENST00000492217.1		2	AKR7A2
ENST00000375155.7	1805	full-splice_match	ENSG00000040487	ENST00000375155.7		47	SLC66A1
TRANSCRIPT8990.CHR1.NIC	1826	novel_in_catalog	ENSG00000040487	TRANSCRIPT8990.CHR1.NIC	alt_acceptor_site_known:19324763-19325525,major_exon_elongation_5:53,correct_polya_site_right:19329299	11	SLC66A1
TRANSCRIPT9019.CHR1.NNIC	1770	novel_not_in_catalog	ENSG00000040487	TRANSCRIPT9019.CHR1.NNIC	alt_donor_site_novel:19312359-19317599,major_exon_elongation_5:127,correct_polya_site_right:19329299	14	SLC66A1
TRANSCRIPT9023.CHR1.NIC	2663	novel_in_catalog	ENSG00000040487	TRANSCRIPT9023.CHR1.NIC	alternative_structure_known:19326624-19327570,exon_elongation_5:44,correct_polya_site_right:19329299	21	SLC66A1
TRANSCRIPT9025.CHR1.NIC	2608	novel_in_catalog	ENSG00000040487	TRANSCRIPT9025.CHR1.NIC	alt_acceptor_site_known:19324763-19325525,alternative_structure_known:19326624-19327570,exon_elongation_5:20,correct_polya_site_right:19329299	6	SLC66A1
ENST00000400548.6	1548	full-splice_match	ENSG00000040487	ENST00000400548.6		6	SLC66A1
ENST00000469076.5	1512	full-splice_match	ENSG00000040487	ENST00000469076.5		1	SLC66A1
ENST00000375153.8	2175	full-splice_match	ENSG00000040487	ENST00000375153.8		10	SLC66A1
ENST00000497827.1	1428	full-splice_match	ENSG00000040487	ENST00000497827.1		2	SLC66A1
TRANSCRIPT9050.CHR1.NNIC	2528	novel_not_in_catalog	ENSG00000040487	TRANSCRIPT9050.CHR1.NNIC	alt_donor_site_novel:19312359-19317599,alternative_structure_known:19326624-19327570,major_exon_elongation_5:70,correct_polya_site_right:19329299	8	SLC66A1
TRANSCRIPT9051.CHR1.NIC	3627	novel_in_catalog	ENSG00000040487	TRANSCRIPT9051.CHR1.NIC	intron_retention:19326624-19327226,intron_retention:19327413-19328571,major_exon_elongation_5:62,correct_polya_site_right:19329298	8	SLC66A1
TRANSCRIPT9055.CHR1.NIC	3051	novel_in_catalog	ENSG00000040487	TRANSCRIPT9055.CHR1.NIC	alternative_structure_known:19326624-19327570,major_exon_elongation_5:62,correct_polya_site_right:19329299	5	SLC66A1
TRANSCRIPT9075.CHR1.NNIC	3447	novel_not_in_catalog	ENSG00000040487	TRANSCRIPT9075.CHR1.NNIC	alt_donor_site_novel:19312359-19317599,intron_retention:19326624-19327226,intron_retention:19327413-19328571,exon_elongation_5:43,correct_polya_site_right:19329298	5	SLC66A1
ENST00000375142.5	1686	full-splice_match	ENSG00000077549	ENST00000375142.5		4	CAPZB
ENST00000433834.5	1462	full-splice_match	ENSG00000077549	ENST00000433834.5		6	CAPZB
ENST00000264202.8	1675	full-splice_match	ENSG00000077549	ENST00000264202.8		1341	CAPZB
ENST00000482808.2	2063	full-splice_match	ENSG00000077549	ENST00000482808.2		14	CAPZB
TRANSCRIPT9059.CHR1.NNIC	5901	novel_not_in_catalog	ENSG00000077549	TRANSCRIPT9059.CHR1.NNIC	alternative_structure_novel:19351072-19355461,alternative_polya_site_left:19347021	36	CAPZB
TRANSCRIPT9101.CHR1.NIC	5321	novel_in_catalog	ENSG00000077549	TRANSCRIPT9101.CHR1.NIC	incomplete_intron_retention_3:19357564-19378539,major_exon_elongation_5:57,alternative_polya_site_left:19373706	78	CAPZB
TRANSCRIPT9152.CHR1.NNIC	3893	novel_not_in_catalog	ENSG00000173436	TRANSCRIPT9152.CHR1.NNIC	exon_gain_known:19597110-19600786,19600972-19622099,extra_intron_novel:19628384-19628449,alternative_polya_site_right:19629873	14	MICOS10
ENST00000481464.5	657	full-splice_match	ENSG00000173436	ENST00000481464.5		7	MICOS10
ENST00000322753.7	3723	full-splice_match	ENSG00000173436	ENST00000322753.7		33	MICOS10
ENST00000486890.5	677	full-splice_match	ENSG00000173436	ENST00000486890.5		5	MICOS10
TRANSCRIPT9159.CHR1.NNIC	2536	novel_not_in_catalog	ENSG00000270136	TRANSCRIPT9159.CHR1.NNIC	extra_intron_novel:19627374-19628565,exon_elongation_5:7,correct_polya_site_right:19629818	30	MICOS10-NBL1
TRANSCRIPT9176.CHR1.NNIC	3717	novel_not_in_catalog	ENSG00000270136	TRANSCRIPT9176.CHR1.NNIC	extra_intron_novel:19628384-19628449,exon_elongation_5:7,alternative_polya_site_right:19629873	36	MICOS10-NBL1
TRANSCRIPT9196.CHR1.NIC	4733	novel_in_catalog	ENSG00000270136	TRANSCRIPT9196.CHR1.NIC	intron_retention:19623584-19626386,exon_elongation_5:7,alternative_polya_site_right:19628020	54	MICOS10-NBL1
ENST00000602662.1	1623	full-splice_match	ENSG00000158747	ENST00000602662.1		3	NBL1
ENST00000375136.8	2024	full-splice_match	ENSG00000158747	ENST00000375136.8		61	NBL1
TRANSCRIPT9241.CHR1.NNIC	2959	novel_not_in_catalog	ENSG00000158748	TRANSCRIPT9241.CHR1.NNIC	extra_intron_novel:19665034-19665915,exon_elongation_5:42,correct_polya_site_right:19680965	3	HTR6
ENST00000289753.2	3800	full-splice_match	ENSG00000158748	ENST00000289753.2		1	HTR6
ENST00000294543.11	2946	full-splice_match	ENSG00000162542	ENST00000294543.11		5	TMCO4
TRANSCRIPT9233.CHR1.NIC	2318	novel_in_catalog	ENSG00000162542	TRANSCRIPT9233.CHR1.NIC	terminal_exon_shift_known:19787118-19799854,correct_polya_site_left:19682237	3	TMCO4
ENST00000375120.4	6515	full-splice_match	ENSG00000169914	ENST00000375120.4		62	OTUD3
TRANSCRIPT9263.CHR1.NIC	2051	novel_in_catalog	ENSG00000127472	TRANSCRIPT9263.CHR1.NIC	exon_gain_known:20086228-20088824,20088902-20089788,major_exon_elongation_5:54,correct_polya_site_right:20091913	8	PLA2G5
TRANSCRIPT9265.CHR1.NNIC	2155	novel_not_in_catalog	ENSG00000127472	TRANSCRIPT9265.CHR1.NNIC	exon_gain_novel:20070466-20071488,20071636-20084820,major_exon_elongation_5:88,correct_polya_site_right:20091913	7	PLA2G5
TRANSCRIPT9269.CHR1.NNIC	1356	novel_not_in_catalog	ENSG00000127472	TRANSCRIPT9269.CHR1.NNIC	alternative_structure_known:20070466-20084820,alternative_structure_novel:20086228-20089731,correct_polya_site_right:20091184	3	PLA2G5
ENST00000375108.4	1918	full-splice_match	ENSG00000127472	ENST00000375108.4		19	PLA2G5
TRANSCRIPT9272.CHR1.NNIC	2049	novel_not_in_catalog	ENSG00000127472	TRANSCRIPT9272.CHR1.NNIC	exon_gain_novel:20070466-20071488,20071636-20084820,exon_skipping_novel:20086228-20090567,major_exon_elongation_5:88,correct_polya_site_right:20091914	15	PLA2G5
TRANSCRIPT9277.CHR1.NNIC	1922	novel_not_in_catalog	ENSG00000127472	TRANSCRIPT9277.CHR1.NNIC	exon_skipping_novel:20086228-20090567,major_exon_elongation_5:108,correct_polya_site_right:20091914	39	PLA2G5
TRANSCRIPT9279.CHR1.NNIC	4523	novel_not_in_catalog	ENSG00000127472	TRANSCRIPT9279.CHR1.NNIC	alternative_structure_known:20070466-20084820,alternative_structure_novel:20088071-20089085,intron_retention:20089896-20090567,correct_polya_site_right:20091190	42	PLA2G5
TRANSCRIPT9290.CHR1.NNIC	1857	novel_not_in_catalog	ENSG00000127472	TRANSCRIPT9290.CHR1.NNIC	alternative_structure_novel:20070466-20086082,exon_skipping_novel:20086228-20090567,alternative_polya_site_right:20091914	19	PLA2G5
TRANSCRIPT9294.CHR1.NNIC	3340	novel_not_in_catalog	ENSG00000127472	TRANSCRIPT9294.CHR1.NNIC	incomplete_intron_retention_5:20069033-20070293,alternative_structure_novel:20070466-20071488,20071636-20076760,alternative_polya_site_right:20079593	20	PLA2G5
ENST00000489020.1	812	full-splice_match	ENSG00000162545	ENST00000489020.1		21	CAMK2N1
ENST00000375078.4	2326	full-splice_match	ENSG00000162545	ENST00000375078.4		57	CAMK2N1
ENST00000264198.5	2428	full-splice_match	ENSG00000090432	ENST00000264198.5		200	MUL1
TRANSCRIPT9337.CHR1.NIC	3085	novel_in_catalog	ENSG00000090432	TRANSCRIPT9337.CHR1.NIC	intron_retention:20501420-20502068,exon_elongation_5:10,correct_polya_site_left:20499450	11	MUL1
ENST00000321556.5	2657	full-splice_match	ENSG00000158828	ENST00000321556.5		219	PINK1
TRANSCRIPT9362.CHR1.NNIC	2290	novel_not_in_catalog	ENSG00000244038	TRANSCRIPT9362.CHR1.NNIC	extra_intron_novel:20646187-20651957,alternative_polya_site_left:20645817	217	DDOST
ENST00000477229.1	766	full-splice_match	ENSG00000244038	ENST00000477229.1		19	DDOST
ENST00000400463.8	3958	full-splice_match	ENSG00000117245	ENST00000400463.8		3	KIF17
ENST00000247986.2	3969	full-splice_match	ENSG00000117245	ENST00000247986.2		1	KIF17
ENST00000444387.7	3898	full-splice_match	ENSG00000189410	ENST00000444387.7		10	SH2D5
ENST00000312239.10	3884	full-splice_match	ENSG00000127483	ENST00000312239.10		20	HP1BP3
ENST00000438032.6	6406	full-splice_match	ENSG00000127483	ENST00000438032.6		157	HP1BP3
TRANSCRIPT9532.CHR1.NIC	6814	novel_in_catalog	ENSG00000127483	TRANSCRIPT9532.CHR1.NIC	intron_retention:20773611-20776596,alternative_structure_known:20779912-20787194,correct_polya_site_left:20742676	59	HP1BP3
ENST00000437575.5	473	full-splice_match	ENSG00000127483	ENST00000437575.5		1	HP1BP3
TRANSCRIPT9616.CHR1.NIC	5782	novel_in_catalog	ENSG00000075151	TRANSCRIPT9616.CHR1.NIC	alternative_structure_known:20981228-20982387,alternative_polya_site_left:20966492	21	EIF4G3
TRANSCRIPT9696.CHR1.NNIC	1919	novel_not_in_catalog	novel_gene_chr1_9697	TRANSCRIPT9696.CHR1.NNIC		14	novel_gene_chr1_9697
ENST00000649812.1	3153	full-splice_match	ENSG00000117298	ENST00000649812.1		2	ECE1
ENST00000374893.11	5067	full-splice_match	ENSG00000117298	ENST00000374893.11		11	ECE1
ENST00000415912.6	5099	full-splice_match	ENSG00000117298	ENST00000415912.6		244	ECE1
ENST00000264205.10	2381	full-splice_match	ENSG00000117298	ENST00000264205.10		7	ECE1
ENST00000357071.8	3763	full-splice_match	ENSG00000117298	ENST00000357071.8		3	ECE1
TRANSCRIPT9771.CHR1.NNIC	4254	novel_not_in_catalog	ENSG00000142794	TRANSCRIPT9771.CHR1.NNIC	exon_gain_novel:21445220-21465734,21465818-21466086,alt_acceptor_site_known:21466157-21467181,major_exon_elongation_5:61,alternative_polya_site_right:21484900	5	NBPF3
TRANSCRIPT9775.CHR1.NNIC	3273	novel_not_in_catalog	ENSG00000142794	TRANSCRIPT9775.CHR1.NNIC	extra_intron_novel:21483309-21484369,exon_elongation_5:38,alternative_polya_site_right:21484900	6	NBPF3
ENST00000318220.10	4401	full-splice_match	ENSG00000142794	ENST00000318220.10		8	NBPF3
TRANSCRIPT9804.CHR1.NNIC	2921	novel_not_in_catalog	ENSG00000142794	TRANSCRIPT9804.CHR1.NNIC	exon_gain_novel:21445220-21465734,21465818-21466086,alt_acceptor_site_known:21466157-21467181,alternative_structure_novel:21480213-21484365,major_exon_elongation_5:233,alternative_polya_site_right:21484906	3	NBPF3
ENST00000478653.6	1417	full-splice_match	ENSG00000142794	ENST00000478653.6		13	NBPF3
TRANSCRIPT9819.CHR1.NNIC	2833	novel_not_in_catalog	ENSG00000142794	TRANSCRIPT9819.CHR1.NNIC	alternative_structure_novel:21445220-21454855,major_exon_elongation_5:172,alternative_polya_site_right:21457133	14	NBPF3
ENST00000374840.8	2536	full-splice_match	ENSG00000162551	ENST00000374840.8		26	ALPL
TRANSCRIPT9844.CHR1.NNIC	2667	novel_not_in_catalog	ENSG00000162551	TRANSCRIPT9844.CHR1.NNIC	terminal_exon_shift_novel:21547523-21553977,correct_polya_site_right:21578413	665	ALPL
TRANSCRIPT9862.CHR1.NNIC	2551	novel_not_in_catalog	ENSG00000162551	TRANSCRIPT9862.CHR1.NNIC	alternative_structure_novel:21547523-21553977,21554143-21560625,correct_polya_site_right:21578413	38	ALPL
TRANSCRIPT9881.CHR1.NNIC	2807	novel_not_in_catalog	ENSG00000162551	TRANSCRIPT9881.CHR1.NNIC	terminal_exon_shift_novel:21547523-21553977,incomplete_intron_retention_3:21570375-21573664,alternative_polya_site_right:21571992	27	ALPL
TRANSCRIPT9890.CHR1.NNIC	2588	novel_not_in_catalog	ENSG00000162551	TRANSCRIPT9890.CHR1.NNIC	alternative_structure_novel:21547523-21553977,21554143-21560625,alternative_polya_site_right:21565829	124	ALPL
TRANSCRIPT9898.CHR1.NNIC	2472	novel_not_in_catalog	ENSG00000162551	TRANSCRIPT9898.CHR1.NNIC	alternative_structure_novel:21547523-21553977,21554143-21560625,exon_skipping_known:21560746-21563109,alternative_polya_site_right:21565829	26	ALPL
TRANSCRIPT10122.CHR1.NNIC	2790	novel_not_in_catalog	ENSG00000233431	TRANSCRIPT10122.CHR1.NNIC		4	LINC02596
ENST00000542643.6	3426	full-splice_match	ENSG00000076864	ENST00000542643.6		2	RAP1GAP
TRANSCRIPT9974.CHR1.NIC	3645	novel_in_catalog	ENSG00000076864	TRANSCRIPT9974.CHR1.NIC	exon_gain_known:21602914-21603657,21603913-21606065,major_exon_elongation_5:63,correct_polya_site_left:21596216	23	RAP1GAP
TRANSCRIPT9996.CHR1.NIC	3497	novel_in_catalog	ENSG00000076864	TRANSCRIPT9996.CHR1.NIC	extra_intron_known:21602914-21603834,major_exon_elongation_5:118,correct_polya_site_left:21596216	32	RAP1GAP
ENST00000495204.5	2489	full-splice_match	ENSG00000076864	ENST00000495204.5		9	RAP1GAP
ENST00000374765.9	3322	full-splice_match	ENSG00000076864	ENST00000374765.9		161	RAP1GAP
TRANSCRIPT10046.CHR1.NIC	3715	novel_in_catalog	ENSG00000076864	TRANSCRIPT10046.CHR1.NIC	alt_acceptor_site_known:21598096-21598399,major_exon_elongation_5:357,correct_polya_site_left:21596216	71	RAP1GAP
ENST00000611549.4	4294	full-splice_match	ENSG00000076864	ENST00000611549.4		41	RAP1GAP
TRANSCRIPT10143.CHR1.NNIC	7833	novel_not_in_catalog	ENSG00000090686	TRANSCRIPT10143.CHR1.NNIC	alt_donor_site_novel:21724096-21724911,exon_elongation_5:46,alternative_polya_site_left:21678588	145	USP48
ENST00000308271.14	4419	full-splice_match	ENSG00000090686	ENST00000308271.14		307	USP48
TRANSCRIPT10172.CHR1.NNIC	1795	novel_not_in_catalog	ENSG00000090686	TRANSCRIPT10172.CHR1.NNIC	extra_intron_novel:21721164-21728565,alternative_polya_site_left:21721036	22	USP48
TRANSCRIPT10183.CHR1.NIC	4422	novel_in_catalog	ENSG00000090686	TRANSCRIPT10183.CHR1.NIC	incomplete_intron_retention_3:21729833-21736445,alternative_polya_site_left:21733408	23	USP48
ENST00000479177.1	686	full-splice_match	ENSG00000090686	ENST00000479177.1		2	USP48
ENST00000374695.8	14341	full-splice_match	ENSG00000142798	ENST00000374695.8		9	HSPG2
ENST00000642072.1	338	full-splice_match	ENSG00000218510	ENST00000642072.1		1	LINC00339
TRANSCRIPT10222.CHR1.NIC	2064	novel_in_catalog	ENSG00000218510	TRANSCRIPT10222.CHR1.NIC	major_exon_elongation_5:66,alternative_polya_site_right:22031220	9	LINC00339
ENST00000434233.2	929	full-splice_match	ENSG00000218510	ENST00000434233.2		6	LINC00339
ENST00000416769.2	1077	full-splice_match	ENSG00000218510	ENST00000416769.2		43	LINC00339
ENST00000498236.1	816	full-splice_match	ENSG00000070831	ENST00000498236.1		11	CDC42
ENST00000344548.7	2256	full-splice_match	ENSG00000070831	ENST00000344548.7		49	CDC42
ENST00000315554.13	1435	full-splice_match	ENSG00000070831	ENST00000315554.13		426	CDC42
ENST00000656825.1	10503	full-splice_match	ENSG00000070831	ENST00000656825.1		354	CDC42
ENST00000400259.5	2274	full-splice_match	ENSG00000070831	ENST00000400259.5		23	CDC42
ENST00000667384.1	4466	full-splice_match	ENSG00000070831	ENST00000667384.1		27	CDC42
ENST00000375647.5	8701	full-splice_match	ENSG00000184677	ENST00000375647.5		11	ZBTB40
ENST00000374651.8	8368	full-splice_match	ENSG00000184677	ENST00000374651.8		1	ZBTB40
TRANSCRIPT10295.CHR1.NIC	5476	novel_in_catalog	ENSG00000184677	TRANSCRIPT10295.CHR1.NIC	terminal_exon_shift_known:22452005-22489879,alternative_structure_known:22491534-22501491,alternative_polya_site_right:22505880	70	ZBTB40
TRANSCRIPT10298.CHR1.NIC	10708	novel_in_catalog	ENSG00000184677	TRANSCRIPT10298.CHR1.NIC	terminal_exon_shift_known:22452005-22489879,incomplete_intron_retention_3:22491534-22506048,alternative_polya_site_right:22501154	24	ZBTB40
ENST00000374642.8	1091	full-splice_match	ENSG00000173372	ENST00000374642.8		5	C1QA
ENST00000374640.9	1158	full-splice_match	ENSG00000159189	ENST00000374640.9		19	C1QC
ENST00000509305.6	1098	full-splice_match	ENSG00000173369	ENST00000509305.6		8	C1QB
ENST00000374632.7	3677	full-splice_match	ENSG00000133216	ENST00000374632.7		4	EPHB2
ENST00000374630.8	11035	full-splice_match	ENSG00000133216	ENST00000374630.8		43	EPHB2
TRANSCRIPT10344.CHR1.NNIC	4440	novel_not_in_catalog	ENSG00000215906	TRANSCRIPT10344.CHR1.NNIC	extra_intron_3:22940514-22952992,extra_intron_5:22972432-22972771,extra_intron_5:22965426-22972304,alternative_polya_site_left:22938094	23	LACTBL1
ENST00000400181.9	3085	full-splice_match	ENSG00000004487	ENST00000400181.9		16	KDM1A
TRANSCRIPT10320.CHR1.NIC	3072	novel_in_catalog	ENSG00000004487	TRANSCRIPT10320.CHR1.NIC	exon_gain_known:23059168-23066059,23066072-23068538,exon_elongation_5:21,correct_polya_site_right:23083695	5	KDM1A
ENST00000356634.7	3033	full-splice_match	ENSG00000004487	ENST00000356634.7		25	KDM1A
TRANSCRIPT10330.CHR1.NIC	4658	novel_in_catalog	ENSG00000004487	TRANSCRIPT10330.CHR1.NIC	incomplete_intron_retention_5:23059168-23066059,correct_polya_site_right:23083695	12	KDM1A
ENST00000686793.1	2133	full-splice_match	ENSG00000004487	ENST00000686793.1		5	KDM1A
ENST00000690907.1	3464	full-splice_match	ENSG00000004487	ENST00000690907.1		5	KDM1A
TRANSCRIPT10412.CHR1.NNIC	5905	novel_not_in_catalog	ENSG00000261326	TRANSCRIPT10412.CHR1.NNIC		37	LINC01355
ENST00000604481.1	400	full-splice_match	ENSG00000261326	ENST00000604481.1		13	LINC01355
ENST00000374616.7	2691	full-splice_match	ENSG00000125944	ENST00000374616.7		54	HNRNPR
ENST00000374612.5	2694	full-splice_match	ENSG00000125944	ENST00000374612.5		185	HNRNPR
ENST00000478691.5	7646	full-splice_match	ENSG00000125944	ENST00000478691.5		306	HNRNPR
ENST00000606561.5	1837	full-splice_match	ENSG00000125944	ENST00000606561.5		9	HNRNPR
ENST00000490652.1	612	full-splice_match	ENSG00000125944	ENST00000490652.1		1	HNRNPR
ENST00000314011.9	4465	full-splice_match	ENSG00000125945	ENST00000314011.9		53	ZNF436
ENST00000374608.3	3788	full-splice_match	ENSG00000125945	ENST00000374608.3		124	ZNF436
ENST00000689840.1	932	full-splice_match	ENSG00000249087	ENST00000689840.1		8	ZNF436-AS1
ENST00000437367.4	898	full-splice_match	ENSG00000249087	ENST00000437367.4		12	ZNF436-AS1
ENST00000458053.4	375	full-splice_match	ENSG00000249087	ENST00000458053.4		3	ZNF436-AS1
ENST00000690463.1	706	full-splice_match	ENSG00000249087	ENST00000690463.1		8	ZNF436-AS1
ENST00000454117.2	1266	full-splice_match	ENSG00000249087	ENST00000454117.2		47	ZNF436-AS1
ENST00000518821.1	461	full-splice_match	ENSG00000249087	ENST00000518821.1		13	ZNF436-AS1
TRANSCRIPT10434.CHR1.NNIC	2311	novel_not_in_catalog	ENSG00000204219	TRANSCRIPT10434.CHR1.NNIC	intron_shift:23394029-23397539,major_exon_elongation_5:52,alternative_polya_site_left:23380369	30	TCEA3
TRANSCRIPT10471.CHR1.NIC	4193	novel_in_catalog	ENSG00000088280	TRANSCRIPT10471.CHR1.NIC	alt_donor_site_known:23433273-23433361,major_exon_elongation_5:78,correct_polya_site_left:23428562	5	ASAP3
ENST00000336689.8	4051	full-splice_match	ENSG00000088280	ENST00000336689.8		40	ASAP3
ENST00000374561.6	950	full-splice_match	ENSG00000117318	ENST00000374561.6		498	ID3
ENST00000463312.1	623	full-splice_match	ENSG00000117318	ENST00000463312.1		29	ID3
ENST00000486541.1	892	full-splice_match	ENSG00000117318	ENST00000486541.1		74	ID3
ENST00000427796.6	1112	full-splice_match	ENSG00000236810	ENST00000427796.6		4	ELOA-AS1
ENST00000664563.2	970	full-splice_match	ENSG00000236810	ENST00000664563.2		3	ELOA-AS1
ENST00000686609.1	808	full-splice_match	ENSG00000236810	ENST00000686609.1		6	ELOA-AS1
ENST00000652963.1	1105	full-splice_match	ENSG00000236810	ENST00000652963.1		1	ELOA-AS1
ENST00000613537.5	4838	full-splice_match	ENSG00000011007	ENST00000613537.5		315	ELOA
ENST00000418390.7	4834	full-splice_match	ENSG00000011007	ENST00000418390.7		5	ELOA
ENST00000609199.2	5075	full-splice_match	ENSG00000011007	ENST00000609199.2		2	ELOA
ENST00000246151.9	1590	full-splice_match	ENSG00000057757	ENST00000246151.9		483	PITHD1
TRANSCRIPT10541.CHR1.NNIC	1589	novel_not_in_catalog	ENSG00000057757	TRANSCRIPT10541.CHR1.NNIC	alternative_structure_known:23779942-23785674,extra_intron_5:23778714-23779863,correct_polya_site_right:23788230	32	PITHD1
TRANSCRIPT10542.CHR1.NIC	2337	novel_in_catalog	ENSG00000057757	TRANSCRIPT10542.CHR1.NIC	intron_retention:23778714-23779437,exon_elongation_5:25,correct_polya_site_right:23788230	15	PITHD1
TRANSCRIPT10557.CHR1.NIC	2736	novel_in_catalog	ENSG00000057757	TRANSCRIPT10557.CHR1.NIC	terminal_exon_shift_known:23779942-23785674,correct_polya_site_right:23788230	32	PITHD1
ENST00000374524.1	1292	full-splice_match	ENSG00000057757	ENST00000374524.1		1	PITHD1
ENST00000374514.8	1635	full-splice_match	ENSG00000011009	ENST00000374514.8		291	LYPLA2
ENST00000374503.7	868	full-splice_match	ENSG00000011009	ENST00000374503.7		2	LYPLA2
TRANSCRIPT10605.CHR1.NNIC	1745	novel_not_in_catalog	ENSG00000011009	TRANSCRIPT10605.CHR1.NNIC	alt_acceptor_site_novel:23791251-23792551,correct_polya_site_right:23795544	10	LYPLA2
TRANSCRIPT10619.CHR1.NIC	1737	novel_in_catalog	ENSG00000011009	TRANSCRIPT10619.CHR1.NIC	intron_retention:23794601-23794681,exon_elongation_5:23,correct_polya_site_right:23795537	12	LYPLA2
TRANSCRIPT10621.CHR1.NIC	1764	novel_in_catalog	ENSG00000011009	TRANSCRIPT10621.CHR1.NIC	intron_retention:23794326-23794426,exon_elongation_5:23,correct_polya_site_right:23795544	22	LYPLA2
TRANSCRIPT10626.CHR1.NIC	1631	novel_in_catalog	ENSG00000011009	TRANSCRIPT10626.CHR1.NIC	terminal_exon_shift_known:23791251-23792656,alternative_polya_site_right:23795544	13	LYPLA2
ENST00000374502.7	1072	full-splice_match	ENSG00000011009	ENST00000374502.7		46	LYPLA2
ENST00000617979.5	1516	full-splice_match	ENSG00000117308	ENST00000617979.5		19	GALE
TRANSCRIPT10595.CHR1.NIC	1466	novel_in_catalog	ENSG00000117308	TRANSCRIPT10595.CHR1.NIC	extra_intron_known:23798231-23798614,major_exon_elongation_5:54,correct_polya_site_left:23795604	8	GALE
ENST00000459934.5	1563	full-splice_match	ENSG00000117308	ENST00000459934.5		7	GALE
TRANSCRIPT10599.CHR1.NIC	1460	novel_in_catalog	ENSG00000117308	TRANSCRIPT10599.CHR1.NIC	alt_donor_site_known:23796266-23796696,exon_elongation_5:28,alternative_polya_site_left:23795604	18	GALE
ENST00000374490.8	1570	full-splice_match	ENSG00000117305	ENST00000374490.8		96	HMGCL
TRANSCRIPT10658.CHR1.NNIC	1481	novel_not_in_catalog	ENSG00000117305	TRANSCRIPT10658.CHR1.NNIC	exon_gain_novel:23808324-23810735,23810800-23816674,major_exon_elongation_5:53,correct_polya_site_left:23801877	7	HMGCL
TRANSCRIPT10661.CHR1.NNIC	1566	novel_not_in_catalog	ENSG00000117305	TRANSCRIPT10661.CHR1.NNIC	exon_gain_novel:23808324-23814189,23814339-23816674,major_exon_elongation_5:53,correct_polya_site_left:23801877	13	HMGCL
ENST00000436439.6	1354	full-splice_match	ENSG00000117305	ENST00000436439.6		84	HMGCL
TRANSCRIPT10672.CHR1.NNIC	1354	novel_not_in_catalog	ENSG00000117305	TRANSCRIPT10672.CHR1.NNIC	fsm,intron_shift:23820594-23825379,exon_elongation_5:14,correct_polya_site_left:23801877	7	HMGCL
TRANSCRIPT10706.CHR1.NNIC	3343	novel_not_in_catalog	ENSG00000179163	TRANSCRIPT10706.CHR1.NNIC	alt_donor_site_novel:23865626-23866656,major_exon_elongation_5:66,correct_polya_site_left:23845084	4	FUCA1
TRANSCRIPT10707.CHR1.NNIC	2288	novel_not_in_catalog	ENSG00000179163	TRANSCRIPT10707.CHR1.NNIC	alt_donor_site_novel:23865626-23867723,major_exon_elongation_5:78,correct_polya_site_left:23845084	13	FUCA1
ENST00000374479.4	2043	full-splice_match	ENSG00000179163	ENST00000374479.4		84	FUCA1
TRANSCRIPT10709.CHR1.NIC	4355	novel_in_catalog	ENSG00000179163	TRANSCRIPT10709.CHR1.NIC	intron_retention:23865626-23867897,exon_elongation_5:47,correct_polya_site_left:23845084	5	FUCA1
TRANSCRIPT10710.CHR1.NNIC	1996	novel_not_in_catalog	ENSG00000179163	TRANSCRIPT10710.CHR1.NNIC	exon_skipping_novel:23854561-23863133,major_exon_elongation_5:66,correct_polya_site_left:23845084	3	FUCA1
ENST00000471915.5	380	full-splice_match	ENSG00000189266	ENST00000471915.5		4	PNRC2
ENST00000374468.1	814	full-splice_match	ENSG00000189266	ENST00000374468.1		1299	PNRC2
ENST00000579103.1	171	full-splice_match	ENSG00000189266	ENST00000579103.1		56	PNRC2
TRANSCRIPT10731.CHR1.NNIC	6264	novel_not_in_catalog	ENSG00000188529	TRANSCRIPT10731.CHR1.NNIC	intron_shift:23975071-23977910,alternative_polya_site_left:23962480	70	SRSF10
TRANSCRIPT10741.CHR1.NNIC	7754	novel_not_in_catalog	ENSG00000188529	TRANSCRIPT10741.CHR1.NNIC	alt_acceptor_site_known:23971440-23971572,intron_shift:23975071-23977910,alternative_polya_site_left:23964813	90	SRSF10
ENST00000453840.7	1808	full-splice_match	ENSG00000188529	ENST00000453840.7		195	SRSF10
TRANSCRIPT10752.CHR1.NIC	9119	novel_in_catalog	ENSG00000188529	TRANSCRIPT10752.CHR1.NIC	intron_retention:23975052-23977910,alternative_polya_site_left:23962480	49	SRSF10
ENST00000374453.7	866	full-splice_match	ENSG00000188529	ENST00000374453.7		3	SRSF10
ENST00000343255.9	2917	full-splice_match	ENSG00000188529	ENST00000343255.9		265	SRSF10
TRANSCRIPT10765.CHR1.NIC	10492	novel_in_catalog	ENSG00000188529	TRANSCRIPT10765.CHR1.NIC	intron_alternation_known:23978274-23978652,exon_elongation_5:46,alternative_polya_site_left:23964813	54	SRSF10
ENST00000484146.6	1089	full-splice_match	ENSG00000188529	ENST00000484146.6		48	SRSF10
ENST00000495785.1	1390	full-splice_match	ENSG00000188529	ENST00000495785.1		6	SRSF10
ENST00000473858.5	778	full-splice_match	ENSG00000188529	ENST00000473858.5		1	SRSF10
ENST00000270800.2	2817	full-splice_match	ENSG00000142677	ENST00000270800.2		9	IL22RA1
ENST00000327535.6	4566	full-splice_match	ENSG00000185436	ENST00000327535.6		15	IFNLR1
TRANSCRIPT10844.CHR1.NNIC	4464	novel_not_in_catalog	ENSG00000185436	TRANSCRIPT10844.CHR1.NNIC	exon_skipping_novel:24169602-24187190,exon_elongation_5:7,correct_polya_site_left:24154153	10	IFNLR1
ENST00000327575.6	1476	full-splice_match	ENSG00000185436	ENST00000327575.6		1	IFNLR1
TRANSCRIPT10911.CHR1.NNIC	4154	novel_not_in_catalog	ENSG00000001460	TRANSCRIPT10911.CHR1.NNIC	exon_gain_novel:24401457-24410702,24410818-24413673,alternative_polya_site_left:24355830	31	STPG1
ENST00000468303.5	6016	full-splice_match	ENSG00000001460	ENST00000468303.5		50	STPG1
TRANSCRIPT10928.CHR1.NNIC	4010	novel_not_in_catalog	ENSG00000001460	TRANSCRIPT10928.CHR1.NNIC	exon_gain_novel:24401457-24410702,24410818-24413673,alternative_polya_site_left:24355830	46	STPG1
ENST00000337248.9	2726	full-splice_match	ENSG00000001460	ENST00000337248.9		108	STPG1
TRANSCRIPT10940.CHR1.NNIC	3880	novel_not_in_catalog	ENSG00000001460	TRANSCRIPT10940.CHR1.NNIC	exon_gain_novel:24401457-24410702,24410818-24413673,exon_elongation_5:46,alternative_polya_site_left:24355830	13	STPG1
TRANSCRIPT10944.CHR1.NNIC	3247	novel_not_in_catalog	ENSG00000001460	TRANSCRIPT10944.CHR1.NNIC	alt_donor_site_novel:24358620-24360323,correct_polya_site_left:24356999	14	STPG1
ENST00000003583.12	2544	full-splice_match	ENSG00000001460	ENST00000003583.12		49	STPG1
TRANSCRIPT10977.CHR1.NIC	3769	novel_in_catalog	ENSG00000001460	TRANSCRIPT10977.CHR1.NIC	incomplete_intron_retention_3:24384004-24391560,alternative_polya_site_left:24388158	9	STPG1
TRANSCRIPT10978.CHR1.NNIC	10079	novel_not_in_catalog	ENSG00000001460	TRANSCRIPT10978.CHR1.NNIC	intron_alternation_novel:24395491-24395971,terminal_exon_shift_known:24401457-24413673,alternative_polya_site_left:24391000	42	STPG1
ENST00000483261.1	625	full-splice_match	ENSG00000001460	ENST00000483261.1		1	STPG1
ENST00000339255.2	1676	full-splice_match	ENSG00000001461	ENST00000339255.2		6	NIPAL3
ENST00000374399.9	5372	full-splice_match	ENSG00000001461	ENST00000374399.9		323	NIPAL3
TRANSCRIPT10919.CHR1.NIC	4779	novel_in_catalog	ENSG00000001461	TRANSCRIPT10919.CHR1.NIC	intron_retention:24464121-24466003,major_exon_elongation_5:54,alternative_polya_site_right:24467476	31	NIPAL3
ENST00000652351.1	426	full-splice_match	ENSG00000286061	ENST00000652351.1		4	RCAN3AS
TRANSCRIPT11016.CHR1.NNIC	5792	novel_not_in_catalog	ENSG00000117602	TRANSCRIPT11016.CHR1.NNIC	alt_donor_site_known:24503118-24514313,extra_intron_novel:24537597-24538661,exon_elongation_5:28,correct_polya_site_right:24541039	110	RCAN3
TRANSCRIPT11043.CHR1.NNIC	2171	novel_not_in_catalog	ENSG00000184454	TRANSCRIPT11043.CHR1.NNIC	extra_intron_novel:24607036-24608856,exon_elongation_5:15,correct_polya_site_right:24609325	12	NCMAP
TRANSCRIPT11044.CHR1.NNIC	2323	novel_not_in_catalog	ENSG00000184454	TRANSCRIPT11044.CHR1.NNIC	extra_intron_novel:24607114-24608782,exon_elongation_5:15,correct_polya_site_right:24609325	6	NCMAP
ENST00000374392.3	3980	full-splice_match	ENSG00000184454	ENST00000374392.3		7	NCMAP
TRANSCRIPT11070.CHR1.NIC	4016	novel_in_catalog	ENSG00000133226	TRANSCRIPT11070.CHR1.NIC	exon_gain_known:24646790-24647078,24647209-24648858,intron_shift:24652629-24652912,major_exon_elongation_5:106,alternative_polya_site_right:24673281	67	SRRM1
TRANSCRIPT11099.CHR1.NIC	3909	novel_in_catalog	ENSG00000133226	TRANSCRIPT11099.CHR1.NIC	intron_shift:24652629-24652912,major_exon_elongation_5:129,alternative_polya_site_right:24673281	661	SRRM1
TRANSCRIPT11100.CHR1.NIC	3798	novel_in_catalog	ENSG00000133226	TRANSCRIPT11100.CHR1.NIC	alt_acceptor_site_known:24650087-24651498,intron_shift:24652629-24652912,major_exon_elongation_5:108,alternative_polya_site_right:24673281	93	SRRM1
ENST00000479034.5	2671	full-splice_match	ENSG00000133226	ENST00000479034.5		39	SRRM1
ENST00000323848.14	3735	full-splice_match	ENSG00000133226	ENST00000323848.14		59	SRRM1
ENST00000374379.9	4253	full-splice_match	ENSG00000169504	ENST00000374379.9		2273	CLIC4
ENST00000308873.11	4267	full-splice_match	ENSG00000020633	ENST00000308873.11		2	RUNX3
ENST00000476231.1	1962	full-splice_match	ENSG00000117614	ENST00000476231.1		7	SYF2
TRANSCRIPT11230.CHR1.NIC	1683	novel_in_catalog	ENSG00000117616	TRANSCRIPT11230.CHR1.NIC	exon_gain_known:25243634-25244453,25244499-25245149,major_exon_elongation_5:70,alternative_polya_site_left:25242106	35	RSRP1
TRANSCRIPT11231.CHR1.NIC	2240	novel_in_catalog	ENSG00000117616	TRANSCRIPT11231.CHR1.NIC	terminal_exon_shift_known:25247030-25247308,alternative_polya_site_left:25242106	41	RSRP1
ENST00000566395.5	824	full-splice_match	ENSG00000117616	ENST00000566395.5		12	RSRP1
ENST00000243189.12	1425	full-splice_match	ENSG00000117616	ENST00000243189.12		180	RSRP1
ENST00000568254.5	2013	full-splice_match	ENSG00000117616	ENST00000568254.5		30	RSRP1
TRANSCRIPT11258.CHR1.NIC	2503	novel_in_catalog	ENSG00000117616	TRANSCRIPT11258.CHR1.NIC	intron_retention:25244225-25244453,terminal_exon_shift_known:25247030-25247308,alternative_polya_site_left:25242106	83	RSRP1
ENST00000498238.1	2941	full-splice_match	ENSG00000117616	ENST00000498238.1		315	RSRP1
TRANSCRIPT11302.CHR1.NIC	3931	novel_in_catalog	ENSG00000117616	TRANSCRIPT11302.CHR1.NIC	intron_retention:25247030-25247308,major_exon_elongation_5:59,alternative_polya_site_left:25241597	20	RSRP1
ENST00000567741.1	597	full-splice_match	ENSG00000117616	ENST00000567741.1		3	RSRP1
TRANSCRIPT11312.CHR1.NNIC	2884	novel_not_in_catalog	ENSG00000117616	TRANSCRIPT11312.CHR1.NNIC	alternative_structure_novel:25333823-25337039,extra_intron_3:25333622-25333708,major_exon_elongation_5:56,alternative_polya_site_left:25332059	12	RSRP1
ENST00000450820.2	970	full-splice_match	ENSG00000117616	ENST00000450820.2		1	RSRP1
ENST00000568399.1	629	full-splice_match	ENSG00000117616	ENST00000568399.1		8	RSRP1
ENST00000564413.1	599	full-splice_match	ENSG00000117616	ENST00000564413.1		2	RSRP1
ENST00000374358.5	2266	full-splice_match	ENSG00000183726	ENST00000374358.5		881	TMEM50A
TRANSCRIPT11222.CHR1.NIC	2551	novel_in_catalog	ENSG00000183726	TRANSCRIPT11222.CHR1.NIC	alt_donor_site_known:25338818-25340473,correct_polya_site_right:25362388	43	TMEM50A
ENST00000480937.5	1102	full-splice_match	ENSG00000183726	ENST00000480937.5		10	TMEM50A
ENST00000498135.5	776	full-splice_match	ENSG00000183726	ENST00000498135.5		30	TMEM50A
ENST00000491936.5	965	full-splice_match	ENSG00000183726	ENST00000491936.5		4	TMEM50A
TRANSCRIPT11189.CHR1.NNIC	1746	novel_not_in_catalog	ENSG00000188672	TRANSCRIPT11189.CHR1.NNIC	alternative_structure_novel:25408870-25428952,extra_intron_5:25429050-25429939,correct_polya_site_left:25362246	11	RHCE
TRANSCRIPT11190.CHR1.NNIC	1664	novel_not_in_catalog	ENSG00000188672	TRANSCRIPT11190.CHR1.NNIC	terminal_exon_shift_novel:25408870-25429939,correct_polya_site_left:25362246	5	RHCE
TRANSCRIPT11345.CHR1.NNIC	4065	novel_not_in_catalog	ENSG00000204178	TRANSCRIPT11345.CHR1.NNIC	alt_acceptor_site_novel:25489294-25491345,major_exon_elongation_5:65,correct_polya_site_right:25500205	50	MACO1
ENST00000374343.5	3940	full-splice_match	ENSG00000204178	ENST00000374343.5		74	MACO1
TRANSCRIPT11347.CHR1.NNIC	3941	novel_not_in_catalog	ENSG00000204178	TRANSCRIPT11347.CHR1.NNIC	alt_acceptor_site_novel:25454383-25456694,exon_elongation_5:47,correct_polya_site_right:25500205	8	MACO1
TRANSCRIPT11348.CHR1.NIC	3815	novel_in_catalog	ENSG00000204178	TRANSCRIPT11348.CHR1.NIC	exon_gain_known:25454383-25458390,25458893-25484115,exon_elongation_5:19,correct_polya_site_right:25500205	6	MACO1
TRANSCRIPT11381.CHR1.NNIC	2227	novel_not_in_catalog	ENSG00000157978	TRANSCRIPT11381.CHR1.NNIC	alternative_structure_novel:25565208-25581576,extra_intron_3:25585293-25590168,extra_intron_3:25581773-25585234,exon_elongation_5:41,alternative_polya_site_right:25591225	3	LDLRAP1
ENST00000374338.5	2914	full-splice_match	ENSG00000157978	ENST00000374338.5		74	LDLRAP1
TRANSCRIPT11395.CHR1.NNIC	1965	novel_not_in_catalog	ENSG00000157978	TRANSCRIPT11395.CHR1.NNIC	terminal_exon_shift_novel:25565208-25590168,exon_elongation_5:41,alternative_polya_site_right:25591217	7	LDLRAP1
TRANSCRIPT11402.CHR1.NIC	6404	novel_in_catalog	ENSG00000157978	TRANSCRIPT11402.CHR1.NIC	intron_retention:25565208-25566847,exon_elongation_5:41,alternative_polya_site_right:25570695	20	LDLRAP1
TRANSCRIPT11405.CHR1.NIC	3113	novel_in_catalog	ENSG00000157978	TRANSCRIPT11405.CHR1.NIC	incomplete_intron_retention_5:25543787-25553921,correct_polya_site_right:25568895	5	LDLRAP1
TRANSCRIPT11428.CHR1.NNIC	1650	novel_not_in_catalog	ENSG00000157978	TRANSCRIPT11428.CHR1.NNIC	alternative_structure_novel:25557268-25590168,exon_elongation_5:41,alternative_polya_site_right:25591225	7	LDLRAP1
TRANSCRIPT11429.CHR1.NIC	4614	novel_in_catalog	ENSG00000157978	TRANSCRIPT11429.CHR1.NIC	incomplete_intron_retention_5:25557268-25562643,correct_polya_site_right:25568884	3	LDLRAP1
ENST00000374332.9	3561	full-splice_match	ENSG00000117643	ENST00000374332.9		23	MAN1C1
TRANSCRIPT11435.CHR1.NIC	4522	novel_in_catalog	ENSG00000117643	TRANSCRIPT11435.CHR1.NIC	incomplete_intron_retention_5:25771773-25778104,exon_misalignment:25781113-25782584,correct_polya_site_right:25786206	12	MAN1C1
ENST00000487493.1	1145	full-splice_match	ENSG00000117643	ENST00000487493.1		6	MAN1C1
ENST00000436991.1	2224	full-splice_match	ENSG00000233478	ENST00000436991.1		2	ENSG00000233478
ENST00000361547.7	4314	full-splice_match	ENSG00000162430	ENST00000361547.7		52	SELENON
ENST00000354177.9	1602	full-splice_match	ENSG00000162430	ENST00000354177.9		1	SELENON
ENST00000374298.4	2161	full-splice_match	ENSG00000127423	ENST00000374298.4		1	AUNIP
ENST00000675840.1	2685	full-splice_match	ENSG00000182749	ENST00000675840.1		7	PAQR7
ENST00000426559.6	948	full-splice_match	ENSG00000117632	ENST00000426559.6		21	STMN1
TRANSCRIPT11483.CHR1.NNIC	3204	novel_not_in_catalog	ENSG00000158006	TRANSCRIPT11483.CHR1.NNIC	extra_intron_novel:25960852-25961145,exon_elongation_5:14,correct_polya_site_left:25959770	4	PAFAH2
ENST00000374282.8	3487	full-splice_match	ENSG00000158006	ENST00000374282.8		50	PAFAH2
TRANSCRIPT11510.CHR1.NIC	3354	novel_in_catalog	ENSG00000158006	TRANSCRIPT11510.CHR1.NIC	exon_skipping_known:25984529-25990726,major_exon_elongation_5:120,correct_polya_site_left:25959769	23	PAFAH2
TRANSCRIPT11518.CHR1.NIC	3202	novel_in_catalog	ENSG00000158006	TRANSCRIPT11518.CHR1.NIC	exon_skipping_known:25984529-25998024,major_exon_elongation_5:105,correct_polya_site_left:25959769	14	PAFAH2
TRANSCRIPT11523.CHR1.NNIC	3133	novel_not_in_catalog	ENSG00000158006	TRANSCRIPT11523.CHR1.NNIC	exon_skipping_novel:25984088-25998024,major_exon_elongation_5:105,correct_polya_site_left:25959769	4	PAFAH2
ENST00000374280.4	4020	full-splice_match	ENSG00000158008	ENST00000374280.4		20	EXTL1
TRANSCRIPT11508.CHR1.NIC	3926	novel_in_catalog	ENSG00000158008	TRANSCRIPT11508.CHR1.NIC	exon_skipping_known:26029287-26030475,exon_elongation_5:29,correct_polya_site_right:26036449	7	EXTL1
ENST00000374276.4	3249	full-splice_match	ENSG00000158014	ENST00000374276.4		3	SLC30A2
TRANSCRIPT11563.CHR1.NNIC	2938	novel_not_in_catalog	ENSG00000158014	TRANSCRIPT11563.CHR1.NNIC	exon_skipping_novel:26042709-26044996,correct_polya_site_left:26037252	3	SLC30A2
ENST00000374272.4	1770	full-splice_match	ENSG00000158022	ENST00000374272.4		2	TRIM63
ENST00000374271.8	4279	full-splice_match	ENSG00000175087	ENST00000374271.8		31	PDIK1L
ENST00000444713.5	838	full-splice_match	ENSG00000175087	ENST00000444713.5		39	PDIK1L
ENST00000374269.2	4113	full-splice_match	ENSG00000175087	ENST00000374269.2		406	PDIK1L
TRANSCRIPT11590.CHR1.NIC	1311	novel_in_catalog	ENSG00000236782	TRANSCRIPT11590.CHR1.NIC	extra_intron_5:26171690-26171769,alternative_polya_site_left:26169513	86	ZNF593OS
TRANSCRIPT11591.CHR1.NNIC	1177	novel_not_in_catalog	ENSG00000236782	TRANSCRIPT11591.CHR1.NNIC	extra_intron_5:26171690-26171810,alternative_polya_site_left:26169513	29	ZNF593OS
ENST00000407889.6	694	full-splice_match	ENSG00000236782	ENST00000407889.6		21	ZNF593OS
TRANSCRIPT11603.CHR1.NIC	1775	novel_in_catalog	ENSG00000236782	TRANSCRIPT11603.CHR1.NIC	intron_retention:26170599-26171155,extra_intron_5:26171690-26171769,alternative_polya_site_left:26169513	53	ZNF593OS
TRANSCRIPT11604.CHR1.NNIC	1734	novel_not_in_catalog	ENSG00000236782	TRANSCRIPT11604.CHR1.NNIC	intron_retention:26170599-26171155,extra_intron_5:26171690-26171810,alternative_polya_site_left:26169513	31	ZNF593OS
ENST00000433939.6	579	full-splice_match	ENSG00000236782	ENST00000433939.6		131	ZNF593OS
TRANSCRIPT11606.CHR1.NNIC	1364	novel_not_in_catalog	ENSG00000236782	TRANSCRIPT11606.CHR1.NNIC	extra_intron_novel:26171690-26171810,exon_elongation_5:14,correct_polya_site_left:26169513	58	ZNF593OS
TRANSCRIPT11622.CHR1.NIC	3764	novel_in_catalog	ENSG00000236782	TRANSCRIPT11622.CHR1.NIC	extra_intron_known:26171690-26171769,major_exon_elongation_5:97,alternative_polya_site_left:26167804	179	ZNF593OS
TRANSCRIPT11624.CHR1.NNIC	2001	novel_not_in_catalog	ENSG00000236782	TRANSCRIPT11624.CHR1.NNIC	intron_retention:26170599-26171155,extra_intron_novel:26171690-26171810,major_exon_elongation_5:94,correct_polya_site_left:26169513	59	ZNF593OS
ENST00000448923.2	1468	full-splice_match	ENSG00000236782	ENST00000448923.2		97	ZNF593OS
ENST00000648649.1	1060	full-splice_match	ENSG00000236782	ENST00000648649.1		98	ZNF593OS
ENST00000444682.1	623	full-splice_match	ENSG00000236782	ENST00000444682.1		15	ZNF593OS
ENST00000374266.7	638	full-splice_match	ENSG00000142684	ENST00000374266.7		10	ZNF593
ENST00000270812.6	698	full-splice_match	ENSG00000142684	ENST00000270812.6		2	ZNF593
ENST00000451482.2	1083	full-splice_match	ENSG00000236155	ENST00000451482.2		3	ZPLD2P
ENST00000688339.1	888	full-splice_match	ENSG00000236155	ENST00000688339.1		2	ZPLD2P
ENST00000692018.1	935	full-splice_match	ENSG00000236155	ENST00000692018.1		1	ZPLD2P
ENST00000374222.6	1660	full-splice_match	ENSG00000158062	ENST00000374222.6		1	UBXN11
TRANSCRIPT11749.CHR1.NNIC	9519	novel_not_in_catalog	ENSG00000158062	TRANSCRIPT11749.CHR1.NNIC	extra_intron_novel:26282333-26282356,exon_skipping_known:26301723-26306591,exon_elongation_5:22,alternative_polya_site_left:26275300	32	UBXN11
TRANSCRIPT11752.CHR1.NNIC	9527	novel_not_in_catalog	ENSG00000158062	TRANSCRIPT11752.CHR1.NNIC	extra_intron_novel:26282333-26282356,exon_elongation_5:27,alternative_polya_site_left:26275300	78	UBXN11
ENST00000472155.5	2646	full-splice_match	ENSG00000158062	ENST00000472155.5		2	UBXN11
ENST00000475591.5	2542	full-splice_match	ENSG00000158062	ENST00000475591.5		7	UBXN11
ENST00000374223.5	1312	full-splice_match	ENSG00000158062	ENST00000374223.5		3	UBXN11
TRANSCRIPT11913.CHR1.NIC	2554	novel_in_catalog	ENSG00000158062	TRANSCRIPT11913.CHR1.NIC	intron_retention:26284483-26285463,exon_gain_known:26286038-26294204,26294332-26296918,major_exon_elongation_5:121,correct_polya_site_left:26282269	40	UBXN11
ENST00000427245.6	868	full-splice_match	ENSG00000117682	ENST00000427245.6		1	DHDDS
ENST00000466194.1	952	full-splice_match	ENSG00000198830	ENST00000466194.1		1	HMGN2
ENST00000374168.7	3192	full-splice_match	ENSG00000117676	ENST00000374168.7		11	RPS6KA1
ENST00000530003.5	3023	full-splice_match	ENSG00000117676	ENST00000530003.5		1	RPS6KA1
ENST00000324856.13	8595	full-splice_match	ENSG00000117713	ENST00000324856.13		283	ARID1A
ENST00000674222.1	4377	full-splice_match	ENSG00000060642	ENST00000674222.1		29	PIGV
TRANSCRIPT12283.CHR1.NIC	4780	novel_in_catalog	ENSG00000060642	TRANSCRIPT12283.CHR1.NIC	terminal_exon_shift_known:26787807-26790758,correct_polya_site_right:26800658	3	PIGV
ENST00000688522.1	2396	full-splice_match	ENSG00000060642	ENST00000688522.1		34	PIGV
ENST00000674273.1	4972	full-splice_match	ENSG00000060642	ENST00000674273.1		4	PIGV
ENST00000374145.6	2181	full-splice_match	ENSG00000060642	ENST00000374145.6		4	PIGV
ENST00000691135.1	4858	full-splice_match	ENSG00000060642	ENST00000691135.1		4	PIGV
ENST00000361720.10	2125	full-splice_match	ENSG00000198746	ENST00000361720.10		71	GPATCH3
ENST00000321265.10	1792	full-splice_match	ENSG00000090273	ENST00000321265.10		683	NUDC
ENST00000254227.4	1165	full-splice_match	ENSG00000131910	ENST00000254227.4		3	NR0B2
TRANSCRIPT12322.CHR1.NNIC	1906	novel_not_in_catalog	ENSG00000175707	TRANSCRIPT12322.CHR1.NNIC	alternative_structure_novel:26952413-26953845,26953948-26960408,correct_polya_site_left:26949557	3	KDF1
ENST00000320567.6	1855	full-splice_match	ENSG00000175707	ENST00000320567.6		17	KDF1
TRANSCRIPT12325.CHR1.NNIC	1885	novel_not_in_catalog	ENSG00000175707	TRANSCRIPT12325.CHR1.NNIC	alt_donor_site_novel:26952413-26960408,major_exon_elongation_5:84,correct_polya_site_left:26949557	18	KDF1
TRANSCRIPT12329.CHR1.NNIC	2172	novel_not_in_catalog	ENSG00000253368	TRANSCRIPT12329.CHR1.NNIC	extra_intron_novel:26994000-26994464,exon_elongation_5:21,alternative_polya_site_right:27001541	11	TRNP1
TRANSCRIPT12345.CHR1.NNIC	2129	novel_not_in_catalog	ENSG00000253368	TRANSCRIPT12345.CHR1.NNIC	extra_intron_novel:26993920-26994406,alternative_polya_site_right:27001541	3	TRNP1
ENST00000522111.3	1961	full-splice_match	ENSG00000253368	ENST00000522111.3		5	TRNP1
ENST00000289166.6	2382	full-splice_match	ENSG00000158246	ENST00000289166.6		20	TENT5B
ENST00000263980.8	4737	full-splice_match	ENSG00000090020	ENST00000263980.8		60	SLC9A1
ENST00000374086.3	2183	full-splice_match	ENSG00000090020	ENST00000374086.3		2	SLC9A1
TRANSCRIPT12401.CHR1.NIC	2899	novel_in_catalog	ENSG00000142784	TRANSCRIPT12401.CHR1.NIC	incomplete_intron_retention_3:27301462-27303620,alternative_polya_site_right:27302568	14	WDTC1
ENST00000464720.5	1665	full-splice_match	ENSG00000186501	ENST00000464720.5		10	TMEM222
ENST00000478104.5	986	full-splice_match	ENSG00000186501	ENST00000478104.5		5	TMEM222
ENST00000608611.5	1511	full-splice_match	ENSG00000186501	ENST00000608611.5		146	TMEM222
ENST00000483926.5	2525	full-splice_match	ENSG00000142765	ENST00000483926.5		1	SYTL1
ENST00000357582.3	4438	full-splice_match	ENSG00000142733	ENST00000357582.3		1	MAP3K6
ENST00000374040.7	4309	full-splice_match	ENSG00000142733	ENST00000374040.7		2	MAP3K6
ENST00000374027.7	1457	full-splice_match	ENSG00000174950	ENST00000374027.7		1	CD164L2
ENST00000374024.4	2137	full-splice_match	ENSG00000181773	ENST00000374024.4		26	GPR3
ENST00000618852.5	5681	full-splice_match	ENSG00000158195	ENST00000618852.5		263	WASF2
TRANSCRIPT12475.CHR1.NIC	3960	novel_in_catalog	ENSG00000158195	TRANSCRIPT12475.CHR1.NIC	intron_retention:27414964-27415984,intron_retention:27416103-27418268,exon_elongation_5:11,alternative_polya_site_left:27414964	5	WASF2
ENST00000673934.1	6428	full-splice_match	ENSG00000126705	ENST00000673934.1		4	AHDC1
ENST00000642245.1	5988	full-splice_match	ENSG00000126705	ENST00000642245.1		1	AHDC1
TRANSCRIPT12526.CHR1.NIC	5995	novel_in_catalog	ENSG00000126705	TRANSCRIPT12526.CHR1.NIC	extra_intron_known:27603495-27604159,alternative_polya_site_left:27534303	7	AHDC1
ENST00000247087.10	6335	full-splice_match	ENSG00000126705	ENST00000247087.10		1	AHDC1
TRANSCRIPT12545.CHR1.NNIC	2309	novel_not_in_catalog	ENSG00000126705	TRANSCRIPT12545.CHR1.NNIC	alternative_structure_novel:27548837-27603799,exon_elongation_5:9,alternative_polya_site_left:27534303	4	AHDC1
ENST00000374005.8	2637	full-splice_match	ENSG00000000938	ENST00000374005.8		4	FGR
ENST00000339145.8	822	full-splice_match	ENSG00000126709	ENST00000339145.8		1	IFI6
ENST00000362020.4	828	full-splice_match	ENSG00000126709	ENST00000362020.4		4	IFI6
ENST00000361157.11	812	full-splice_match	ENSG00000126709	ENST00000361157.11		74	IFI6
ENST00000010299.10	1050	full-splice_match	ENSG00000009780	ENST00000010299.10		1	FAM76A
ENST00000373954.11	3579	full-splice_match	ENSG00000009780	ENST00000373954.11		83	FAM76A
ENST00000530324.5	1027	full-splice_match	ENSG00000009780	ENST00000530324.5		7	FAM76A
ENST00000373949.5	2273	full-splice_match	ENSG00000009780	ENST00000373949.5		36	FAM76A
ENST00000373943.9	3034	full-splice_match	ENSG00000117758	ENST00000373943.9		1073	STX12
ENST00000468761.1	703	full-splice_match	ENSG00000117758	ENST00000468761.1		15	STX12
ENST00000311772.10	2340	full-splice_match	ENSG00000117751	ENST00000311772.10		188	PPP1R8
ENST00000431586.1	1029	full-splice_match	ENSG00000117751	ENST00000431586.1		4	PPP1R8
ENST00000373931.8	2651	full-splice_match	ENSG00000117751	ENST00000373931.8		1	PPP1R8
ENST00000373921.8	2713	full-splice_match	ENSG00000130775	ENST00000373921.8		4	THEMIS2
ENST00000373927.7	1082	full-splice_match	ENSG00000130775	ENST00000373927.7		3	THEMIS2
ENST00000373912.8	1584	full-splice_match	ENSG00000117748	ENST00000373912.8		824	RPA2
ENST00000373909.7	1162	full-splice_match	ENSG00000117748	ENST00000373909.7		7	RPA2
ENST00000313433.11	1237	full-splice_match	ENSG00000117748	ENST00000313433.11		6	RPA2
TRANSCRIPT12657.CHR1.NNIC	1675	novel_not_in_catalog	ENSG00000117748	TRANSCRIPT12657.CHR1.NNIC	exon_skipping_novel:27897122-27906927,major_exon_elongation_5:171,correct_polya_site_left:27891529	34	RPA2
ENST00000675575.1	2243	full-splice_match	ENSG00000158156	ENST00000675575.1		1	XKR8
ENST00000373884.6	2178	full-splice_match	ENSG00000158156	ENST00000373884.6		23	XKR8
ENST00000481387.2	4991	full-splice_match	ENSG00000158156	ENST00000481387.2		2	XKR8
ENST00000373871.8	5999	full-splice_match	ENSG00000158161	ENST00000373871.8		17	EYA3
ENST00000540618.5	5885	full-splice_match	ENSG00000158161	ENST00000540618.5		25	EYA3
ENST00000373863.3	1729	full-splice_match	ENSG00000158161	ENST00000373863.3		1	EYA3
TRANSCRIPT12694.CHR1.NIC	3998	novel_in_catalog	ENSG00000158161	TRANSCRIPT12694.CHR1.NIC	incomplete_intron_retention_3:28004420-28010946,major_exon_elongation_5:107,alternative_polya_site_left:28008120	13	EYA3
TRANSCRIPT12724.CHR1.NIC	1761	novel_in_catalog	ENSG00000158161	TRANSCRIPT12724.CHR1.NIC	incomplete_intron_retention_3:28038906-28048382,alternative_polya_site_left:28046859	6	EYA3
TRANSCRIPT12733.CHR1.NNIC	2841	novel_not_in_catalog	ENSG00000158161	TRANSCRIPT12733.CHR1.NNIC	incomplete_intron_retention_3:28048427-28057993,exon_gain_novel:28058095-28080331,28080452-28088523,alternative_polya_site_left:28055485	10	EYA3
ENST00000305392.3	1539	full-splice_match	ENSG00000169403	ENST00000305392.3		1	PTAFR
ENST00000489277.5	1600	full-splice_match	ENSG00000126698	ENST00000489277.5		144	DNAJC8
ENST00000497986.5	599	full-splice_match	ENSG00000130770	ENST00000497986.5		6	ATP5IF1
ENST00000335514.10	503	full-splice_match	ENSG00000130770	ENST00000335514.10		117	ATP5IF1
ENST00000468425.2	539	full-splice_match	ENSG00000130770	ENST00000468425.2		1	ATP5IF1
TRANSCRIPT12782.CHR1.NNIC	1346	novel_not_in_catalog	ENSG00000130770	TRANSCRIPT12782.CHR1.NNIC	alt_donor_site_novel:28237248-28237836,exon_elongation_5:44,correct_polya_site_right:28238104	45	ATP5IF1
ENST00000465645.1	1855	full-splice_match	ENSG00000130770	ENST00000465645.1		325	ATP5IF1
ENST00000253063.4	3462	full-splice_match	ENSG00000130766	ENST00000253063.4		105	SESN2
TRANSCRIPT12835.CHR1.NNIC	1322	novel_not_in_catalog	ENSG00000130772	TRANSCRIPT12835.CHR1.NNIC	extra_intron_novel:28335161-28335708,exon_elongation_5:40,correct_polya_site_right:28335966	7	MED18
TRANSCRIPT12837.CHR1.NNIC	1579	novel_not_in_catalog	ENSG00000130772	TRANSCRIPT12837.CHR1.NNIC	extra_intron_novel:28335286-28335574,exon_elongation_5:40,correct_polya_site_right:28335964	6	MED18
ENST00000373842.9	1829	full-splice_match	ENSG00000130772	ENST00000373842.9		5	MED18
ENST00000475655.1	315	full-splice_match	ENSG00000130772	ENST00000475655.1		1	MED18
TRANSCRIPT12806.CHR1.NIC	3326	novel_in_catalog	ENSG00000204138	TRANSCRIPT12806.CHR1.NIC	incomplete_intron_retention_3:28489226-28490950,major_exon_elongation_5:80,alternative_polya_site_right:28490531	9	PHACTR4
ENST00000463428.5	1421	full-splice_match	ENSG00000204138	ENST00000463428.5		1	PHACTR4
TRANSCRIPT12840.CHR1.NNIC	661	novel_not_in_catalog	ENSG00000242125	TRANSCRIPT12840.CHR1.NNIC	extra_intron_novel:28509057-28509360,exon_elongation_5:19,alternative_polya_site_right:28509637	7	SNHG3
ENST00000413987.1	2201	full-splice_match	ENSG00000242125	ENST00000413987.1		26	SNHG3
ENST00000447507.1	185	full-splice_match	ENSG00000242125	ENST00000447507.1		1	SNHG3
ENST00000480930.5	1132	full-splice_match	ENSG00000180098	ENST00000480930.5		4	TRNAU1AP
ENST00000373830.4	1799	full-splice_match	ENSG00000180098	ENST00000373830.4		27	TRNAU1AP
ENST00000411406.3	450	full-splice_match	ENSG00000180098	ENST00000411406.3		1	TRNAU1AP
ENST00000483436.5	682	full-splice_match	ENSG00000197989	ENST00000483436.5		5	SNHG12
ENST00000471683.6	1220	full-splice_match	ENSG00000120656	ENST00000471683.6		4	TAF12
ENST00000690492.1	1969	full-splice_match	ENSG00000120656	ENST00000690492.1		5	TAF12
ENST00000465518.3	2236	full-splice_match	ENSG00000188060	ENST00000465518.3		1	RAB42
ENST00000373816.6	6358	full-splice_match	ENSG00000162419	ENST00000373816.6		29	GMEB1
ENST00000373812.8	2744	full-splice_match	ENSG00000198492	ENST00000373812.8		622	YTHDF2
ENST00000478283.5	2594	full-splice_match	ENSG00000198492	ENST00000478283.5		28	YTHDF2
ENST00000541996.5	2719	full-splice_match	ENSG00000198492	ENST00000541996.5		1	YTHDF2
ENST00000642937.2	5925	full-splice_match	ENSG00000159023	ENST00000642937.2		19	EPB41
ENST00000343067.9	6031	full-splice_match	ENSG00000159023	ENST00000343067.9		31	EPB41
TRANSCRIPT13016.CHR1.NIC	5875	novel_in_catalog	ENSG00000159023	TRANSCRIPT13016.CHR1.NIC	exon_gain_known:29053313-29058588,29058646-29064981,exon_elongation_5:35,correct_polya_site_right:29120052	20	EPB41
TRANSCRIPT13027.CHR1.NIC	5999	novel_in_catalog	ENSG00000159023	TRANSCRIPT13027.CHR1.NIC	alternative_structure_known:28914769-28987430,exon_gain_known:29053313-29058588,29058646-29064981,correct_polya_site_right:29120052	68	EPB41
ENST00000647103.1	5772	full-splice_match	ENSG00000159023	ENST00000647103.1		104	EPB41
TRANSCRIPT13048.CHR1.NIC	5942	novel_in_catalog	ENSG00000159023	TRANSCRIPT13048.CHR1.NIC	alternative_structure_known:28914769-28987430,correct_polya_site_right:29120052	156	EPB41
ENST00000645184.1	2964	full-splice_match	ENSG00000159023	ENST00000645184.1		7	EPB41
TRANSCRIPT13143.CHR1.NIC	3338	novel_in_catalog	ENSG00000159023	TRANSCRIPT13143.CHR1.NIC	extra_intron_5:28914769-28987430,correct_polya_site_right:29054536	39	EPB41
ENST00000490308.2	922	full-splice_match	ENSG00000159023	ENST00000490308.2		6	EPB41
ENST00000521452.2	2468	full-splice_match	ENSG00000253304	ENST00000521452.2		3	TMEM200B
ENST00000420504.2	2553	full-splice_match	ENSG00000253304	ENST00000420504.2		1	TMEM200B
ENST00000691479.1	2952	full-splice_match	ENSG00000116350	ENST00000691479.1		2	SRSF4
TRANSCRIPT13497.CHR1.NIC	2897	novel_in_catalog	ENSG00000116350	TRANSCRIPT13497.CHR1.NIC	exon_skipping_known:29159487-29160374,major_exon_elongation_5:119,correct_polya_site_left:29147740	55	SRSF4
TRANSCRIPT13529.CHR1.NIC	6930	novel_in_catalog	ENSG00000116350	TRANSCRIPT13529.CHR1.NIC	extra_intron_known:29159487-29160374,alt_acceptor_site_known:29166913-29168502,alternative_polya_site_left:29147740	20	SRSF4
ENST00000373795.7	2300	full-splice_match	ENSG00000116350	ENST00000373795.7		443	SRSF4
ENST00000466448.4	1264	full-splice_match	ENSG00000116350	ENST00000466448.4		24	SRSF4
TRANSCRIPT13428.CHR1.NIC	2759	novel_in_catalog	ENSG00000116353	TRANSCRIPT13428.CHR1.NIC	exon_gain_known:29216813-29220837,29220922-29223139,29223261-29230730,major_exon_elongation_5:134,correct_polya_site_left:29192869	19	MECR
TRANSCRIPT13448.CHR1.NIC	2514	novel_in_catalog	ENSG00000116353	TRANSCRIPT13448.CHR1.NIC	exon_gain_known:29216686-29220837,29220922-29230730,exon_elongation_5:38,alternative_polya_site_left:29192780	22	MECR
TRANSCRIPT13453.CHR1.NIC	2552	novel_in_catalog	ENSG00000116353	TRANSCRIPT13453.CHR1.NIC	exon_gain_known:29216813-29220837,29220922-29230730,exon_elongation_5:48,correct_polya_site_left:29192869	18	MECR
ENST00000263702.11	2515	full-splice_match	ENSG00000116353	ENST00000263702.11		84	MECR
ENST00000373791.7	2416	full-splice_match	ENSG00000116353	ENST00000373791.7		48	MECR
TRANSCRIPT13508.CHR1.NIC	2530	novel_in_catalog	ENSG00000116353	TRANSCRIPT13508.CHR1.NIC	intron_retention:29196014-29196197,exon_elongation_5:43,alternative_polya_site_left:29192869	17	MECR
TRANSCRIPT13578.CHR1.NIC	1780	novel_in_catalog	ENSG00000116353	TRANSCRIPT13578.CHR1.NIC	incomplete_intron_retention_3:29196259-29200515,exon_elongation_5:43,alternative_polya_site_left:29199637	32	MECR
TRANSCRIPT13682.CHR1.NIC	5692	novel_in_catalog	ENSG00000060656	TRANSCRIPT13682.CHR1.NIC	exon_gain_known:29305429-29307128,29307147-29310743,intron_shift:29311545-29311642,major_exon_elongation_5:68,alternative_polya_site_right:29326806	57	PTPRU
ENST00000345512.7	4470	full-splice_match	ENSG00000060656	ENST00000345512.7		3	PTPRU
ENST00000460170.2	5337	full-splice_match	ENSG00000060656	ENST00000460170.2		1	PTPRU
ENST00000428026.6	5550	full-splice_match	ENSG00000060656	ENST00000428026.6		13	PTPRU
ENST00000373779.8	5573	full-splice_match	ENSG00000060656	ENST00000373779.8		18	PTPRU
ENST00000492954.1	625	full-splice_match	ENSG00000060656	ENST00000492954.1		10	PTPRU
TRANSCRIPT13724.CHR1.NIC	3417	novel_in_catalog	ENSG00000060656	TRANSCRIPT13724.CHR1.NIC	incomplete_intron_retention_5:29320826-29323370,intron_retention:29323789-29325190,correct_polya_site_right:29326801	18	PTPRU
ENST00000454613.1	2131	full-splice_match	ENSG00000186056	ENST00000454613.1		1	MATN1-AS1
ENST00000294507.4	2177	full-splice_match	ENSG00000162511	ENST00000294507.4		58	LAPTM5
TRANSCRIPT13757.CHR1.NNIC	5677	novel_not_in_catalog	ENSG00000162512	TRANSCRIPT13757.CHR1.NNIC	alternative_structure_novel:30878741-30879976,30880015-30880137,correct_polya_site_left:30869464	11	SDC3
TRANSCRIPT13758.CHR1.NNIC	5264	novel_not_in_catalog	ENSG00000162512	TRANSCRIPT13758.CHR1.NNIC	alternative_structure_novel:30878741-30879976,30880015-30880509,correct_polya_site_left:30869464	16	SDC3
TRANSCRIPT13770.CHR1.NNIC	5746	novel_not_in_catalog	ENSG00000162512	TRANSCRIPT13770.CHR1.NNIC	alt_acceptor_site_novel:30877123-30878622,terminal_exon_shift_novel:30878741-30879976,correct_polya_site_left:30869464	5	SDC3
TRANSCRIPT13773.CHR1.NNIC	5789	novel_not_in_catalog	ENSG00000162512	TRANSCRIPT13773.CHR1.NNIC	terminal_exon_shift_novel:30878741-30879976,correct_polya_site_left:30869464	12	SDC3
TRANSCRIPT13776.CHR1.NNIC	5267	novel_not_in_catalog	ENSG00000162512	TRANSCRIPT13776.CHR1.NNIC	terminal_exon_shift_novel:30878741-30880509,correct_polya_site_left:30869464	21	SDC3
TRANSCRIPT13777.CHR1.NNIC	5134	novel_not_in_catalog	ENSG00000162512	TRANSCRIPT13777.CHR1.NNIC	terminal_exon_shift_novel:30878741-30880601,correct_polya_site_left:30869464	16	SDC3
TRANSCRIPT13778.CHR1.NIC	5111	novel_in_catalog	ENSG00000162512	TRANSCRIPT13778.CHR1.NIC	terminal_exon_shift_known:30878741-30881357,correct_polya_site_left:30869464	8	SDC3
TRANSCRIPT13785.CHR1.NNIC	5302	novel_not_in_catalog	ENSG00000162512	TRANSCRIPT13785.CHR1.NNIC	alt_acceptor_site_novel:30877201-30878622,terminal_exon_shift_novel:30878741-30880509,correct_polya_site_left:30869464	8	SDC3
TRANSCRIPT13786.CHR1.NNIC	5169	novel_not_in_catalog	ENSG00000162512	TRANSCRIPT13786.CHR1.NNIC	alt_acceptor_site_novel:30877201-30878622,terminal_exon_shift_novel:30878741-30880601,correct_polya_site_left:30869464	6	SDC3
TRANSCRIPT13796.CHR1.NNIC	7246	novel_not_in_catalog	ENSG00000162512	TRANSCRIPT13796.CHR1.NNIC	extra_intron_5:30878741-30879976,correct_polya_site_left:30869464	11	SDC3
TRANSCRIPT13798.CHR1.NNIC	6591	novel_not_in_catalog	ENSG00000162512	TRANSCRIPT13798.CHR1.NNIC	extra_intron_5:30878741-30880601,correct_polya_site_left:30869464	7	SDC3
ENST00000336798.11	6392	full-splice_match	ENSG00000162512	ENST00000336798.11		4	SDC3
TRANSCRIPT13837.CHR1.NIC	4145	novel_in_catalog	ENSG00000134644	TRANSCRIPT13837.CHR1.NIC	exon_elongation_5:40,alternative_polya_site_left:30932672	44	PUM1
ENST00000440538.6	3936	full-splice_match	ENSG00000134644	ENST00000440538.6		37	PUM1
ENST00000426105.7	5385	full-splice_match	ENSG00000134644	ENST00000426105.7		146	PUM1
ENST00000373741.8	4242	full-splice_match	ENSG00000134644	ENST00000373741.8		1	PUM1
ENST00000373747.7	5375	full-splice_match	ENSG00000134644	ENST00000373747.7		110	PUM1
ENST00000257075.9	5360	full-splice_match	ENSG00000134644	ENST00000257075.9		121	PUM1
ENST00000525843.5	4528	full-splice_match	ENSG00000134644	ENST00000525843.5		1	PUM1
ENST00000424085.6	4631	full-splice_match	ENSG00000134644	ENST00000424085.6		2	PUM1
ENST00000524516.1	561	full-splice_match	ENSG00000134644	ENST00000524516.1		29	PUM1
ENST00000373736.7	2922	full-splice_match	ENSG00000084628	ENST00000373736.7		1	NKAIN1
TRANSCRIPT14185.CHR1.NIC	2718	novel_in_catalog	ENSG00000084628	TRANSCRIPT14185.CHR1.NIC	exon_elongation_5:27,alternative_polya_site_left:31179165	8	NKAIN1
TRANSCRIPT14080.CHR1.NNIC	1908	novel_not_in_catalog	ENSG00000060688	TRANSCRIPT14080.CHR1.NNIC	exon_gain_novel:31260122-31260954,31261177-31261528,major_exon_elongation_5:73,correct_polya_site_left:31259570	26	SNRNP40
ENST00000263694.9	1615	full-splice_match	ENSG00000060688	ENST00000263694.9		405	SNRNP40
TRANSCRIPT14122.CHR1.NIC	5471	novel_in_catalog	ENSG00000060688	TRANSCRIPT14122.CHR1.NIC	incomplete_intron_retention_3:31261633-31267870,alternative_polya_site_left:31263360	31	SNRNP40
ENST00000546109.5	1705	full-splice_match	ENSG00000121766	ENST00000546109.5		33	ZCCHC17
ENST00000344147.10	1568	full-splice_match	ENSG00000121766	ENST00000344147.10		291	ZCCHC17
ENST00000373714.5	1730	full-splice_match	ENSG00000121766	ENST00000373714.5		8	ZCCHC17
ENST00000618216.4	1489	full-splice_match	ENSG00000121766	ENST00000618216.4		1	ZCCHC17
ENST00000616393.4	1534	full-splice_match	ENSG00000121766	ENST00000616393.4		5	ZCCHC17
ENST00000498148.5	693	full-splice_match	ENSG00000121769	ENST00000498148.5		2	FABP3
ENST00000373713.7	1097	full-splice_match	ENSG00000121769	ENST00000373713.7		30	FABP3
ENST00000373709.8	1900	full-splice_match	ENSG00000168528	ENST00000373709.8		4	SERINC2
ENST00000271064.12	2207	full-splice_match	ENSG00000142910	ENST00000271064.12		19	TINAGL1
TRANSCRIPT14242.CHR1.NIC	3042	novel_in_catalog	ENSG00000142910	TRANSCRIPT14242.CHR1.NIC	intron_retention:31585877-31586709,correct_polya_site_right:31587688	3	TINAGL1
TRANSCRIPT14243.CHR1.NNIC	2085	novel_not_in_catalog	ENSG00000142910	TRANSCRIPT14243.CHR1.NNIC	exon_skipping_novel:31585486-31586709,correct_polya_site_right:31587688	3	TINAGL1
ENST00000489164.5	865	full-splice_match	ENSG00000162517	ENST00000489164.5		2	PEF1
ENST00000373703.5	1614	full-splice_match	ENSG00000162517	ENST00000373703.5		220	PEF1
TRANSCRIPT14322.CHR1.NNIC	1791	novel_not_in_catalog	ENSG00000162517	TRANSCRIPT14322.CHR1.NNIC	alternative_structure_novel:31633315-31644379,exon_elongation_5:13,correct_polya_site_left:31629862	7	PEF1
ENST00000478502.5	750	full-splice_match	ENSG00000162517	ENST00000478502.5		33	PEF1
ENST00000373672.8	5418	full-splice_match	ENSG00000084636	ENST00000373672.8		2	COL16A1
TRANSCRIPT14280.CHR1.NNIC	4594	novel_not_in_catalog	ENSG00000084636	TRANSCRIPT14280.CHR1.NNIC	exon_skipping_known:31679686-31680041,alt_donor_site_novel:31694171-31695102,incomplete_intron_retention_5:31696142-31696962,correct_polya_site_left:31652237	8	COL16A1
TRANSCRIPT14281.CHR1.NIC	4511	novel_in_catalog	ENSG00000084636	TRANSCRIPT14281.CHR1.NIC	exon_skipping_known:31679686-31680041,incomplete_intron_retention_5:31696142-31696962,correct_polya_site_left:31652237	10	COL16A1
ENST00000488128.6	2854	full-splice_match	ENSG00000084636	ENST00000488128.6		48	COL16A1
TRANSCRIPT14305.CHR1.NIC	2690	novel_in_catalog	ENSG00000084636	TRANSCRIPT14305.CHR1.NIC	alternative_structure_known:31668856-31669810,correct_polya_site_left:31652237	11	COL16A1
ENST00000398542.5	5176	full-splice_match	ENSG00000121753	ENST00000398542.5		8	ADGRB2
TRANSCRIPT14352.CHR1.NNIC	1923	novel_not_in_catalog	ENSG00000184007	TRANSCRIPT14352.CHR1.NNIC	extra_intron_novel:31938075-31938254,exon_elongation_5:24,alternative_polya_site_left:31908252	34	PTP4A2
ENST00000647444.2	3910	full-splice_match	ENSG00000184007	ENST00000647444.2		81	PTP4A2
TRANSCRIPT14395.CHR1.NNIC	1830	novel_not_in_catalog	ENSG00000184007	TRANSCRIPT14395.CHR1.NNIC	exon_skipping_known:31911827-31918969,extra_intron_novel:31938075-31938254,exon_elongation_5:24,alternative_polya_site_left:31908252	8	PTP4A2
TRANSCRIPT14400.CHR1.NNIC	1847	novel_not_in_catalog	ENSG00000184007	TRANSCRIPT14400.CHR1.NNIC	exon_skipping_known:31908961-31911695,extra_intron_novel:31938075-31938254,exon_elongation_5:24,alternative_polya_site_left:31908253	6	PTP4A2
ENST00000489313.1	1551	full-splice_match	ENSG00000184007	ENST00000489313.1		3	PTP4A2
ENST00000484270.2	1989	full-splice_match	ENSG00000121774	ENST00000484270.2		7	KHDRBS1
TRANSCRIPT14507.CHR1.NNIC	3148	novel_not_in_catalog	ENSG00000121775	TRANSCRIPT14507.CHR1.NNIC	alt_acceptor_site_novel:32100563-32101071,exon_elongation_5:10,correct_polya_site_right:32102864	6	TMEM39B
ENST00000336294.10	1778	full-splice_match	ENSG00000121775	ENST00000336294.10		12	TMEM39B
TRANSCRIPT14529.CHR1.NIC	3600	novel_in_catalog	ENSG00000121775	TRANSCRIPT14529.CHR1.NIC	intron_retention:32100563-32102430,correct_polya_site_right:32102862	6	TMEM39B
ENST00000441402.5	1538	full-splice_match	ENSG00000121775	ENST00000441402.5		2	TMEM39B
ENST00000373625.8	7355	full-splice_match	ENSG00000025800	ENST00000373625.8		400	KPNA6
TRANSCRIPT14437.CHR1.NNIC	3797	novel_not_in_catalog	ENSG00000084652	TRANSCRIPT14437.CHR1.NNIC	extra_intron_novel:32194938-32196020,exon_elongation_5:13,correct_polya_site_right:32198287	14	TXLNA
TRANSCRIPT14455.CHR1.NNIC	4691	novel_not_in_catalog	ENSG00000084652	TRANSCRIPT14455.CHR1.NNIC	alt_donor_site_novel:32181377-32184524,exon_elongation_5:13,correct_polya_site_right:32198299	6	TXLNA
ENST00000373610.8	4865	full-splice_match	ENSG00000084652	ENST00000373610.8		59	TXLNA
ENST00000373609.1	5012	full-splice_match	ENSG00000084652	ENST00000373609.1		19	TXLNA
ENST00000373602.10	880	full-splice_match	ENSG00000160050	ENST00000373602.10		25	CCDC28B
ENST00000421922.6	1415	full-splice_match	ENSG00000160050	ENST00000421922.6		4	CCDC28B
ENST00000681230.1	633	full-splice_match	ENSG00000160050	ENST00000681230.1		5	CCDC28B
TRANSCRIPT14590.CHR1.NIC	1623	novel_in_catalog	ENSG00000160050	TRANSCRIPT14590.CHR1.NIC	incomplete_intron_retention_5:32200710-32201912,correct_polya_site_right:32205376	5	CCDC28B
ENST00000680626.1	3507	full-splice_match	ENSG00000160050	ENST00000680626.1		21	CCDC28B
ENST00000291358.11	2012	full-splice_match	ENSG00000160051	ENST00000291358.11		20	IQCC
ENST00000617816.1	2089	full-splice_match	ENSG00000160051	ENST00000617816.1		5	IQCC
TRANSCRIPT14647.CHR1.NIC	4318	novel_in_catalog	ENSG00000160051	TRANSCRIPT14647.CHR1.NIC	intron_retention:32205724-32206153,exon_elongation_5:23,alternative_polya_site_right:32210324	13	IQCC
TRANSCRIPT14599.CHR1.NNIC	2526	novel_not_in_catalog	ENSG00000160055	TRANSCRIPT14599.CHR1.NNIC	extra_intron_3:32213557-32215327,exon_elongation_5:43,alternative_polya_site_left:32213354	11	TMEM234
ENST00000676801.1	1849	full-splice_match	ENSG00000084623	ENST00000676801.1		1	EIF3I
ENST00000677711.1	1700	full-splice_match	ENSG00000084623	ENST00000677711.1		109	EIF3I
ENST00000678711.1	2660	full-splice_match	ENSG00000084623	ENST00000678711.1		1	EIF3I
ENST00000678968.1	1256	full-splice_match	ENSG00000084623	ENST00000678968.1		2	EIF3I
ENST00000678889.1	1736	full-splice_match	ENSG00000084623	ENST00000678889.1		3	EIF3I
ENST00000677580.1	1200	full-splice_match	ENSG00000084623	ENST00000677580.1		1	EIF3I
ENST00000471486.6	1482	full-splice_match	ENSG00000084623	ENST00000471486.6		1	EIF3I
ENST00000677640.1	1141	full-splice_match	ENSG00000084623	ENST00000677640.1		5	EIF3I
ENST00000677844.1	1264	full-splice_match	ENSG00000084623	ENST00000677844.1		1	EIF3I
ENST00000692983.1	1921	full-splice_match	ENSG00000220785	ENST00000692983.1		1	MTMR9LP
ENST00000373582.4	947	full-splice_match	ENSG00000183615	ENST00000373582.4		1	FAM167B
ENST00000373548.8	2118	full-splice_match	ENSG00000116478	ENST00000373548.8		255	HDAC1
TRANSCRIPT14674.CHR1.NIC	2522	novel_in_catalog	ENSG00000116478	TRANSCRIPT14674.CHR1.NIC	alt_donor_site_known:32327459-32327535,exon_elongation_5:15,correct_polya_site_right:32333634	21	HDAC1
TRANSCRIPT14682.CHR1.NIC	2572	novel_in_catalog	ENSG00000116478	TRANSCRIPT14682.CHR1.NIC	intron_retention:32327078-32327535,correct_polya_site_right:32333634	10	HDAC1
TRANSCRIPT14691.CHR1.NIC	5553	novel_in_catalog	ENSG00000116478	TRANSCRIPT14691.CHR1.NIC	intron_retention:32327078-32327535,intron_retention:32327678-32329067,intron_retention:32329161-32330577,major_exon_elongation_5:162,correct_polya_site_right:32333634	12	HDAC1
TRANSCRIPT14718.CHR1.NNIC	1473	novel_not_in_catalog	ENSG00000175130	TRANSCRIPT14718.CHR1.NNIC	extra_intron_novel:32336107-32336189,correct_polya_site_left:32333829	27	MARCKSL1
ENST00000329421.8	1546	full-splice_match	ENSG00000175130	ENST00000329421.8		1186	MARCKSL1
ENST00000432622.2	941	full-splice_match	ENSG00000225828	ENST00000432622.2		10	FAM229A
ENST00000416512.1	2759	full-splice_match	ENSG00000225828	ENST00000416512.1		4	FAM229A
ENST00000444377.5	2925	full-splice_match	ENSG00000160058	ENST00000444377.5		5	BSDC1
TRANSCRIPT14739.CHR1.NIC	2813	novel_in_catalog	ENSG00000160058	TRANSCRIPT14739.CHR1.NIC	alt_acceptor_site_known:32383940-32386778,exon_elongation_5:28,alternative_polya_site_left:32365099	21	BSDC1
ENST00000455895.7	3309	full-splice_match	ENSG00000160058	ENST00000455895.7		478	BSDC1
ENST00000446293.6	1505	full-splice_match	ENSG00000160058	ENST00000446293.6		85	BSDC1
ENST00000373520.8	1630	full-splice_match	ENSG00000160058	ENST00000373520.8		3	BSDC1
TRANSCRIPT14762.CHR1.NIC	4574	novel_in_catalog	ENSG00000160058	TRANSCRIPT14762.CHR1.NIC	alt_acceptor_site_known:32383998-32386778,exon_elongation_5:43,correct_polya_site_left:32365188	43	BSDC1
ENST00000341071.11	4599	full-splice_match	ENSG00000160058	ENST00000341071.11		3	BSDC1
ENST00000609129.2	12831	full-splice_match	ENSG00000273274	ENST00000609129.2		8	ZBTB8B
ENST00000373510.9	7077	full-splice_match	ENSG00000160062	ENST00000373510.9		26	ZBTB8A
ENST00000316459.4	1943	full-splice_match	ENSG00000160062	ENST00000316459.4		5	ZBTB8A
ENST00000373501.6	598	full-splice_match	ENSG00000176261	ENST00000373501.6		5	ZBTB8OS
ENST00000468695.6	1567	full-splice_match	ENSG00000176261	ENST00000468695.6		37	ZBTB8OS
ENST00000476493.6	588	full-splice_match	ENSG00000176261	ENST00000476493.6		15	ZBTB8OS
ENST00000373506.8	766	full-splice_match	ENSG00000176261	ENST00000373506.8		1	ZBTB8OS
ENST00000465588.2	548	full-splice_match	ENSG00000176261	ENST00000465588.2		2	ZBTB8OS
ENST00000436661.6	514	full-splice_match	ENSG00000176261	ENST00000436661.6		8	ZBTB8OS
TRANSCRIPT14969.CHR1.NNIC	1386	novel_not_in_catalog	ENSG00000176261	TRANSCRIPT14969.CHR1.NNIC	alternative_structure_novel:32627545-32633644,32633728-32650432,exon_elongation_5:17,alternative_polya_site_left:32620817	4	ZBTB8OS
ENST00000492007.6	817	full-splice_match	ENSG00000176261	ENST00000492007.6		15	ZBTB8OS
ENST00000467652.5	388	full-splice_match	ENSG00000176261	ENST00000467652.5		1	ZBTB8OS
ENST00000341885.6	312	full-splice_match	ENSG00000176261	ENST00000341885.6		1	ZBTB8OS
ENST00000466361.1	538	full-splice_match	ENSG00000176261	ENST00000466361.1		3	ZBTB8OS
ENST00000373493.10	7883	full-splice_match	ENSG00000162521	ENST00000373493.10		54	RBBP4
ENST00000409190.8	3503	full-splice_match	ENSG00000162520	ENST00000409190.8		1	SYNC
ENST00000373481.7	5293	full-splice_match	ENSG00000162522	ENST00000373481.7		18	KIAA1522
ENST00000373477.9	2443	full-splice_match	ENSG00000134684	ENST00000373477.9		499	YARS1
ENST00000674629.1	2075	full-splice_match	ENSG00000134684	ENST00000674629.1		3	YARS1
TRANSCRIPT15077.CHR1.NNIC	5526	novel_not_in_catalog	ENSG00000116497	TRANSCRIPT15077.CHR1.NNIC	exon_gain_novel:32830068-32847671,32847723-32853078,major_exon_elongation_5:98,alternative_polya_site_right:32860032	7	S100PBP
ENST00000373475.10	4220	full-splice_match	ENSG00000116497	ENST00000373475.10		48	S100PBP
ENST00000531123.5	1688	full-splice_match	ENSG00000116497	ENST00000531123.5		1	S100PBP
TRANSCRIPT15107.CHR1.NIC	5450	novel_in_catalog	ENSG00000116497	TRANSCRIPT15107.CHR1.NIC	major_exon_elongation_5:76,alternative_polya_site_right:32860032	39	S100PBP
ENST00000373476.5	3320	full-splice_match	ENSG00000116497	ENST00000373476.5		2	S100PBP
ENST00000524535.5	531	full-splice_match	ENSG00000116497	ENST00000524535.5		1	S100PBP
ENST00000477248.1	345	full-splice_match	ENSG00000116497	ENST00000477248.1		1	S100PBP
TRANSCRIPT15273.CHR1.NIC	5444	novel_in_catalog	ENSG00000121905	TRANSCRIPT15273.CHR1.NIC	alt_acceptor_site_known:32893630-32893764,extra_intron_5:32886120-32888877,extra_intron_5:32889277-32893523,correct_polya_site_right:32898447	19	HPCA
ENST00000373467.4	1412	full-splice_match	ENSG00000121905	ENST00000373467.4		203	HPCA
TRANSCRIPT15279.CHR1.NNIC	6263	novel_not_in_catalog	ENSG00000121905	TRANSCRIPT15279.CHR1.NNIC	alt_donor_site_novel:32887564-32888877,alternative_polya_site_right:32898447	10	HPCA
ENST00000480118.5	543	full-splice_match	ENSG00000121905	ENST00000480118.5		2	HPCA
ENST00000470166.5	531	full-splice_match	ENSG00000121905	ENST00000470166.5		1	HPCA
TRANSCRIPT15294.CHR1.NIC	6335	novel_in_catalog	ENSG00000121905	TRANSCRIPT15294.CHR1.NIC	intron_retention:32893630-32898044,extra_intron_5:32886516-32888877,extra_intron_5:32889277-32893523,alternative_polya_site_right:32899391	17	HPCA
ENST00000459874.5	539	full-splice_match	ENSG00000121905	ENST00000459874.5		12	HPCA
ENST00000373463.8	1030	full-splice_match	ENSG00000121900	ENST00000373463.8		4	TMEM54
ENST00000467905.5	880	full-splice_match	ENSG00000004455	ENST00000467905.5		7	AK2
TRANSCRIPT15189.CHR1.NIC	4891	novel_in_catalog	ENSG00000004455	TRANSCRIPT15189.CHR1.NIC	alt_donor_site_known:33010834-33012073,exon_gain_known:33024568-33031543,33031662-33036735,exon_elongation_5:37,correct_polya_site_left:33007980	54	AK2
TRANSCRIPT15191.CHR1.NIC	3758	novel_in_catalog	ENSG00000004455	TRANSCRIPT15191.CHR1.NIC	exon_gain_known:33024568-33031543,33031662-33036735,exon_elongation_5:37,correct_polya_site_left:33007980	53	AK2
TRANSCRIPT15201.CHR1.NIC	4825	novel_in_catalog	ENSG00000004455	TRANSCRIPT15201.CHR1.NIC	alt_donor_site_known:33010834-33012073,major_exon_elongation_5:89,correct_polya_site_left:33007980	61	AK2
ENST00000373449.7	3597	full-splice_match	ENSG00000004455	ENST00000373449.7		86	AK2
ENST00000550338.5	886	full-splice_match	ENSG00000004455	ENST00000550338.5		47	AK2
ENST00000548033.5	936	full-splice_match	ENSG00000004455	ENST00000548033.5		1	AK2
ENST00000629371.2	3576	full-splice_match	ENSG00000004455	ENST00000629371.2		6	AK2
ENST00000672715.1	5970	full-splice_match	ENSG00000004455	ENST00000672715.1		168	AK2
TRANSCRIPT15258.CHR1.NIC	8379	novel_in_catalog	ENSG00000004455	TRANSCRIPT15258.CHR1.NIC	intron_retention:33013403-33014521,exon_elongation_5:11,alternative_polya_site_left:33006707	34	AK2
ENST00000480134.5	811	full-splice_match	ENSG00000004455	ENST00000480134.5		42	AK2
ENST00000487289.1	920	full-splice_match	ENSG00000004455	ENST00000487289.1		4	AK2
ENST00000294517.11	5240	full-splice_match	ENSG00000142920	ENST00000294517.11		2	AZIN2
TRANSCRIPT15332.CHR1.NNIC	5327	novel_not_in_catalog	ENSG00000142920	TRANSCRIPT15332.CHR1.NNIC	alternative_structure_novel:33081509-33081910,exon_gain_novel:33082355-33083110,33083143-33083953,correct_polya_site_right:33123494	7	AZIN2
TRANSCRIPT15340.CHR1.NNIC	5112	novel_not_in_catalog	ENSG00000142920	TRANSCRIPT15340.CHR1.NNIC	exon_gain_novel:33082355-33083110,33083143-33083953,major_exon_elongation_5:64,alternative_polya_site_right:33123494	9	AZIN2
ENST00000373443.7	2048	full-splice_match	ENSG00000142920	ENST00000373443.7		67	AZIN2
TRANSCRIPT15375.CHR1.NIC	4903	novel_in_catalog	ENSG00000142920	TRANSCRIPT15375.CHR1.NIC	extra_intron_known:33081295-33081387,exon_elongation_5:45,alternative_polya_site_right:33123494	8	AZIN2
TRANSCRIPT15392.CHR1.NIC	4729	novel_in_catalog	ENSG00000142920	TRANSCRIPT15392.CHR1.NIC	extra_intron_known:33081295-33081387,major_exon_elongation_5:52,alternative_polya_site_right:33123494	7	AZIN2
TRANSCRIPT15408.CHR1.NIC	3691	novel_in_catalog	ENSG00000142920	TRANSCRIPT15408.CHR1.NIC	extra_intron_known:33081295-33081387,intron_retention:33118117-33120043,major_exon_elongation_5:52,correct_polya_site_right:33120529	7	AZIN2
TRANSCRIPT15454.CHR1.NIC	1768	novel_in_catalog	ENSG00000142920	TRANSCRIPT15454.CHR1.NIC	alternative_structure_known:33082355-33083953,alternative_polya_site_right:33085231	6	AZIN2
TRANSCRIPT15464.CHR1.NIC	3367	novel_in_catalog	ENSG00000142920	TRANSCRIPT15464.CHR1.NIC	incomplete_intron_retention_3:33082355-33092049,alternative_polya_site_right:33085231	25	AZIN2
TRANSCRIPT15437.CHR1.NIC	4377	novel_in_catalog	ENSG00000116525	TRANSCRIPT15437.CHR1.NIC	extra_intron_known:33181422-33181993,major_exon_elongation_5:51,alternative_polya_site_left:33144318	5	TRIM62
TRANSCRIPT15440.CHR1.NNIC	4512	novel_not_in_catalog	ENSG00000116525	TRANSCRIPT15440.CHR1.NNIC	extra_intron_novel:33181557-33181993,major_exon_elongation_5:51,alternative_polya_site_left:33144318	3	TRIM62
ENST00000291416.10	3817	full-splice_match	ENSG00000116525	ENST00000291416.10		85	TRIM62
TRANSCRIPT15400.CHR1.NNIC	3215	novel_not_in_catalog	ENSG00000160094	TRANSCRIPT15400.CHR1.NNIC	terminal_exon_shift_known:33256655-33276099,exon_gain_novel:33276595-33278498,33278525-33280123,correct_polya_site_right:33300722	8	ZNF362
ENST00000539719.6	3187	full-splice_match	ENSG00000160094	ENST00000539719.6		35	ZNF362
ENST00000373428.5	2936	full-splice_match	ENSG00000160094	ENST00000373428.5		3	ZNF362
TRANSCRIPT15432.CHR1.NNIC	2713	novel_not_in_catalog	ENSG00000160094	TRANSCRIPT15432.CHR1.NNIC	terminal_exon_shift_known:33256655-33276099,exon_skipping_novel:33276595-33281586,correct_polya_site_right:33300722	13	ZNF362
TRANSCRIPT15453.CHR1.NIC	4204	novel_in_catalog	ENSG00000160094	TRANSCRIPT15453.CHR1.NIC	incomplete_intron_retention_5:33276595-33280123,correct_polya_site_right:33300722	5	ZNF362
TRANSCRIPT15491.CHR1.NIC	5482	novel_in_catalog	ENSG00000134686	TRANSCRIPT15491.CHR1.NIC	terminal_exon_shift_known:33375594-33430180,alternative_polya_site_left:33322592	40	PHC2
ENST00000683057.1	3993	full-splice_match	ENSG00000134686	ENST00000683057.1		42	PHC2
TRANSCRIPT15497.CHR1.NIC	4928	novel_in_catalog	ENSG00000134686	TRANSCRIPT15497.CHR1.NIC	alt_donor_site_known:33332405-33334184,alternative_polya_site_left:33322592	10	PHC2
ENST00000373422.8	4255	full-splice_match	ENSG00000134686	ENST00000373422.8		15	PHC2
ENST00000431992.6	3831	full-splice_match	ENSG00000134686	ENST00000431992.6		10	PHC2
TRANSCRIPT15523.CHR1.NIC	4575	novel_in_catalog	ENSG00000134686	TRANSCRIPT15523.CHR1.NIC	incomplete_intron_retention_3:33334293-33354400,alternative_polya_site_left:33351554	13	PHC2
TRANSCRIPT15533.CHR1.NIC	4488	novel_in_catalog	ENSG00000134686	TRANSCRIPT15533.CHR1.NIC	incomplete_intron_retention_3:33334293-33354400,major_exon_elongation_5:71,alternative_polya_site_left:33351554	8	PHC2
ENST00000373418.7	2550	full-splice_match	ENSG00000134686	ENST00000373418.7		66	PHC2
TRANSCRIPT15550.CHR1.NNIC	4635	novel_not_in_catalog	ENSG00000134686	TRANSCRIPT15550.CHR1.NNIC	alt_donor_site_novel:33325962-33326077,correct_polya_site_left:33323624	14	PHC2
ENST00000684572.1	9456	full-splice_match	ENSG00000121903	ENST00000684572.1		22	ZSCAN20
ENST00000361328.7	4316	full-splice_match	ENSG00000121903	ENST00000361328.7		3	ZSCAN20
ENST00000373413.2	2367	full-splice_match	ENSG00000121903	ENST00000373413.2		1	ZSCAN20
TRANSCRIPT15593.CHR1.NIC	3536	novel_in_catalog	ENSG00000121904	TRANSCRIPT15593.CHR1.NIC	incomplete_intron_retention_3:33820557-33825696,alternative_polya_site_left:33823407	9	CSMD2
ENST00000450137.1	1059	full-splice_match	ENSG00000187513	ENST00000450137.1		3	GJA4
ENST00000342280.5	1621	full-splice_match	ENSG00000187513	ENST00000342280.5		5	GJA4
ENST00000521580.3	5694	full-splice_match	ENSG00000163866	ENST00000521580.3		41	SMIM12
ENST00000446026.1	2817	full-splice_match	ENSG00000163866	ENST00000446026.1		3	SMIM12
ENST00000429293.1	720	full-splice_match	ENSG00000230163	ENST00000429293.1		3	ENSG00000230163
ENST00000373347.6	3921	full-splice_match	ENSG00000116544	ENST00000373347.6		9	DLGAP3
ENST00000417456.1	3163	full-splice_match	ENSG00000284773	ENST00000417456.1		19	ENSG00000284773
TRANSCRIPT15748.CHR1.NNIC	3374	novel_not_in_catalog	ENSG00000243749	TRANSCRIPT15748.CHR1.NNIC	exon_gain_novel:34977403-34983766,34983948-34985197,exon_elongation_5:33,correct_polya_site_left:34974359	16	TMEM35B
ENST00000373337.3	922	full-splice_match	ENSG00000243749	ENST00000373337.3		16	TMEM35B
ENST00000487874.1	3099	full-splice_match	ENSG00000271741	ENST00000487874.1		1	ENSG00000271741
TRANSCRIPT15655.CHR1.NIC	4624	novel_in_catalog	ENSG00000271741	TRANSCRIPT15655.CHR1.NIC	terminal_exon_shift_known:35030714-35031814,alternative_polya_site_left:34980079	8	ENSG00000271741
TRANSCRIPT15691.CHR1.NIC	5123	novel_in_catalog	ENSG00000271741	TRANSCRIPT15691.CHR1.NIC	ism_5,terminal_exon_misalignment_5:35030714-35031630,correct_polya_site_left:34986161	36	ENSG00000271741
TRANSCRIPT15677.CHR1.NNIC	5265	novel_not_in_catalog	ENSG00000163867	TRANSCRIPT15677.CHR1.NNIC	exon_gain_novel:34988936-34990218,34990315-34992233,major_exon_elongation_5:51,correct_polya_site_left:34986169	10	ZMYM6
ENST00000357182.9	5122	full-splice_match	ENSG00000163867	ENST00000357182.9		69	ZMYM6
TRANSCRIPT15710.CHR1.NIC	7292	novel_in_catalog	ENSG00000163867	TRANSCRIPT15710.CHR1.NIC	intron_retention:35012582-35014696,major_exon_elongation_5:51,correct_polya_site_left:34986161	8	ZMYM6
TRANSCRIPT15777.CHR1.NIC	3050	novel_in_catalog	ENSG00000116560	TRANSCRIPT15777.CHR1.NIC	alternative_structure_known:35178037-35187000,extra_intron_3:35176472-35177318,extra_intron_3:35177400-35177988,alternative_polya_site_left:35175633	25	SFPQ
ENST00000485365.1	693	full-splice_match	ENSG00000116560	ENST00000485365.1		5	SFPQ
ENST00000490668.5	434	full-splice_match	ENSG00000116560	ENST00000490668.5		9	SFPQ
TRANSCRIPT15837.CHR1.NIC	8620	novel_in_catalog	ENSG00000146463	TRANSCRIPT15837.CHR1.NIC	exon_gain_known:35269086-35295926,35295989-35325359,exon_elongation_5:37,alternative_polya_site_right:35423213	20	ZMYM4
ENST00000314607.11	7366	full-splice_match	ENSG00000146463	ENST00000314607.11		18	ZMYM4
TRANSCRIPT15848.CHR1.NNIC	7781	novel_not_in_catalog	ENSG00000146463	TRANSCRIPT15848.CHR1.NNIC	exon_gain_known:35269086-35295926,35295989-35325359,exon_skipping_novel:35325406-35370028,alternative_polya_site_right:35423213	7	ZMYM4
TRANSCRIPT15852.CHR1.NNIC	7811	novel_not_in_catalog	ENSG00000146463	TRANSCRIPT15852.CHR1.NNIC	exon_skipping_novel:35325406-35370028,exon_elongation_5:45,alternative_polya_site_right:35423213	14	ZMYM4
TRANSCRIPT15864.CHR1.NIC	8337	novel_in_catalog	ENSG00000146463	TRANSCRIPT15864.CHR1.NIC	incomplete_intron_retention_5:35393740-35396551,intron_retention:35396671-35397376,alternative_polya_site_right:35423213	94	ZMYM4
TRANSCRIPT15872.CHR1.NIC	8633	novel_in_catalog	ENSG00000146463	TRANSCRIPT15872.CHR1.NIC	incomplete_intron_retention_5:35399577-35405022,alternative_polya_site_right:35423213	11	ZMYM4
ENST00000492456.1	492	full-splice_match	ENSG00000146463	ENST00000492456.1		1	ZMYM4
TRANSCRIPT15903.CHR1.NIC	5579	novel_in_catalog	ENSG00000146463	TRANSCRIPT15903.CHR1.NIC	incomplete_intron_retention_5:35408160-35413971,intron_retention:35418573-35419469,alternative_polya_site_right:35421943	22	ZMYM4
TRANSCRIPT15918.CHR1.NIC	4958	novel_in_catalog	ENSG00000142687	TRANSCRIPT15918.CHR1.NIC	alt_donor_site_known:35554520-35557047,exon_elongation_5:21,correct_polya_site_left:35433491	16	KIAA0319L
ENST00000325722.8	4777	full-splice_match	ENSG00000142687	ENST00000325722.8		132	KIAA0319L
TRANSCRIPT15921.CHR1.NIC	4644	novel_in_catalog	ENSG00000142687	TRANSCRIPT15921.CHR1.NIC	alt_donor_site_known:35554520-35557361,exon_elongation_5:21,correct_polya_site_left:35433491	75	KIAA0319L
ENST00000426982.6	3213	full-splice_match	ENSG00000142687	ENST00000426982.6		12	KIAA0319L
TRANSCRIPT15925.CHR1.NIC	4285	novel_in_catalog	ENSG00000142687	TRANSCRIPT15925.CHR1.NIC	exon_skipping_known:35479213-35554349,exon_elongation_5:31,correct_polya_site_left:35433491	35	KIAA0319L
TRANSCRIPT15937.CHR1.NNIC	4718	novel_not_in_catalog	ENSG00000142687	TRANSCRIPT15937.CHR1.NNIC	exon_skipping_novel:35441139-35442905,exon_elongation_5:31,correct_polya_site_left:35433491	11	KIAA0319L
TRANSCRIPT16129.CHR1.NIC	3319	novel_in_catalog	ENSG00000142687	TRANSCRIPT16129.CHR1.NIC	incomplete_intron_retention_3:35479213-35506611,alt_donor_site_known:35554520-35557206,exon_elongation_5:31,alternative_polya_site_left:35504215	11	KIAA0319L
TRANSCRIPT16147.CHR1.NNIC	4820	novel_not_in_catalog	ENSG00000142687	TRANSCRIPT16147.CHR1.NNIC	alternative_structure_novel:35551585-35552116,exon_elongation_5:21,alternative_polya_site_left:35549231	14	KIAA0319L
ENST00000356090.8	3433	full-splice_match	ENSG00000020129	ENST00000356090.8		226	NCDN
ENST00000373243.7	3698	full-splice_match	ENSG00000020129	ENST00000373243.7		146	NCDN
TRANSCRIPT16049.CHR1.NIC	9101	novel_in_catalog	ENSG00000020129	TRANSCRIPT16049.CHR1.NIC	intron_retention:35563910-35565226,exon_elongation_5:18,alternative_polya_site_right:35571112	32	NCDN
ENST00000373253.7	3677	full-splice_match	ENSG00000020129	ENST00000373253.7		204	NCDN
TRANSCRIPT16062.CHR1.NNIC	4525	novel_not_in_catalog	ENSG00000020129	TRANSCRIPT16062.CHR1.NNIC	intron_shift:35557884-35559076,alternative_polya_site_right:35567899	35	NCDN
TRANSCRIPT16071.CHR1.NIC	9357	novel_in_catalog	ENSG00000020129	TRANSCRIPT16071.CHR1.NIC	intron_retention:35563910-35565226,exon_elongation_5:9,alternative_polya_site_right:35571112	19	NCDN
TRANSCRIPT16077.CHR1.NIC	9033	novel_in_catalog	ENSG00000020129	TRANSCRIPT16077.CHR1.NIC	intron_retention:35563910-35565226,alternative_polya_site_right:35571112	21	NCDN
TRANSCRIPT16099.CHR1.NNIC	5395	novel_not_in_catalog	ENSG00000020129	TRANSCRIPT16099.CHR1.NNIC	exon_skipping_novel:35561295-35563766,intron_retention:35563910-35565226,alternative_polya_site_right:35567899	23	NCDN
ENST00000373235.4	2245	full-splice_match	ENSG00000116819	ENST00000373235.4		22	TFAP2E
ENST00000684707.1	2032	full-splice_match	ENSG00000116819	ENST00000684707.1		1	TFAP2E
ENST00000683984.1	3107	full-splice_match	ENSG00000116819	ENST00000683984.1		4	TFAP2E
TRANSCRIPT16193.CHR1.NNIC	1533	novel_not_in_catalog	ENSG00000126067	TRANSCRIPT16193.CHR1.NNIC	extra_intron_novel:35599866-35602799,exon_elongation_5:44,correct_polya_site_left:35599544	7	PSMB2
TRANSCRIPT16205.CHR1.NNIC	2157	novel_not_in_catalog	ENSG00000126067	TRANSCRIPT16205.CHR1.NNIC	extra_intron_novel:35602266-35602868,exon_elongation_5:44,alternative_polya_site_left:35601251	9	PSMB2
TRANSCRIPT16206.CHR1.NNIC	2006	novel_not_in_catalog	ENSG00000126067	TRANSCRIPT16206.CHR1.NNIC	extra_intron_novel:35602267-35602688,exon_elongation_5:44,alternative_polya_site_left:35601583	7	PSMB2
TRANSCRIPT16207.CHR1.NNIC	1863	novel_not_in_catalog	ENSG00000126067	TRANSCRIPT16207.CHR1.NNIC	extra_intron_novel:35602269-35602833,exon_elongation_5:44,alternative_polya_site_left:35601583	29	PSMB2
TRANSCRIPT16208.CHR1.NNIC	1717	novel_not_in_catalog	ENSG00000126067	TRANSCRIPT16208.CHR1.NNIC	extra_intron_novel:35602087-35602795,exon_elongation_5:44,alternative_polya_site_left:35601585	17	PSMB2
TRANSCRIPT16210.CHR1.NNIC	1543	novel_not_in_catalog	ENSG00000126067	TRANSCRIPT16210.CHR1.NNIC	extra_intron_novel:35602090-35602972,exon_elongation_5:44,alternative_polya_site_left:35601585	9	PSMB2
ENST00000373237.4	4426	full-splice_match	ENSG00000126067	ENST00000373237.4		76	PSMB2
ENST00000453178.1	492	full-splice_match	ENSG00000142686	ENST00000453178.1		2	C1orf216
ENST00000520551.1	4010	full-splice_match	ENSG00000092853	ENST00000520551.1		2	CLSPN
ENST00000318121.8	8512	full-splice_match	ENSG00000092853	ENST00000318121.8		167	CLSPN
ENST00000466308.1	717	full-splice_match	ENSG00000092853	ENST00000466308.1		8	CLSPN
TRANSCRIPT16328.CHR1.NIC	3118	novel_in_catalog	ENSG00000092853	TRANSCRIPT16328.CHR1.NIC	intron_retention:35737422-35737697,exon_elongation_5:31,alternative_polya_site_left:35734187	44	CLSPN
TRANSCRIPT16252.CHR1.NNIC	6991	novel_not_in_catalog	ENSG00000134698	TRANSCRIPT16252.CHR1.NNIC	terminal_exon_shift_novel:35807724-35816881,correct_polya_site_right:35857880	5	AGO4
ENST00000373210.4	7272	full-splice_match	ENSG00000134698	ENST00000373210.4		2	AGO4
TRANSCRIPT16296.CHR1.NIC	5687	novel_in_catalog	ENSG00000134698	TRANSCRIPT16296.CHR1.NIC	incomplete_intron_retention_5:35835994-35841164,correct_polya_site_right:35857880	3	AGO4
TRANSCRIPT16316.CHR1.NIC	2698	novel_in_catalog	ENSG00000134698	TRANSCRIPT16316.CHR1.NIC	incomplete_intron_retention_5:35835994-35841164,incomplete_intron_retention_3:35851054-35853496,alternative_polya_site_right:35852035	4	AGO4
ENST00000496257.1	297	full-splice_match	ENSG00000134698	ENST00000496257.1		1	AGO4
ENST00000674426.1	13712	full-splice_match	ENSG00000092847	ENST00000674426.1		124	AGO1
TRANSCRIPT16403.CHR1.NNIC	7372	novel_not_in_catalog	ENSG00000092847	TRANSCRIPT16403.CHR1.NNIC	exon_skipping_novel:35888611-35893096,exon_elongation_5:17,correct_polya_site_right:35924296	6	AGO1
TRANSCRIPT16384.CHR1.NNIC	4520	novel_not_in_catalog	ENSG00000126070	TRANSCRIPT16384.CHR1.NNIC	extra_intron_novel:36056841-36057878,exon_elongation_5:37,alternative_polya_site_right:36058361	120	AGO3
TRANSCRIPT16494.CHR1.NIC	3318	novel_in_catalog	ENSG00000126070	TRANSCRIPT16494.CHR1.NIC	extra_intron_3:35982713-35984469,alternative_polya_site_right:35986689	26	AGO3
ENST00000397828.3	1035	full-splice_match	ENSG00000126070	ENST00000397828.3		1	AGO3
TRANSCRIPT16499.CHR1.NIC	4346	novel_in_catalog	ENSG00000126070	TRANSCRIPT16499.CHR1.NIC	incomplete_intron_retention_3:36004476-36008689,exon_elongation_5:23,alternative_polya_site_right:36007683	13	AGO3
TRANSCRIPT16509.CHR1.NNIC	1572	novel_not_in_catalog	ENSG00000116863	TRANSCRIPT16509.CHR1.NNIC	exon_skipping_novel:36089116-36091617,exon_elongation_5:19,correct_polya_site_right:36093931	23	ADPRS
ENST00000373162.5	1056	full-splice_match	ENSG00000054116	ENST00000373162.5		13	TRAPPC3
ENST00000373163.5	951	full-splice_match	ENSG00000054116	ENST00000373163.5		3	TRAPPC3
ENST00000373166.8	1282	full-splice_match	ENSG00000054116	ENST00000373166.8		235	TRAPPC3
ENST00000616395.4	1336	full-splice_match	ENSG00000054116	ENST00000616395.4		2	TRAPPC3
TRANSCRIPT16538.CHR1.NIC	1789	novel_in_catalog	ENSG00000054116	TRANSCRIPT16538.CHR1.NIC	intron_retention:36137323-36137795,exon_elongation_5:36,correct_polya_site_left:36136574	25	TRAPPC3
ENST00000469757.1	221	full-splice_match	ENSG00000054116	ENST00000469757.1		1	TRAPPC3
ENST00000373150.8	3238	full-splice_match	ENSG00000116871	ENST00000373150.8		118	MAP7D1
TRANSCRIPT16410.CHR1.NIC	3306	novel_in_catalog	ENSG00000116871	TRANSCRIPT16410.CHR1.NIC	intron_shift:36178202-36178445,major_exon_elongation_5:96,correct_polya_site_right:36180848	22	MAP7D1
ENST00000373151.6	3324	full-splice_match	ENSG00000116871	ENST00000373151.6		57	MAP7D1
TRANSCRIPT16423.CHR1.NIC	3222	novel_in_catalog	ENSG00000116871	TRANSCRIPT16423.CHR1.NIC	extra_intron_known:36176322-36176417,correct_polya_site_right:36180848	11	MAP7D1
TRANSCRIPT16426.CHR1.NIC	4752	novel_in_catalog	ENSG00000116871	TRANSCRIPT16426.CHR1.NIC	intron_retention:36173479-36174897,major_exon_elongation_5:96,correct_polya_site_right:36180848	7	MAP7D1
ENST00000316156.8	3456	full-splice_match	ENSG00000116871	ENST00000316156.8		15	MAP7D1
TRANSCRIPT16576.CHR1.NNIC	1285	novel_not_in_catalog	ENSG00000116871	TRANSCRIPT16576.CHR1.NNIC	alternative_structure_novel:36171186-36180376,alternative_polya_site_right:36181084	13	MAP7D1
ENST00000527764.1	945	full-splice_match	ENSG00000116871	ENST00000527764.1		3	MAP7D1
ENST00000469141.6	3339	full-splice_match	ENSG00000054118	ENST00000469141.6		70	THRAP3
TRANSCRIPT16595.CHR1.NIC	4482	novel_in_catalog	ENSG00000054118	TRANSCRIPT16595.CHR1.NIC	intron_retention:36303832-36304473,exon_elongation_5:17,correct_polya_site_right:36305355	53	THRAP3
ENST00000354618.10	4405	full-splice_match	ENSG00000054118	ENST00000354618.10		645	THRAP3
TRANSCRIPT16659.CHR1.NNIC	4020	novel_not_in_catalog	ENSG00000196182	TRANSCRIPT16659.CHR1.NNIC	alternative_structure_novel:36361341-36393765,extra_intron_5:36394154-36397766,correct_polya_site_left:36339620	6	STK40
ENST00000373132.4	3645	full-splice_match	ENSG00000196182	ENST00000373132.4		15	STK40
TRANSCRIPT16693.CHR1.NNIC	3567	novel_not_in_catalog	ENSG00000196182	TRANSCRIPT16693.CHR1.NNIC	exon_skipping_novel:36358383-36361220,correct_polya_site_left:36339620	6	STK40
ENST00000476041.1	1006	full-splice_match	ENSG00000181817	ENST00000476041.1		6	LSM10
TRANSCRIPT16752.CHR1.NNIC	3074	novel_not_in_catalog	ENSG00000181817	TRANSCRIPT16752.CHR1.NNIC		11	LSM10
ENST00000315732.3	860	full-splice_match	ENSG00000181817	ENST00000315732.3		15	LSM10
TRANSCRIPT16662.CHR1.NNIC	4191	novel_not_in_catalog	ENSG00000116885	TRANSCRIPT16662.CHR1.NNIC	extra_intron_3:36413856-36417209,exon_elongation_5:46,alternative_polya_site_left:36411874	25	OSCP1
ENST00000356637.9	1463	full-splice_match	ENSG00000116885	ENST00000356637.9		8	OSCP1
ENST00000235532.9	1455	full-splice_match	ENSG00000116885	ENST00000235532.9		78	OSCP1
TRANSCRIPT16711.CHR1.NIC	3115	novel_in_catalog	ENSG00000116885	TRANSCRIPT16711.CHR1.NIC	incomplete_intron_retention_3:36419055-36420475,intron_retention:36420616-36422149,exon_elongation_5:46,alternative_polya_site_left:36419994	7	OSCP1
TRANSCRIPT16715.CHR1.NIC	3080	novel_in_catalog	ENSG00000116885	TRANSCRIPT16715.CHR1.NIC	incomplete_intron_retention_3:36419055-36420475,intron_retention:36420616-36422149,exon_elongation_5:23,alternative_polya_site_left:36419994	12	OSCP1
ENST00000354267.3	767	full-splice_match	ENSG00000116885	ENST00000354267.3		2	OSCP1
ENST00000373116.6	953	full-splice_match	ENSG00000116898	ENST00000373116.6		30	MRPS15
TRANSCRIPT16765.CHR1.NIC	4080	novel_in_catalog	ENSG00000116898	TRANSCRIPT16765.CHR1.NIC	intron_retention:36457982-36460691,exon_elongation_5:21,alternative_polya_site_left:36455322	4	MRPS15
ENST00000373106.6	3008	full-splice_match	ENSG00000119535	ENST00000373106.6		2	CSF3R
ENST00000373093.4	2955	full-splice_match	ENSG00000163873	ENST00000373093.4		9	GRIK3
TRANSCRIPT16786.CHR1.NIC	4969	novel_in_catalog	ENSG00000163873	TRANSCRIPT16786.CHR1.NIC	intron_retention:36817278-36819735,incomplete_intron_retention_5:36819855-36825602,alternative_polya_site_left:36803454	14	GRIK3
ENST00000691215.1	1263	full-splice_match	ENSG00000233621	ENST00000691215.1		2	ZC3H12A-DT
ENST00000424989.2	1419	full-splice_match	ENSG00000233621	ENST00000424989.2		29	ZC3H12A-DT
TRANSCRIPT16870.CHR1.NNIC	1612	novel_not_in_catalog	ENSG00000233621	TRANSCRIPT16870.CHR1.NNIC	alt_acceptor_site_novel:37456104-37456366,exon_elongation_5:7,correct_polya_site_left:37454881	12	ZC3H12A-DT
ENST00000668045.1	1867	full-splice_match	ENSG00000233621	ENST00000668045.1		4	ZC3H12A-DT
ENST00000689160.1	1306	full-splice_match	ENSG00000233621	ENST00000689160.1		10	ZC3H12A-DT
ENST00000373087.7	2654	full-splice_match	ENSG00000163874	ENST00000373087.7		3	ZC3H12A
ENST00000373075.6	2147	full-splice_match	ENSG00000163875	ENST00000373075.6		598	MEAF6
ENST00000373073.8	603	full-splice_match	ENSG00000163875	ENST00000373073.8		2	MEAF6
TRANSCRIPT16930.CHR1.NNIC	3699	novel_not_in_catalog	ENSG00000163877	TRANSCRIPT16930.CHR1.NNIC	extra_intron_novel:37535177-37536066,exon_elongation_5:36,correct_polya_site_left:37534450	42	SNIP1
ENST00000652629.1	2628	full-splice_match	ENSG00000163879	ENST00000652629.1		104	DNALI1
TRANSCRIPT16937.CHR1.NIC	2481	novel_in_catalog	ENSG00000163879	TRANSCRIPT16937.CHR1.NIC	exon_skipping_known:37557749-37561556,correct_polya_site_right:37566857	31	DNALI1
TRANSCRIPT16942.CHR1.NNIC	2452	novel_not_in_catalog	ENSG00000163879	TRANSCRIPT16942.CHR1.NNIC	extra_intron_novel:37557749-37562080,extra_intron_5:37557076-37557602,correct_polya_site_right:37566857	21	DNALI1
TRANSCRIPT16944.CHR1.NIC	6292	novel_in_catalog	ENSG00000163879	TRANSCRIPT16944.CHR1.NIC	intron_retention:37557749-37559326,intron_retention:37559497-37561556,exon_elongation_5:5,correct_polya_site_right:37566857	33	DNALI1
TRANSCRIPT16949.CHR1.NIC	6635	novel_in_catalog	ENSG00000163879	TRANSCRIPT16949.CHR1.NIC	extra_intron_5:37557076-37557602,correct_polya_site_right:37566857	21	DNALI1
ENST00000373062.8	2350	full-splice_match	ENSG00000134697	ENST00000373062.8		275	GNL2
ENST00000488496.1	539	full-splice_match	ENSG00000134697	ENST00000488496.1		15	GNL2
ENST00000356545.7	2879	full-splice_match	ENSG00000169218	ENST00000356545.7		2	RSPO1
TRANSCRIPT17068.CHR1.NIC	2488	novel_in_catalog	ENSG00000116922	TRANSCRIPT17068.CHR1.NIC	extra_intron_known:37690439-37692029,correct_polya_site_left:37681568	6	C1orf109
ENST00000486637.2	2696	full-splice_match	ENSG00000116922	ENST00000486637.2		16	C1orf109
ENST00000464085.5	919	full-splice_match	ENSG00000116922	ENST00000464085.5		150	C1orf109
ENST00000358011.8	2355	full-splice_match	ENSG00000116922	ENST00000358011.8		18	C1orf109
TRANSCRIPT17081.CHR1.NIC	2717	novel_in_catalog	ENSG00000116922	TRANSCRIPT17081.CHR1.NIC	fsm,exon_elongation_5:16,correct_polya_site_left:37681568	9	C1orf109
TRANSCRIPT17082.CHR1.NIC	2403	novel_in_catalog	ENSG00000116922	TRANSCRIPT17082.CHR1.NIC	terminal_exon_shift_known:37689887-37692029,correct_polya_site_left:37681568	16	C1orf109
TRANSCRIPT17084.CHR1.NIC	4151	novel_in_catalog	ENSG00000116922	TRANSCRIPT17084.CHR1.NIC	alt_donor_site_known:37686453-37689657,alt_donor_site_known:37689884-37690215,major_exon_elongation_5:1728,correct_polya_site_left:37681568	10	C1orf109
ENST00000327331.2	2303	full-splice_match	ENSG00000134690	ENST00000327331.2		5	CDCA8
ENST00000373055.6	2371	full-splice_match	ENSG00000134690	ENST00000373055.6		21	CDCA8
ENST00000373045.11	2640	full-splice_match	ENSG00000185090	ENST00000373045.11		6	MANEAL
ENST00000397631.7	2327	full-splice_match	ENSG00000185090	ENST00000397631.7		3	MANEAL
ENST00000373044.3	1848	full-splice_match	ENSG00000196449	ENST00000373044.3		18	YRDC
ENST00000468084.1	1234	full-splice_match	ENSG00000197982	ENST00000468084.1		59	C1orf122
ENST00000373042.5	1329	full-splice_match	ENSG00000197982	ENST00000373042.5		17	C1orf122
ENST00000373043.1	2229	full-splice_match	ENSG00000197982	ENST00000373043.1		13	C1orf122
ENST00000373036.5	7937	full-splice_match	ENSG00000188786	ENST00000373036.5		121	MTF1
TRANSCRIPT17057.CHR1.NIC	2534	novel_in_catalog	ENSG00000188786	TRANSCRIPT17057.CHR1.NIC	incomplete_intron_retention_3:37817483-37822120,major_exon_elongation_5:51,alternative_polya_site_left:37821518	9	MTF1
TRANSCRIPT17108.CHR1.NIC	2044	novel_in_catalog	ENSG00000188786	TRANSCRIPT17108.CHR1.NIC	incomplete_intron_retention_3:37835745-37838624,major_exon_elongation_5:51,alternative_polya_site_left:37837524	4	MTF1
TRANSCRIPT16958.CHR1.NNIC	3516	novel_not_in_catalog	ENSG00000204084	TRANSCRIPT16958.CHR1.NNIC	extra_intron_novel:37860956-37861926,exon_elongation_5:37,correct_polya_site_left:37860697	4	INPP5B
TRANSCRIPT16965.CHR1.NIC	4669	novel_in_catalog	ENSG00000204084	TRANSCRIPT16965.CHR1.NIC	exon_gain_known:37940799-37942082,37942265-37943639,exon_elongation_5:37,correct_polya_site_left:37860697	6	INPP5B
ENST00000373024.8	4450	full-splice_match	ENSG00000204084	ENST00000373024.8		9	INPP5B
TRANSCRIPT16984.CHR1.NNIC	2966	novel_not_in_catalog	ENSG00000204084	TRANSCRIPT16984.CHR1.NNIC	extra_intron_novel:37860956-37861926,correct_polya_site_left:37860697	8	INPP5B
ENST00000373027.5	3905	full-splice_match	ENSG00000204084	ENST00000373027.5		36	INPP5B
TRANSCRIPT17140.CHR1.NIC	1609	novel_in_catalog	ENSG00000204084	TRANSCRIPT17140.CHR1.NIC	incomplete_intron_retention_3:37943894-37945755,exon_elongation_5:39,alternative_polya_site_left:37944426	6	INPP5B
ENST00000373019.5	2774	full-splice_match	ENSG00000183431	ENST00000373019.5		562	SF3A3
TRANSCRIPT17022.CHR1.NIC	4020	novel_in_catalog	ENSG00000183431	TRANSCRIPT17022.CHR1.NIC	intron_retention:37968135-37969353,exon_elongation_5:23,correct_polya_site_left:37956971	23	SF3A3
ENST00000373014.5	2023	full-splice_match	ENSG00000183520	ENST00000373014.5		61	UTP11
TRANSCRIPT17162.CHR1.NNIC	1952	novel_not_in_catalog	ENSG00000183520	TRANSCRIPT17162.CHR1.NNIC	exon_skipping_novel:38019153-38022698,major_exon_elongation_5:56,correct_polya_site_right:38024824	14	UTP11
TRANSCRIPT17163.CHR1.NIC	2127	novel_in_catalog	ENSG00000183520	TRANSCRIPT17163.CHR1.NIC	intron_retention:38019153-38019252,correct_polya_site_right:38024824	4	UTP11
ENST00000428151.1	573	full-splice_match	ENSG00000224592	ENST00000428151.1		1	MIR3659HG
ENST00000373001.4	2681	full-splice_match	ENSG00000116954	ENST00000373001.4		151	RRAGC
ENST00000667635.1	1172	full-splice_match	ENSG00000228436	ENST00000667635.1		1	LOC105378663
ENST00000397572.5	2532	full-splice_match	ENSG00000214114	ENST00000397572.5		39	MYCBP
ENST00000489803.5	3231	full-splice_match	ENSG00000274944	ENST00000489803.5		8	ENSG00000274944
ENST00000357771.5	2281	full-splice_match	ENSG00000131233	ENST00000357771.5		9	GJA9
ENST00000432648.8	2688	full-splice_match	ENSG00000174574	ENST00000432648.8		737	AKIRIN1
ENST00000531822.1	718	full-splice_match	ENSG00000174574	ENST00000531822.1		1	AKIRIN1
ENST00000446189.6	1243	full-splice_match	ENSG00000174574	ENST00000446189.6		12	AKIRIN1
ENST00000372984.8	1330	full-splice_match	ENSG00000174574	ENST00000372984.8		2	AKIRIN1
ENST00000484793.5	834	full-splice_match	ENSG00000127603	ENST00000484793.5		2	MACF1
ENST00000467673.5	792	full-splice_match	ENSG00000127603	ENST00000467673.5		1	MACF1
TRANSCRIPT17406.CHR1.NNIC	4012	novel_not_in_catalog	ENSG00000127603	TRANSCRIPT17406.CHR1.NNIC	terminal_exon_shift_novel:39215203-39231181,alternative_polya_site_right:39256889	30	MACF1
ENST00000469366.1	460	full-splice_match	ENSG00000127603	ENST00000469366.1		23	MACF1
TRANSCRIPT17417.CHR1.NIC	6050	novel_in_catalog	ENSG00000127603	TRANSCRIPT17417.CHR1.NIC	incomplete_intron_retention_5:39463687-39468614,correct_polya_site_right:39487138	313	MACF1
ENST00000687885.1	1518	full-splice_match	ENSG00000127603	ENST00000687885.1		19	MACF1
ENST00000431553.6	1010	full-splice_match	ENSG00000243970	ENST00000431553.6		1	PPIEL
ENST00000692593.1	988	full-splice_match	ENSG00000243970	ENST00000692593.1		1	PPIEL
TRANSCRIPT17568.CHR1.NIC	4342	novel_in_catalog	ENSG00000243970	TRANSCRIPT17568.CHR1.NIC	intron_retention:39547635-39548861,extra_intron_5:39559366-39559633,alternative_polya_site_left:39520315	12	PPIEL
ENST00000692060.1	1412	full-splice_match	ENSG00000243970	ENST00000692060.1		1	PPIEL
TRANSCRIPT17581.CHR1.NIC	3957	novel_in_catalog	ENSG00000243970	TRANSCRIPT17581.CHR1.NIC	intron_retention:39545858-39547578,intron_retention:39547635-39548861,exon_elongation_5:22,correct_polya_site_left:39522281	13	PPIEL
ENST00000372858.8	3142	full-splice_match	ENSG00000090621	ENST00000372858.8		42	PABPC4
ENST00000372857.7	3048	full-splice_match	ENSG00000090621	ENST00000372857.7		19	PABPC4
ENST00000470443.6	2142	full-splice_match	ENSG00000090621	ENST00000470443.6		3	PABPC4
ENST00000372856.7	3016	full-splice_match	ENSG00000090621	ENST00000372856.7		13	PABPC4
ENST00000372862.7	2470	full-splice_match	ENSG00000090621	ENST00000372862.7		6	PABPC4
TRANSCRIPT17634.CHR1.NNIC	3896	novel_not_in_catalog	ENSG00000163909	TRANSCRIPT17634.CHR1.NNIC	extra_intron_novel:39616875-39624943,major_exon_elongation_5:62,alternative_polya_site_left:39615609	13	HEYL
TRANSCRIPT17638.CHR1.NNIC	2507	novel_not_in_catalog	ENSG00000163909	TRANSCRIPT17638.CHR1.NNIC		14	HEYL
ENST00000372852.4	4077	full-splice_match	ENSG00000163909	ENST00000372852.4		39	HEYL
TRANSCRIPT17644.CHR1.NIC	2322	novel_in_catalog	ENSG00000163909	TRANSCRIPT17644.CHR1.NIC	incomplete_intron_retention_3:39627181-39630226,major_exon_elongation_5:62,alternative_polya_site_left:39628298	21	HEYL
ENST00000235628.2	9068	full-splice_match	ENSG00000116981	ENST00000235628.2		2	NT5C1A
ENST00000372844.8	4600	full-splice_match	ENSG00000116983	ENST00000372844.8		300	HPCAL4
ENST00000612703.3	4436	full-splice_match	ENSG00000116983	ENST00000612703.3		8	HPCAL4
ENST00000372830.5	1198	full-splice_match	ENSG00000084072	ENST00000372830.5		34	PPIE
ENST00000324379.10	4339	full-splice_match	ENSG00000084072	ENST00000324379.10		158	PPIE
ENST00000356511.6	1079	full-splice_match	ENSG00000084072	ENST00000356511.6		36	PPIE
ENST00000475350.5	1213	full-splice_match	ENSG00000084072	ENST00000475350.5		9	PPIE
TRANSCRIPT17705.CHR1.NIC	4278	novel_in_catalog	ENSG00000084072	TRANSCRIPT17705.CHR1.NIC	exon_skipping_known:39743925-39748902,major_exon_elongation_5:53,correct_polya_site_right:39756779	10	PPIE
ENST00000482751.5	2564	full-splice_match	ENSG00000084072	ENST00000482751.5		26	PPIE
ENST00000470213.5	927	full-splice_match	ENSG00000084072	ENST00000470213.5		1	PPIE
ENST00000372827.8	4826	full-splice_match	ENSG00000116985	ENST00000372827.8		1	BMP8B
ENST00000316891.10	5051	full-splice_match	ENSG00000043514	ENST00000316891.10		22	TRIT1
TRANSCRIPT17738.CHR1.NNIC	4700	novel_not_in_catalog	ENSG00000043514	TRANSCRIPT17738.CHR1.NNIC	exon_elongation_5:29,alternative_polya_site_left:39838488	5	TRIT1
TRANSCRIPT17740.CHR1.NNIC	4787	novel_not_in_catalog	ENSG00000043514	TRANSCRIPT17740.CHR1.NNIC	alt_acceptor_site_known:39847748-39847985,exon_elongation_5:29,alternative_polya_site_left:39838488	4	TRIT1
TRANSCRIPT17743.CHR1.NNIC	4558	novel_not_in_catalog	ENSG00000043514	TRANSCRIPT17743.CHR1.NNIC	exon_skipping_known:39850262-39853969,exon_elongation_5:29,alternative_polya_site_left:39838488	3	TRIT1
ENST00000372818.5	2034	full-splice_match	ENSG00000043514	ENST00000372818.5		5	TRIT1
ENST00000397332.2	3256	full-splice_match	ENSG00000116990	ENST00000397332.2		11	MYCL
ENST00000372816.3	3522	full-splice_match	ENSG00000116990	ENST00000372816.3		1	MYCL
ENST00000372811.10	2129	full-splice_match	ENSG00000168389	ENST00000372811.10		31	MFSD2A
ENST00000372802.5	2964	full-splice_match	ENSG00000131236	ENST00000372802.5		430	CAP1
ENST00000340450.7	2592	full-splice_match	ENSG00000131236	ENST00000340450.7		959	CAP1
ENST00000449311.5	681	full-splice_match	ENSG00000131236	ENST00000449311.5		1	CAP1
ENST00000641319.1	2388	full-splice_match	ENSG00000131238	ENST00000641319.1		1	PPT1
ENST00000641691.1	2253	full-splice_match	ENSG00000131238	ENST00000641691.1		3164	PPT1
ENST00000530704.6	2340	full-splice_match	ENSG00000131238	ENST00000530704.6		2	PPT1
ENST00000641236.1	2481	full-splice_match	ENSG00000131238	ENST00000641236.1		1	PPT1
ENST00000439754.6	2195	full-splice_match	ENSG00000131238	ENST00000439754.6		7	PPT1
ENST00000372771.5	6232	full-splice_match	ENSG00000117000	ENST00000372771.5		384	RLF
TRANSCRIPT17928.CHR1.NIC	2831	novel_in_catalog	ENSG00000117000	TRANSCRIPT17928.CHR1.NIC	incomplete_intron_retention_3:40190854-40195631,major_exon_elongation_5:70,alternative_polya_site_right:40193127	35	RLF
ENST00000674703.1	3263	full-splice_match	ENSG00000084073	ENST00000674703.1		13	ZMPSTE24
ENST00000675937.1	3357	full-splice_match	ENSG00000084073	ENST00000675937.1		36	ZMPSTE24
ENST00000372759.4	2975	full-splice_match	ENSG00000084073	ENST00000372759.4		593	ZMPSTE24
TRANSCRIPT18029.CHR1.NIC	4830	novel_in_catalog	ENSG00000049089	TRANSCRIPT18029.CHR1.NIC		130	COL9A2
TRANSCRIPT18045.CHR1.NNIC	2717	novel_not_in_catalog	ENSG00000084070	TRANSCRIPT18045.CHR1.NNIC	exon_gain_novel:40374709-40382522,40382625-40384998,40385107-40406735,exon_elongation_5:21,correct_polya_site_right:40423339	7	SMAP2
TRANSCRIPT18052.CHR1.NNIC	2603	novel_not_in_catalog	ENSG00000084070	TRANSCRIPT18052.CHR1.NNIC	exon_gain_novel:40374709-40375746,40375817-40406735,exon_elongation_5:47,correct_polya_site_right:40423339	5	SMAP2
ENST00000372718.8	2905	full-splice_match	ENSG00000084070	ENST00000372718.8		21	SMAP2
ENST00000372708.5	2473	full-splice_match	ENSG00000084070	ENST00000372708.5		21	SMAP2
TRANSCRIPT18067.CHR1.NIC	4798	novel_in_catalog	ENSG00000084070	TRANSCRIPT18067.CHR1.NIC	incomplete_intron_retention_5:40409836-40413015,intron_retention:40413103-40414158,correct_polya_site_right:40423339	10	SMAP2
ENST00000411995.6	2109	full-splice_match	ENSG00000187801	ENST00000411995.6		2	ZFP69B
TRANSCRIPT18151.CHR1.NNIC	2248	novel_not_in_catalog	ENSG00000187801	TRANSCRIPT18151.CHR1.NNIC	alternative_structure_novel:40458537-40461124,exon_elongation_5:42,alternative_polya_site_right:40461145	3	ZFP69B
ENST00000372706.6	2796	full-splice_match	ENSG00000187815	ENST00000372706.6		2	ZFP69
TRANSCRIPT18149.CHR1.NNIC	2798	novel_not_in_catalog	ENSG00000187815	TRANSCRIPT18149.CHR1.NNIC	intron_shift:40477895-40479015,exon_elongation_5:35,alternative_polya_site_right:40496290	3	ZFP69
ENST00000450713.1	605	full-splice_match	ENSG00000238287	ENST00000450713.1		1	EXO5-DT
ENST00000443729.6	1691	full-splice_match	ENSG00000164002	ENST00000443729.6		8	EXO5
ENST00000372703.1	2567	full-splice_match	ENSG00000164002	ENST00000372703.1		11	EXO5
ENST00000471429.1	374	full-splice_match	ENSG00000164002	ENST00000471429.1		1	EXO5
ENST00000420209.2	1677	full-splice_match	ENSG00000164002	ENST00000420209.2		7	EXO5
ENST00000418186.2	1625	full-splice_match	ENSG00000164002	ENST00000418186.2		3	EXO5
ENST00000419161.2	1606	full-splice_match	ENSG00000164002	ENST00000419161.2		1	EXO5
ENST00000472043.1	544	full-splice_match	ENSG00000117010	ENST00000472043.1		1	ZNF684
ENST00000372683.1	1408	full-splice_match	ENSG00000117016	ENST00000372683.1		3	RIMS3
ENST00000372684.8	7259	full-splice_match	ENSG00000117016	ENST00000372684.8		156	RIMS3
ENST00000425457.6	1536	full-splice_match	ENSG00000066136	ENST00000425457.6		7	NFYC
ENST00000372654.5	1455	full-splice_match	ENSG00000066136	ENST00000372654.5		7	NFYC
TRANSCRIPT18105.CHR1.NIC	2387	novel_in_catalog	ENSG00000066136	TRANSCRIPT18105.CHR1.NIC	terminal_exon_shift_known:40691868-40738835,correct_polya_site_right:40771601	23	NFYC
ENST00000456393.6	1911	full-splice_match	ENSG00000066136	ENST00000456393.6		174	NFYC
ENST00000372652.5	2363	full-splice_match	ENSG00000066136	ENST00000372652.5		11	NFYC
ENST00000372651.5	1202	full-splice_match	ENSG00000066136	ENST00000372651.5		64	NFYC
ENST00000440226.7	1717	full-splice_match	ENSG00000066136	ENST00000440226.7		1	NFYC
TRANSCRIPT18123.CHR1.NIC	3368	novel_in_catalog	ENSG00000066136	TRANSCRIPT18123.CHR1.NIC	intron_retention:40769416-40770708,major_exon_elongation_5:122,correct_polya_site_right:40771601	11	NFYC
ENST00000347132.10	4324	full-splice_match	ENSG00000117013	ENST00000347132.10		6	KCNQ4
TRANSCRIPT18209.CHR1.NIC	4033	novel_in_catalog	ENSG00000117013	TRANSCRIPT18209.CHR1.NIC	incomplete_intron_retention_5:40822403-40824096,correct_polya_site_right:40840456	4	KCNQ4
ENST00000648020.1	4006	full-splice_match	ENSG00000171793	ENST00000648020.1		4	CTPS1
ENST00000650070.2	2840	full-splice_match	ENSG00000171793	ENST00000650070.2		58	CTPS1
TRANSCRIPT18222.CHR1.NIC	3214	novel_in_catalog	ENSG00000171793	TRANSCRIPT18222.CHR1.NIC	terminal_exon_shift_known:40980562-40983277,correct_polya_site_right:41012564	4	CTPS1
ENST00000498694.2	2855	full-splice_match	ENSG00000171793	ENST00000498694.2		6	CTPS1
ENST00000648914.1	2648	full-splice_match	ENSG00000171793	ENST00000648914.1		2	CTPS1
ENST00000648801.1	4009	full-splice_match	ENSG00000171793	ENST00000648801.1		3	CTPS1
ENST00000480420.6	2019	full-splice_match	ENSG00000171793	ENST00000480420.6		2	CTPS1
ENST00000372597.5	3252	full-splice_match	ENSG00000010803	ENST00000372597.5		34	SCMH1
TRANSCRIPT18311.CHR1.NIC	9725	novel_in_catalog	ENSG00000010803	TRANSCRIPT18311.CHR1.NIC	incomplete_intron_retention_3:41075452-41113282,incomplete_intron_retention_5:41143113-41151613,alternative_polya_site_left:41106713	53	SCMH1
TRANSCRIPT18312.CHR1.NIC	6669	novel_in_catalog	ENSG00000010803	TRANSCRIPT18312.CHR1.NIC	incomplete_intron_retention_3:41151685-41159724,incomplete_intron_retention_5:41161433-41186120,alternative_polya_site_left:41156975	36	SCMH1
ENST00000372587.5	1253	full-splice_match	ENSG00000127129	ENST00000372587.5		2	EDN2
ENST00000460604.1	2369	full-splice_match	ENSG00000127124	ENST00000460604.1		2	HIVEP3
ENST00000361346.6	5225	full-splice_match	ENSG00000198815	ENST00000361346.6		41	FOXJ3
TRANSCRIPT18345.CHR1.NNIC	5409	novel_not_in_catalog	ENSG00000198815	TRANSCRIPT18345.CHR1.NNIC	alt_acceptor_site_novel:42278785-42311049,major_exon_elongation_5:60,correct_polya_site_left:42176536	9	FOXJ3
TRANSCRIPT18348.CHR1.NNIC	4903	novel_not_in_catalog	ENSG00000198815	TRANSCRIPT18348.CHR1.NNIC	exon_skipping_novel:42265190-42311049,correct_polya_site_left:42176536	7	FOXJ3
ENST00000361776.5	5106	full-splice_match	ENSG00000198815	ENST00000361776.5		13	FOXJ3
TRANSCRIPT18353.CHR1.NNIC	4837	novel_not_in_catalog	ENSG00000198815	TRANSCRIPT18353.CHR1.NNIC	exon_skipping_novel:42227967-42311049,correct_polya_site_left:42176536	3	FOXJ3
TRANSCRIPT18364.CHR1.NIC	2599	novel_in_catalog	ENSG00000198815	TRANSCRIPT18364.CHR1.NIC	incomplete_intron_retention_3:42191720-42194889,alternative_polya_site_left:42193416	8	FOXJ3
TRANSCRIPT18368.CHR1.NIC	1804	novel_in_catalog	ENSG00000198815	TRANSCRIPT18368.CHR1.NIC	incomplete_intron_retention_3:42227967-42265114,exon_elongation_5:23,alternative_polya_site_left:42263958	20	FOXJ3
ENST00000422278.1	447	full-splice_match	ENSG00000198815	ENST00000422278.1		1	FOXJ3
ENST00000454417.1	499	full-splice_match	ENSG00000198815	ENST00000454417.1		12	FOXJ3
TRANSCRIPT18410.CHR1.NNIC	4199	novel_not_in_catalog	ENSG00000177181	TRANSCRIPT18410.CHR1.NNIC	alt_donor_site_novel:42410072-42414483,exon_elongation_5:35,alternative_polya_site_right:42417935	43	RIMKLA
ENST00000431473.4	10577	full-splice_match	ENSG00000177181	ENST00000431473.4		298	RIMKLA
TRANSCRIPT18400.CHR1.NIC	4046	novel_in_catalog	ENSG00000066185	TRANSCRIPT18400.CHR1.NIC	intron_retention:42430859-42433142,major_exon_elongation_5:238,correct_polya_site_left:42430335	3	ZMYND12
TRANSCRIPT18415.CHR1.NIC	3536	novel_in_catalog	ENSG00000066185	TRANSCRIPT18415.CHR1.NIC	intron_retention:42430859-42433142,exon_skipping_known:42440026-42455887,alternative_polya_site_left:42430335	4	ZMYND12
ENST00000372562.1	966	full-splice_match	ENSG00000127125	ENST00000372562.1		1	PPCS
ENST00000372561.4	2269	full-splice_match	ENSG00000127125	ENST00000372561.4		127	PPCS
TRANSCRIPT18438.CHR1.NIC	1693	novel_in_catalog	ENSG00000127125	TRANSCRIPT18438.CHR1.NIC	extra_intron_5:42457074-42457246,alternative_polya_site_right:42460414	18	PPCS
ENST00000372556.3	984	full-splice_match	ENSG00000127125	ENST00000372556.3		55	PPCS
TRANSCRIPT18445.CHR1.NNIC	1928	novel_not_in_catalog	ENSG00000127125	TRANSCRIPT18445.CHR1.NNIC	alt_donor_site_novel:42456725-42457246,exon_elongation_5:11,correct_polya_site_right:42461233	7	PPCS
ENST00000472013.1	1617	full-splice_match	ENSG00000127125	ENST00000472013.1		18	PPCS
ENST00000482168.1	688	full-splice_match	ENSG00000127125	ENST00000482168.1		3	PPCS
ENST00000671281.1	2627	full-splice_match	ENSG00000186409	ENST00000671281.1		5	CCDC30
ENST00000655447.1	2107	full-splice_match	ENSG00000186409	ENST00000655447.1		2	CCDC30
TRANSCRIPT18450.CHR1.NNIC	5533	novel_not_in_catalog	ENSG00000186409	TRANSCRIPT18450.CHR1.NNIC	alt_donor_site_novel:42464218-42480460,alternative_polya_site_right:42487110	6	CCDC30
ENST00000655845.1	1699	full-splice_match	ENSG00000186409	ENST00000655845.1		1	CCDC30
ENST00000492422.1	735	full-splice_match	ENSG00000186409	ENST00000492422.1		27	CCDC30
ENST00000372550.6	923	full-splice_match	ENSG00000171960	ENST00000372550.6		1	PPIH
ENST00000676675.1	2060	full-splice_match	ENSG00000171960	ENST00000676675.1		2	PPIH
ENST00000678333.1	1036	full-splice_match	ENSG00000171960	ENST00000678333.1		7	PPIH
ENST00000304979.8	754	full-splice_match	ENSG00000171960	ENST00000304979.8		13	PPIH
TRANSCRIPT18504.CHR1.NIC	3096	novel_in_catalog	ENSG00000171960	TRANSCRIPT18504.CHR1.NIC	intron_retention:42666588-42667350,correct_polya_site_right:42669194	13	PPIH
ENST00000321358.12	2979	full-splice_match	ENSG00000065978	ENST00000321358.12		3766	YBX1
TRANSCRIPT18519.CHR1.NIC	2970	novel_in_catalog	ENSG00000065978	TRANSCRIPT18519.CHR1.NIC	exon_skipping_known:42693524-42696641,major_exon_elongation_5:83,correct_polya_site_right:42703803	458	YBX1
ENST00000436427.1	1524	full-splice_match	ENSG00000065978	ENST00000436427.1		9	YBX1
TRANSCRIPT18525.CHR1.NIC	6028	novel_in_catalog	ENSG00000065978	TRANSCRIPT18525.CHR1.NIC	intron_retention:42693524-42696198,intron_retention:42696289-42696641,exon_elongation_5:23,correct_polya_site_right:42703803	114	YBX1
ENST00000296387.6	2841	full-splice_match	ENSG00000164007	ENST00000296387.6		1	CLDN19
TRANSCRIPT18560.CHR1.NNIC	2755	novel_not_in_catalog	ENSG00000117385	TRANSCRIPT18560.CHR1.NNIC	extra_intron_novel:42754991-42755096,exon_elongation_5:31,correct_polya_site_left:42746358	15	P3H1
TRANSCRIPT18561.CHR1.NIC	2682	novel_in_catalog	ENSG00000117385	TRANSCRIPT18561.CHR1.NIC	exon_gain_known:42755638-42756400,42756456-42757782,exon_elongation_5:20,correct_polya_site_left:42746358	9	P3H1
ENST00000296388.10	2591	full-splice_match	ENSG00000117385	ENST00000296388.10		9	P3H1
ENST00000495874.5	2813	full-splice_match	ENSG00000117385	ENST00000495874.5		80	P3H1
ENST00000397054.7	2705	full-splice_match	ENSG00000117385	ENST00000397054.7		1	P3H1
TRANSCRIPT18582.CHR1.NIC	2871	novel_in_catalog	ENSG00000117385	TRANSCRIPT18582.CHR1.NIC	fsm,intron_shift:42746853-42747252,exon_elongation_5:39,correct_polya_site_left:42746375	5	P3H1
TRANSCRIPT18585.CHR1.NIC	4195	novel_in_catalog	ENSG00000117385	TRANSCRIPT18585.CHR1.NIC	intron_retention:42756456-42757782,exon_elongation_5:38,correct_polya_site_left:42746358	8	P3H1
ENST00000460031.5	2726	full-splice_match	ENSG00000117385	ENST00000460031.5		19	P3H1
TRANSCRIPT18587.CHR1.NIC	4735	novel_in_catalog	ENSG00000117385	TRANSCRIPT18587.CHR1.NIC	intron_retention:42748318-42750185,exon_elongation_5:37,correct_polya_site_left:42746358	8	P3H1
TRANSCRIPT18593.CHR1.NIC	3242	novel_in_catalog	ENSG00000117385	TRANSCRIPT18593.CHR1.NIC	intron_retention:42746853-42747271,exon_elongation_5:10,correct_polya_site_left:42746375	7	P3H1
ENST00000492956.1	3001	full-splice_match	ENSG00000117385	ENST00000492956.1		10	P3H1
ENST00000372521.9	807	full-splice_match	ENSG00000177868	ENST00000372521.9		50	SVBP
ENST00000497437.1	708	full-splice_match	ENSG00000177868	ENST00000497437.1		9	SVBP
ENST00000372517.8	3440	full-splice_match	ENSG00000164010	ENST00000372517.8		33	ERMAP
ENST00000328249.3	3949	full-splice_match	ENSG00000164010	ENST00000328249.3		3	ERMAP
TRANSCRIPT18618.CHR1.NIC	2722	novel_in_catalog	ENSG00000164010	TRANSCRIPT18618.CHR1.NIC	incomplete_intron_retention_5:42835155-42835731,correct_polya_site_right:42844992	5	ERMAP
ENST00000444563.6	646	full-splice_match	ENSG00000228192	ENST00000444563.6		1	ZNF691-DT
ENST00000372504.5	1935	full-splice_match	ENSG00000164011	ENST00000372504.5		1	ZNF691
ENST00000372506.5	1859	full-splice_match	ENSG00000164011	ENST00000372506.5		7	ZNF691
ENST00000372507.5	1683	full-splice_match	ENSG00000164011	ENST00000372507.5		9	ZNF691
ENST00000372508.7	1577	full-splice_match	ENSG00000164011	ENST00000372508.7		37	ZNF691
ENST00000460369.3	541	full-splice_match	ENSG00000117394	ENST00000460369.3		2	SLC2A1
ENST00000431759.5	1124	full-splice_match	ENSG00000227533	ENST00000431759.5		1	SLC2A1-DT
ENST00000653200.1	1758	full-splice_match	ENSG00000227533	ENST00000653200.1		6	SLC2A1-DT
ENST00000416689.2	3106	full-splice_match	ENSG00000227533	ENST00000416689.2		14	SLC2A1-DT
ENST00000236051.3	1352	full-splice_match	ENSG00000117395	ENST00000236051.3		89	EBNA1BP2
TRANSCRIPT18722.CHR1.NIC	4149	novel_in_catalog	ENSG00000243710	TRANSCRIPT18722.CHR1.NIC	exon_gain_known:43172911-43177120,43177212-43181533,correct_polya_site_right:43254358	3	CFAP57
ENST00000372492.9	4063	full-splice_match	ENSG00000243710	ENST00000372492.9		2	CFAP57
TRANSCRIPT18732.CHR1.NIC	3751	novel_in_catalog	ENSG00000243710	TRANSCRIPT18732.CHR1.NIC	incomplete_intron_retention_3:43206933-43209742,alternative_polya_site_right:43208790	7	CFAP57
ENST00000432792.6	1850	full-splice_match	ENSG00000179178	ENST00000432792.6		1	TMEM125
ENST00000372476.8	3893	full-splice_match	ENSG00000066056	ENST00000372476.8		5	TIE1
ENST00000372462.1	1777	full-splice_match	ENSG00000117399	ENST00000372462.1		2	CDC20
TRANSCRIPT18754.CHR1.NNIC	2463	novel_not_in_catalog	ENSG00000159479	TRANSCRIPT18754.CHR1.NNIC	alternative_structure_novel:43365624-43385045,extra_intron_5:43388429-43389758,extra_intron_5:43387648-43388309,extra_intron_5:43386999-43387502,extra_intron_5:43386671-43386857,extra_intron_5:43386227-43386588,extra_intron_5:43385107-43385977,alternative_polya_site_left:43363201	64	MED8
TRANSCRIPT18779.CHR1.NNIC	2435	novel_not_in_catalog	ENSG00000159479	TRANSCRIPT18779.CHR1.NNIC	intron_retention:43364461-43364541,intron_retention:43364648-43364737,alternative_structure_novel:43365624-43385045,extra_intron_5:43388429-43389758,extra_intron_5:43387648-43388309,extra_intron_5:43386999-43387502,extra_intron_5:43386671-43386857,extra_intron_5:43386227-43386588,extra_intron_5:43385107-43385977,correct_polya_site_left:43363400	14	MED8
ENST00000290663.10	1483	full-splice_match	ENSG00000159479	ENST00000290663.10		11	MED8
TRANSCRIPT18812.CHR1.NIC	2905	novel_in_catalog	ENSG00000159479	TRANSCRIPT18812.CHR1.NIC	intron_retention:43385107-43385977,major_exon_elongation_5:55,correct_polya_site_left:43383906	19	MED8
TRANSCRIPT18818.CHR1.NIC	3255	novel_in_catalog	ENSG00000159479	TRANSCRIPT18818.CHR1.NIC	intron_retention:43385107-43385977,intron_retention:43386227-43386588,major_exon_elongation_5:55,correct_polya_site_left:43383918	19	MED8
ENST00000473560.1	979	full-splice_match	ENSG00000159479	ENST00000473560.1		8	MED8
ENST00000470769.5	1215	full-splice_match	ENSG00000066322	ENST00000470769.5		1	ELOVL1
ENST00000372458.8	1466	full-splice_match	ENSG00000066322	ENST00000372458.8		26	ELOVL1
ENST00000464204.5	1034	full-splice_match	ENSG00000066322	ENST00000464204.5		1	ELOVL1
ENST00000487209.5	828	full-splice_match	ENSG00000066322	ENST00000487209.5		2	ELOVL1
ENST00000460536.1	4286	full-splice_match	ENSG00000198198	ENST00000460536.1		15	SZT2
ENST00000372450.8	1191	full-splice_match	ENSG00000198198	ENST00000372450.8		1	SZT2
ENST00000357658.4	1601	full-splice_match	ENSG00000198198	ENST00000357658.4		3	SZT2
ENST00000583037.5	1322	full-splice_match	ENSG00000178922	ENST00000583037.5		4	HYI
ENST00000372434.5	1025	full-splice_match	ENSG00000178922	ENST00000372434.5		1	HYI
ENST00000372432.5	1066	full-splice_match	ENSG00000178922	ENST00000372432.5		6	HYI
ENST00000372433.5	796	full-splice_match	ENSG00000178922	ENST00000372433.5		3	HYI
ENST00000372430.9	1221	full-splice_match	ENSG00000178922	ENST00000372430.9		11	HYI
ENST00000486909.1	905	full-splice_match	ENSG00000178922	ENST00000486909.1		2	HYI
TRANSCRIPT18861.CHR1.NIC	2420	novel_in_catalog	ENSG00000178922	TRANSCRIPT18861.CHR1.NIC	intron_shift:43451312-43451427,intron_retention:43452320-43453385,major_exon_elongation_5:165,correct_polya_site_left:43451003	50	HYI
TRANSCRIPT18870.CHR1.NIC	2835	novel_in_catalog	ENSG00000178922	TRANSCRIPT18870.CHR1.NIC	intron_retention:43452320-43453385,major_exon_elongation_5:151,alternative_polya_site_left:43450607	9	HYI
TRANSCRIPT18872.CHR1.NIC	2365	novel_in_catalog	ENSG00000178922	TRANSCRIPT18872.CHR1.NIC	intron_retention:43452014-43452204,intron_retention:43452320-43453385,exon_elongation_5:36,correct_polya_site_left:43451152	6	HYI
TRANSCRIPT18883.CHR1.NIC	3026	novel_in_catalog	ENSG00000178922	TRANSCRIPT18883.CHR1.NIC	intron_retention:43452014-43452204,intron_retention:43452320-43453385,major_exon_elongation_5:151,alternative_polya_site_left:43450607	7	HYI
TRANSCRIPT18923.CHR1.NNIC	7194	novel_not_in_catalog	ENSG00000142949	TRANSCRIPT18923.CHR1.NNIC	exon_gain_novel:43578921-43583081,43583094-43588730,exon_skipping_known:43603534-43604902,exon_elongation_5:36,correct_polya_site_right:43623671	12	PTPRF
ENST00000359947.9	7720	full-splice_match	ENSG00000142949	ENST00000359947.9		37	PTPRF
ENST00000436724.5	2168	full-splice_match	ENSG00000142949	ENST00000436724.5		31	PTPRF
TRANSCRIPT18980.CHR1.NIC	2181	novel_in_catalog	ENSG00000142949	TRANSCRIPT18980.CHR1.NIC	incomplete_intron_retention_3:43553942-43569589,exon_elongation_5:29,alternative_polya_site_right:43555374	16	PTPRF
TRANSCRIPT19098.CHR1.NNIC	2015	novel_not_in_catalog	ENSG00000284989	TRANSCRIPT19098.CHR1.NNIC	alternative_structure_novel:43799711-43814890,correct_polya_site_right:43931168	23	ENSG00000284989
TRANSCRIPT19127.CHR1.NIC	3821	novel_in_catalog	ENSG00000284989	TRANSCRIPT19127.CHR1.NIC	terminal_exon_misalignment_5:43650253-43653136,intron_retention:43663088-43665695,incomplete_intron_retention_3:43665746-43666451,alternative_polya_site_right:43666111	16	ENSG00000284989
TRANSCRIPT19239.CHR1.NNIC	4729	novel_not_in_catalog	ENSG00000284989	TRANSCRIPT19239.CHR1.NNIC	alternative_structure_novel:43799711-43814890,correct_polya_site_right:43842798	22	ENSG00000284989
TRANSCRIPT19255.CHR1.NIC	1852	novel_in_catalog	ENSG00000284989	TRANSCRIPT19255.CHR1.NIC	alternative_structure_known:43650253-43653136,incomplete_intron_retention_3:43653314-43655590,alternative_polya_site_right:43654813	35	ENSG00000284989
TRANSCRIPT18993.CHR1.NNIC	4601	novel_not_in_catalog	ENSG00000066135	TRANSCRIPT18993.CHR1.NNIC	exon_gain_novel:43669300-43670421,43670520-43671504,exon_elongation_5:18,correct_polya_site_right:43705517	15	KDM4A
TRANSCRIPT18996.CHR1.NNIC	4735	novel_not_in_catalog	ENSG00000066135	TRANSCRIPT18996.CHR1.NNIC	exon_gain_novel:43698014-43700534,43700760-43703616,exon_elongation_5:25,correct_polya_site_right:43705517	7	KDM4A
ENST00000372396.4	4486	full-splice_match	ENSG00000066135	ENST00000372396.4		167	KDM4A
TRANSCRIPT19004.CHR1.NNIC	4488	novel_not_in_catalog	ENSG00000066135	TRANSCRIPT19004.CHR1.NNIC	ism_5,terminal_exon_misalignment_5:43650550-43653136,correct_polya_site_right:43705517	11	KDM4A
TRANSCRIPT19005.CHR1.NIC	4552	novel_in_catalog	ENSG00000066135	TRANSCRIPT19005.CHR1.NIC	terminal_exon_shift_known:43650675-43653136,correct_polya_site_right:43705517	14	KDM4A
TRANSCRIPT19158.CHR1.NNIC	1882	novel_not_in_catalog	ENSG00000066135	TRANSCRIPT19158.CHR1.NNIC	alternative_structure_novel:43700760-43703616,correct_polya_site_right:43705517	31	KDM4A
ENST00000439057.6	948	full-splice_match	ENSG00000236200	ENST00000439057.6		1	KDM4A-AS1
ENST00000659644.2	3391	full-splice_match	ENSG00000236200	ENST00000659644.2		21	KDM4A-AS1
ENST00000434346.1	833	full-splice_match	ENSG00000236200	ENST00000434346.1		10	KDM4A-AS1
ENST00000453015.1	647	full-splice_match	ENSG00000236200	ENST00000453015.1		3	KDM4A-AS1
ENST00000418149.2	466	full-splice_match	ENSG00000236200	ENST00000418149.2		2	KDM4A-AS1
ENST00000351035.8	2388	full-splice_match	ENSG00000126091	ENST00000351035.8		1	ST3GAL3
ENST00000645165.1	2261	full-splice_match	ENSG00000126091	ENST00000645165.1		1	ST3GAL3
ENST00000642504.1	2098	full-splice_match	ENSG00000126091	ENST00000642504.1		2	ST3GAL3
ENST00000361746.9	2229	full-splice_match	ENSG00000126091	ENST00000361746.9		1	ST3GAL3
ENST00000645142.1	2458	full-splice_match	ENSG00000126091	ENST00000645142.1		1	ST3GAL3
ENST00000643252.1	2422	full-splice_match	ENSG00000126091	ENST00000643252.1		3	ST3GAL3
ENST00000647148.1	2354	full-splice_match	ENSG00000126091	ENST00000647148.1		1	ST3GAL3
ENST00000646971.1	2343	full-splice_match	ENSG00000126091	ENST00000646971.1		3	ST3GAL3
ENST00000642949.1	2278	full-splice_match	ENSG00000126091	ENST00000642949.1		5	ST3GAL3
ENST00000347631.8	2254	full-splice_match	ENSG00000126091	ENST00000347631.8		55	ST3GAL3
ENST00000647134.1	2217	full-splice_match	ENSG00000126091	ENST00000647134.1		1	ST3GAL3
ENST00000361392.9	2297	full-splice_match	ENSG00000126091	ENST00000361392.9		5	ST3GAL3
ENST00000361400.9	2212	full-splice_match	ENSG00000126091	ENST00000361400.9		5	ST3GAL3
TRANSCRIPT19067.CHR1.NIC	2284	novel_in_catalog	ENSG00000126091	TRANSCRIPT19067.CHR1.NIC	alternative_structure_known:43799711-43801281,43801542-43814890,correct_polya_site_right:43931168	20	ST3GAL3
TRANSCRIPT19077.CHR1.NNIC	2188	novel_not_in_catalog	ENSG00000126091	TRANSCRIPT19077.CHR1.NNIC	alternative_structure_novel:43799711-43814890,correct_polya_site_right:43931168	12	ST3GAL3
ENST00000353126.8	1942	full-splice_match	ENSG00000126091	ENST00000353126.8		6	ST3GAL3
ENST00000646113.1	492	full-splice_match	ENSG00000126091	ENST00000646113.1		3	ST3GAL3
TRANSCRIPT19311.CHR1.NNIC	2923	novel_not_in_catalog	novel_gene_chr1_19312	TRANSCRIPT19311.CHR1.NNIC		22	novel_gene_chr1_19312
ENST00000657883.1	2224	full-splice_match	ENSG00000237950	ENST00000657883.1		1	LINC02918
TRANSCRIPT19314.CHR1.NNIC	4073	novel_not_in_catalog	ENSG00000117408	TRANSCRIPT19314.CHR1.NNIC	extra_intron_novel:43967788-43967843,major_exon_elongation_5:247,correct_polya_site_right:43968021	69	IPO13
ENST00000372343.8	3883	full-splice_match	ENSG00000117408	ENST00000372343.8		175	IPO13
TRANSCRIPT19327.CHR1.NIC	4459	novel_in_catalog	ENSG00000117408	TRANSCRIPT19327.CHR1.NIC	intron_retention:43956977-43957194,intron_retention:43957316-43957401,major_exon_elongation_5:269,correct_polya_site_right:43968025	14	IPO13
ENST00000255108.8	2466	full-splice_match	ENSG00000132768	ENST00000255108.8		69	DPH2
TRANSCRIPT19354.CHR1.NIC	2541	novel_in_catalog	ENSG00000132768	TRANSCRIPT19354.CHR1.NIC	alt_donor_site_known:43971221-43971386,exon_elongation_5:40,correct_polya_site_right:43973373	5	DPH2
ENST00000495421.1	2414	full-splice_match	ENSG00000132768	ENST00000495421.1		17	DPH2
TRANSCRIPT19364.CHR1.NIC	2587	novel_in_catalog	ENSG00000132768	TRANSCRIPT19364.CHR1.NIC	intron_retention:43972335-43972414,exon_elongation_5:40,correct_polya_site_right:43973370	5	DPH2
TRANSCRIPT19368.CHR1.NIC	2767	novel_in_catalog	ENSG00000132768	TRANSCRIPT19368.CHR1.NIC	intron_retention:43970709-43970965,exon_elongation_5:40,correct_polya_site_right:43973373	14	DPH2
TRANSCRIPT19375.CHR1.NIC	2964	novel_in_catalog	ENSG00000132768	TRANSCRIPT19375.CHR1.NIC	intron_retention:43970709-43970965,intron_retention:43971190-43971386,exon_elongation_5:40,correct_polya_site_right:43973373	25	DPH2
TRANSCRIPT19377.CHR1.NIC	2895	novel_in_catalog	ENSG00000132768	TRANSCRIPT19377.CHR1.NIC	intron_retention:43970709-43970965,intron_retention:43971190-43971386,exon_elongation_5:23,correct_polya_site_right:43973373	6	DPH2
TRANSCRIPT19523.CHR1.NNIC	1646	novel_not_in_catalog	ENSG00000117410	TRANSCRIPT19523.CHR1.NNIC	alt_acceptor_site_novel:43977217-43977374,major_exon_elongation_5:54,correct_polya_site_right:43978294	18	ATP6V0B
ENST00000472174.7	987	full-splice_match	ENSG00000117410	ENST00000472174.7		525	ATP6V0B
ENST00000532642.5	1685	full-splice_match	ENSG00000117410	ENST00000532642.5		90	ATP6V0B
ENST00000473485.5	1664	full-splice_match	ENSG00000117410	ENST00000473485.5		10	ATP6V0B
ENST00000236067.8	944	full-splice_match	ENSG00000117410	ENST00000236067.8		7	ATP6V0B
ENST00000498664.1	825	full-splice_match	ENSG00000117410	ENST00000498664.1		2	ATP6V0B
ENST00000468183.5	2432	full-splice_match	ENSG00000117410	ENST00000468183.5		17	ATP6V0B
TRANSCRIPT19585.CHR1.NIC	2749	novel_in_catalog	ENSG00000117410	TRANSCRIPT19585.CHR1.NIC	intron_retention:43975849-43976089,major_exon_elongation_5:75,correct_polya_site_right:43978296	20	ATP6V0B
ENST00000356836.10	2629	full-splice_match	ENSG00000117411	ENST00000356836.10		17	B4GALT2
ENST00000434555.7	2271	full-splice_match	ENSG00000117411	ENST00000434555.7		1	B4GALT2
TRANSCRIPT19605.CHR1.NIC	2705	novel_in_catalog	ENSG00000117411	TRANSCRIPT19605.CHR1.NIC	incomplete_intron_retention_5:43981925-43984864,correct_polya_site_right:43991172	5	B4GALT2
ENST00000360584.6	2330	full-splice_match	ENSG00000196517	ENST00000360584.6		12	SLC6A9
ENST00000673836.1	3119	full-splice_match	ENSG00000196517	ENST00000673836.1		28	SLC6A9
ENST00000372310.8	3206	full-splice_match	ENSG00000196517	ENST00000372310.8		82	SLC6A9
TRANSCRIPT19430.CHR1.NIC	4703	novel_in_catalog	ENSG00000196517	TRANSCRIPT19430.CHR1.NIC	extra_intron_known:44000868-44000955,major_exon_elongation_5:386,alternative_polya_site_left:43989352	24	SLC6A9
ENST00000357730.6	2168	full-splice_match	ENSG00000196517	ENST00000357730.6		335	SLC6A9
TRANSCRIPT19475.CHR1.NNIC	3345	novel_not_in_catalog	ENSG00000196517	TRANSCRIPT19475.CHR1.NNIC	alternative_structure_novel:44010097-44017046,correct_polya_site_left:43996484	22	SLC6A9
ENST00000475075.6	1881	full-splice_match	ENSG00000196517	ENST00000475075.6		1	SLC6A9
TRANSCRIPT19517.CHR1.NIC	1563	novel_in_catalog	ENSG00000159214	TRANSCRIPT19517.CHR1.NIC	alt_acceptor_site_known:43992005-43992152,exon_elongation_5:38,correct_polya_site_right:43996525	4	CCDC24
ENST00000372318.8	1472	full-splice_match	ENSG00000159214	ENST00000372318.8		2	CCDC24
ENST00000490563.5	1659	full-splice_match	ENSG00000159214	ENST00000490563.5		2	CCDC24
TRANSCRIPT19532.CHR1.NIC	1711	novel_in_catalog	ENSG00000159214	TRANSCRIPT19532.CHR1.NIC	intron_retention:43992005-43992211,exon_elongation_5:38,correct_polya_site_right:43996525	5	CCDC24
TRANSCRIPT19534.CHR1.NIC	1636	novel_in_catalog	ENSG00000159214	TRANSCRIPT19534.CHR1.NIC	incomplete_intron_retention_5:43991494-43991846,extra_intron_known:43993965-43995107,correct_polya_site_right:43996525	3	CCDC24
TRANSCRIPT19536.CHR1.NIC	1560	novel_in_catalog	ENSG00000159214	TRANSCRIPT19536.CHR1.NIC	intron_retention:43991747-43991846,correct_polya_site_right:43996525	8	CCDC24
TRANSCRIPT19555.CHR1.NNIC	1683	novel_not_in_catalog	ENSG00000159214	TRANSCRIPT19555.CHR1.NNIC	incomplete_intron_retention_5:43991747-43991846,alt_acceptor_site_novel:43992640-43993803,correct_polya_site_right:43996525	4	CCDC24
TRANSCRIPT19557.CHR1.NIC	1735	novel_in_catalog	ENSG00000159214	TRANSCRIPT19557.CHR1.NIC	intron_retention:43991747-43991846,intron_retention:43992005-43992211,correct_polya_site_right:43996525	8	CCDC24
ENST00000490064.5	728	full-splice_match	ENSG00000159214	ENST00000490064.5		4	CCDC24
TRANSCRIPT19583.CHR1.NNIC	1338	novel_not_in_catalog	ENSG00000159214	TRANSCRIPT19583.CHR1.NNIC	alternative_structure_novel:43992388-43993889,correct_polya_site_right:43996525	7	CCDC24
ENST00000472562.1	400	full-splice_match	ENSG00000159214	ENST00000472562.1		4	CCDC24
ENST00000623351.1	482	full-splice_match	ENSG00000230615	ENST00000623351.1		4	LOC107984948
ENST00000693417.1	678	full-splice_match	ENSG00000230615	ENST00000693417.1		6	LOC107984948
ENST00000315913.9	1552	full-splice_match	ENSG00000178028	ENST00000315913.9		145	DMAP1
ENST00000361745.10	1545	full-splice_match	ENSG00000178028	ENST00000361745.10		33	DMAP1
TRANSCRIPT19667.CHR1.NIC	5041	novel_in_catalog	ENSG00000178028	TRANSCRIPT19667.CHR1.NIC	intron_retention:44214899-44218310,major_exon_elongation_5:77,correct_polya_site_right:44220681	39	DMAP1
ENST00000372289.7	1742	full-splice_match	ENSG00000178028	ENST00000372289.7		74	DMAP1
TRANSCRIPT19687.CHR1.NIC	5182	novel_in_catalog	ENSG00000178028	TRANSCRIPT19687.CHR1.NIC	intron_retention:44214899-44218310,exon_elongation_5:20,correct_polya_site_right:44220681	17	DMAP1
ENST00000372257.7	1733	full-splice_match	ENSG00000117419	ENST00000372257.7		119	ERI3
TRANSCRIPT19700.CHR1.NNIC	1466	novel_not_in_catalog	ENSG00000117419	TRANSCRIPT19700.CHR1.NNIC	terminal_exon_shift_novel:44352926-44355259,correct_polya_site_left:44221069	17	ERI3
TRANSCRIPT19712.CHR1.NIC	3710	novel_in_catalog	ENSG00000117419	TRANSCRIPT19712.CHR1.NIC	intron_retention:44352926-44354891,exon_elongation_5:10,correct_polya_site_left:44221069	43	ERI3
TRANSCRIPT19714.CHR1.NNIC	1438	novel_not_in_catalog	ENSG00000117419	TRANSCRIPT19714.CHR1.NNIC	alternative_structure_novel:44339323-44355259,correct_polya_site_left:44221069	53	ERI3
TRANSCRIPT19717.CHR1.NNIC	1623	novel_not_in_catalog	ENSG00000117419	TRANSCRIPT19717.CHR1.NNIC	exon_skipping_novel:44221641-44284834,exon_elongation_5:12,correct_polya_site_left:44221092	10	ERI3
TRANSCRIPT19720.CHR1.NNIC	3432	novel_not_in_catalog	ENSG00000117419	TRANSCRIPT19720.CHR1.NNIC	terminal_exon_shift_novel:44319745-44352849,correct_polya_site_left:44221069	10	ERI3
TRANSCRIPT19722.CHR1.NNIC	1045	novel_not_in_catalog	ENSG00000117419	TRANSCRIPT19722.CHR1.NNIC	terminal_exon_shift_novel:44319745-44355259,correct_polya_site_left:44221069	16	ERI3
TRANSCRIPT19739.CHR1.NIC	2025	novel_in_catalog	ENSG00000187147	TRANSCRIPT19739.CHR1.NIC	ism_5,correct_polya_site_right:44651724	11	RNF220
TRANSCRIPT19757.CHR1.NIC	1998	novel_in_catalog	ENSG00000187147	TRANSCRIPT19757.CHR1.NIC	alternative_structure_known:44632209-44632342,correct_polya_site_right:44651724	21	RNF220
TRANSCRIPT19758.CHR1.NIC	2076	novel_in_catalog	ENSG00000187147	TRANSCRIPT19758.CHR1.NIC	alternative_structure_known:44632209-44632342,alt_donor_site_known:44635667-44636029,correct_polya_site_right:44651724	6	RNF220
ENST00000475378.5	916	full-splice_match	ENSG00000187147	ENST00000475378.5		5	RNF220
TRANSCRIPT19771.CHR1.NIC	1937	novel_in_catalog	ENSG00000187147	TRANSCRIPT19771.CHR1.NIC	incomplete_intron_retention_5:44626399-44632342,alt_donor_site_known:44635667-44636029,correct_polya_site_right:44651724	4	RNF220
ENST00000474394.5	810	full-splice_match	ENSG00000187147	ENST00000474394.5		10	RNF220
TRANSCRIPT19801.CHR1.NIC	7823	novel_in_catalog	ENSG00000187147	TRANSCRIPT19801.CHR1.NIC	incomplete_intron_retention_5:44636163-44644697,correct_polya_site_right:44651724	8	RNF220
ENST00000480686.5	3835	full-splice_match	ENSG00000187147	ENST00000480686.5		8	RNF220
ENST00000372243.7	1579	full-splice_match	ENSG00000126106	ENST00000372243.7		3	TMEM53
ENST00000372244.3	1472	full-splice_match	ENSG00000126106	ENST00000372244.3		4	TMEM53
ENST00000372237.8	2236	full-splice_match	ENSG00000126106	ENST00000372237.8		49	TMEM53
ENST00000420706.1	415	full-splice_match	ENSG00000126106	ENST00000420706.1		6	TMEM53
ENST00000476724.1	2075	full-splice_match	ENSG00000126106	ENST00000476724.1		7	TMEM53
ENST00000535358.6	1693	full-splice_match	ENSG00000198520	ENST00000535358.6		4	ARMH1
TRANSCRIPT19784.CHR1.NIC	2271	novel_in_catalog	ENSG00000198520	TRANSCRIPT19784.CHR1.NIC	intron_retention:44724669-44724773,major_exon_elongation_5:51,correct_polya_site_right:44725591	10	ARMH1
ENST00000568406.1	726	full-splice_match	ENSG00000198520	ENST00000568406.1		4	ARMH1
ENST00000372201.5	2340	full-splice_match	ENSG00000173846	ENST00000372201.5		21	PLK3
TRANSCRIPT19848.CHR1.NIC	7538	novel_in_catalog	ENSG00000173846	TRANSCRIPT19848.CHR1.NIC	alt_donor_site_known:44804502-44805265,major_exon_elongation_5:109,alternative_polya_site_right:44811220	9	PLK3
ENST00000372192.4	4410	full-splice_match	ENSG00000117425	ENST00000372192.4		5	PTCH2
ENST00000620860.4	1923	full-splice_match	ENSG00000070785	ENST00000620860.4		16	EIF2B3
ENST00000372183.7	1457	full-splice_match	ENSG00000070785	ENST00000372183.7		29	EIF2B3
TRANSCRIPT19918.CHR1.NIC	2329	novel_in_catalog	ENSG00000070785	TRANSCRIPT19918.CHR1.NIC	incomplete_intron_retention_3:44875696-44879817,alternative_polya_site_left:44878594	10	EIF2B3
ENST00000372182.6	705	full-splice_match	ENSG00000070785	ENST00000372182.6		1	EIF2B3
ENST00000651476.1	1335	full-splice_match	ENSG00000126088	ENST00000651476.1		31	UROD
ENST00000246337.9	1193	full-splice_match	ENSG00000126088	ENST00000246337.9		175	UROD
ENST00000491773.6	1106	full-splice_match	ENSG00000126088	ENST00000491773.6		1	UROD
ENST00000636836.1	1173	full-splice_match	ENSG00000126088	ENST00000636836.1		1	UROD
ENST00000636293.1	1102	full-splice_match	ENSG00000126088	ENST00000636293.1		1	UROD
ENST00000652287.1	1177	full-splice_match	ENSG00000126088	ENST00000652287.1		2	UROD
TRANSCRIPT19982.CHR1.NIC	1406	novel_in_catalog	ENSG00000126088	TRANSCRIPT19982.CHR1.NIC	intron_retention:45013216-45013291,major_exon_elongation_5:133,correct_polya_site_right:45015579	15	UROD
ENST00000494399.5	1848	full-splice_match	ENSG00000126088	ENST00000494399.5		1	UROD
ENST00000490385.5	860	full-splice_match	ENSG00000126088	ENST00000490385.5		3	UROD
TRANSCRIPT20047.CHR1.NIC	2619	novel_in_catalog	ENSG00000126088	TRANSCRIPT20047.CHR1.NIC	extra_intron_3:45014837-45014939,major_exon_elongation_5:64,alternative_polya_site_right:45015579	10	UROD
ENST00000463092.5	968	full-splice_match	ENSG00000126088	ENST00000463092.5		23	UROD
ENST00000359600.6	5868	full-splice_match	ENSG00000162415	ENST00000359600.6		51	ZSWIM5
TRANSCRIPT20094.CHR1.NIC	2250	novel_in_catalog	ENSG00000132781	TRANSCRIPT20094.CHR1.NIC	exon_gain_known:45329438-45329888,45330069-45330515,intron_retention:45331850-45332022,exon_elongation_5:8,correct_polya_site_left:45329241	5	MUTYH
TRANSCRIPT20204.CHR1.NIC	1907	novel_in_catalog	ENSG00000288208	TRANSCRIPT20204.CHR1.NIC	incomplete_intron_retention_3:45398981-45421724,extra_intron_5:45457872-45490851,alternative_polya_site_left:45420586	3	ENSG00000288208
TRANSCRIPT20153.CHR1.NIC	2649	novel_in_catalog	ENSG00000132773	TRANSCRIPT20153.CHR1.NIC	alt_acceptor_site_known:45342644-45342734,major_exon_elongation_5:532,alternative_polya_site_right:45344095	16	TOE1
ENST00000372090.6	1887	full-splice_match	ENSG00000132773	ENST00000372090.6		14	TOE1
ENST00000495703.5	2173	full-splice_match	ENSG00000132773	ENST00000495703.5		4	TOE1
TRANSCRIPT20162.CHR1.NIC	2257	novel_in_catalog	ENSG00000132773	TRANSCRIPT20162.CHR1.NIC	intron_retention:45342644-45342842,major_exon_elongation_5:158,correct_polya_site_right:45343986	13	TOE1
TRANSCRIPT20164.CHR1.NIC	2832	novel_in_catalog	ENSG00000132773	TRANSCRIPT20164.CHR1.NIC	intron_retention:45341570-45341948,alt_acceptor_site_known:45342644-45342734,major_exon_elongation_5:464,correct_polya_site_right:45343967	5	TOE1
TRANSCRIPT20166.CHR1.NIC	2368	novel_in_catalog	ENSG00000132773	TRANSCRIPT20166.CHR1.NIC	exon_skipping_known:45341344-45341948,alt_acceptor_site_known:45342644-45342734,major_exon_elongation_5:469,correct_polya_site_right:45343974	4	TOE1
TRANSCRIPT20174.CHR1.NIC	2935	novel_in_catalog	ENSG00000132773	TRANSCRIPT20174.CHR1.NIC	intron_retention:45341344-45341472,intron_retention:45341570-45341948,alt_acceptor_site_known:45342644-45342734,major_exon_elongation_5:422,correct_polya_site_right:45343983	3	TOE1
TRANSCRIPT20185.CHR1.NIC	2727	novel_in_catalog	ENSG00000132773	TRANSCRIPT20185.CHR1.NIC	intron_retention:45341344-45341472,intron_retention:45341570-45341948,intron_retention:45342644-45342842,major_exon_elongation_5:139,correct_polya_site_right:45343967	3	TOE1
TRANSCRIPT20196.CHR1.NIC	3813	novel_in_catalog	ENSG00000132773	TRANSCRIPT20196.CHR1.NIC	intron_retention:45340305-45341072,intron_retention:45341344-45341472,intron_retention:45341570-45341948,intron_retention:45342644-45342842,major_exon_elongation_5:457,correct_polya_site_right:45343967	6	TOE1
TRANSCRIPT20202.CHR1.NIC	4089	novel_in_catalog	ENSG00000132773	TRANSCRIPT20202.CHR1.NIC	intron_retention:45340305-45341072,intron_retention:45341344-45341472,intron_retention:45341570-45341948,intron_retention:45342108-45342383,intron_retention:45342644-45342842,major_exon_elongation_5:457,correct_polya_site_right:45343967	6	TOE1
TRANSCRIPT20129.CHR1.NNIC	5295	novel_not_in_catalog	ENSG00000070759	TRANSCRIPT20129.CHR1.NNIC	exon_gain_novel:45457872-45475106,45475149-45490851,alternative_polya_site_left:45341704	4	TESK2
TRANSCRIPT20130.CHR1.NNIC	5305	novel_not_in_catalog	ENSG00000070759	TRANSCRIPT20130.CHR1.NNIC	exon_gain_novel:45457872-45488573,45488605-45490851,exon_elongation_5:24,alternative_polya_site_left:45341704	7	TESK2
ENST00000372086.4	3071	full-splice_match	ENSG00000070759	ENST00000372086.4		34	TESK2
TRANSCRIPT20143.CHR1.NNIC	5192	novel_not_in_catalog	ENSG00000070759	TRANSCRIPT20143.CHR1.NNIC	mutually_exclusive_exons_novel:45345995-45346692,45346780-45347608,extra_intron_5:45457872-45490851,alternative_polya_site_left:45341704	12	TESK2
ENST00000626177.2	2229	full-splice_match	ENSG00000280670	ENST00000626177.2		6	CCDC163
ENST00000625766.2	2053	full-splice_match	ENSG00000280670	ENST00000625766.2		3	CCDC163
ENST00000262746.5	1234	full-splice_match	ENSG00000117450	ENST00000262746.5		4	PRDX1
ENST00000319248.13	945	full-splice_match	ENSG00000117450	ENST00000319248.13		377	PRDX1
ENST00000350030.8	3225	full-splice_match	ENSG00000132780	ENST00000350030.8		30	NASP
ENST00000351223.7	1538	full-splice_match	ENSG00000132780	ENST00000351223.7		26	NASP
ENST00000481782.1	3659	full-splice_match	ENSG00000132780	ENST00000481782.1		56	NASP
ENST00000464190.6	604	full-splice_match	ENSG00000132780	ENST00000464190.6		14	NASP
ENST00000355105.8	3641	full-splice_match	ENSG00000159592	ENST00000355105.8		577	GPBP1L1
TRANSCRIPT20285.CHR1.NIC	3719	novel_in_catalog	ENSG00000159592	TRANSCRIPT20285.CHR1.NIC	terminal_exon_shift_known:45685621-45686992,correct_polya_site_left:45627279	195	GPBP1L1
ENST00000290795.7	3599	full-splice_match	ENSG00000159592	ENST00000290795.7		119	GPBP1L1
TRANSCRIPT20304.CHR1.NIC	3671	novel_in_catalog	ENSG00000159592	TRANSCRIPT20304.CHR1.NIC	terminal_exon_shift_known:45661226-45686992,correct_polya_site_left:45627279	185	GPBP1L1
ENST00000372025.5	1465	full-splice_match	ENSG00000159596	ENST00000372025.5		88	TMEM69
TRANSCRIPT20476.CHR1.NNIC	1455	novel_not_in_catalog	ENSG00000159596	TRANSCRIPT20476.CHR1.NNIC	fsm,intron_shift:45688254-45690973,exon_elongation_5:6,correct_polya_site_right:45694442	8	TMEM69
ENST00000496366.1	722	full-splice_match	ENSG00000159596	ENST00000496366.1		2	TMEM69
ENST00000359942.8	1947	full-splice_match	ENSG00000197429	ENST00000359942.8		29	IPP
TRANSCRIPT20363.CHR1.NNIC	3118	novel_not_in_catalog	ENSG00000197429	TRANSCRIPT20363.CHR1.NNIC	extra_intron_novel:45697361-45699772,major_exon_elongation_5:152,alternative_polya_site_left:45696450	11	IPP
ENST00000396478.4	3117	full-splice_match	ENSG00000197429	ENST00000396478.4		82	IPP
TRANSCRIPT20505.CHR1.NIC	7988	novel_in_catalog	ENSG00000086015	TRANSCRIPT20505.CHR1.NIC	exon_gain_known:45997800-46000958,46000980-46002804,major_exon_elongation_5:66,alternative_polya_site_right:46038286	21	MAST2
ENST00000361297.7	5737	full-splice_match	ENSG00000086015	ENST00000361297.7		41	MAST2
TRANSCRIPT20580.CHR1.NIC	1969	novel_in_catalog	ENSG00000086015	TRANSCRIPT20580.CHR1.NIC	terminal_exon_shift_known:45804073-45824432,terminal_exon_shift_known:45882396-45959385,alternative_polya_site_right:45960504	19	MAST2
TRANSCRIPT20584.CHR1.NIC	3004	novel_in_catalog	ENSG00000086015	TRANSCRIPT20584.CHR1.NIC	terminal_exon_shift_known:45804073-45824432,incomplete_intron_retention_3:45882396-45917338,alternative_polya_site_right:45884549	11	MAST2
TRANSCRIPT20595.CHR1.NIC	2267	novel_in_catalog	ENSG00000086015	TRANSCRIPT20595.CHR1.NIC	terminal_exon_shift_known:45804073-45824432,incomplete_intron_retention_3:45829582-45882363,alternative_polya_site_right:45831030	7	MAST2
ENST00000372006.5	5019	full-splice_match	ENSG00000117461	ENST00000372006.5		1	PIK3R3
ENST00000420542.5	5174	full-splice_match	ENSG00000117461	ENST00000420542.5		35	PIK3R3
ENST00000262741.10	5596	full-splice_match	ENSG00000117461	ENST00000262741.10		393	PIK3R3
TRANSCRIPT20553.CHR1.NIC	5371	novel_in_catalog	ENSG00000117461	TRANSCRIPT20553.CHR1.NIC	terminal_exon_shift_known:46080751-46132783,correct_polya_site_left:46040141	11	PIK3R3
ENST00000423209.5	1884	full-splice_match	ENSG00000117461	ENST00000423209.5		6	PIK3R3
TRANSCRIPT20607.CHR1.NIC	2560	novel_in_catalog	ENSG00000117461	TRANSCRIPT20607.CHR1.NIC	incomplete_intron_retention_3:46067092-46077514,terminal_exon_shift_known:46080751-46131846,alternative_polya_site_left:46076032	28	PIK3R3
TRANSCRIPT20630.CHR1.NIC	2478	novel_in_catalog	ENSG00000085998	TRANSCRIPT20630.CHR1.NIC	extra_intron_known:46193389-46193563,correct_polya_site_left:46188678	31	POMGNT1
ENST00000690678.1	2543	full-splice_match	ENSG00000085998	ENST00000690678.1		1	POMGNT1
ENST00000396420.8	2700	full-splice_match	ENSG00000085998	ENST00000396420.8		2	POMGNT1
ENST00000686737.1	2768	full-splice_match	ENSG00000085998	ENST00000686737.1		4	POMGNT1
ENST00000371984.8	2719	full-splice_match	ENSG00000085998	ENST00000371984.8		154	POMGNT1
ENST00000692369.1	2361	full-splice_match	ENSG00000085998	ENST00000692369.1		21	POMGNT1
ENST00000689756.1	2619	full-splice_match	ENSG00000085998	ENST00000689756.1		8	POMGNT1
ENST00000685444.1	2635	full-splice_match	ENSG00000085998	ENST00000685444.1		19	POMGNT1
ENST00000691209.1	2662	full-splice_match	ENSG00000085998	ENST00000691209.1		2	POMGNT1
ENST00000687149.1	2765	full-splice_match	ENSG00000085998	ENST00000687149.1		1	POMGNT1
TRANSCRIPT20659.CHR1.NIC	3135	novel_in_catalog	ENSG00000085998	TRANSCRIPT20659.CHR1.NIC	ism_5,terminal_exon_misalignment_5:46197872-46198335,correct_polya_site_left:46188672	27	POMGNT1
ENST00000688032.1	3091	full-splice_match	ENSG00000085998	ENST00000688032.1		1	POMGNT1
ENST00000687112.1	3422	full-splice_match	ENSG00000085998	ENST00000687112.1		1	POMGNT1
ENST00000615587.4	2842	full-splice_match	ENSG00000132128	ENST00000615587.4		706	LRRC41
TRANSCRIPT20723.CHR1.NIC	5233	novel_in_catalog	ENSG00000132128	TRANSCRIPT20723.CHR1.NIC	intron_retention:46279258-46279491,alternative_polya_site_left:46276346	55	LRRC41
ENST00000472710.2	4455	full-splice_match	ENSG00000132128	ENST00000472710.2		1	LRRC41
ENST00000311672.10	537	full-splice_match	ENSG00000173660	ENST00000311672.10		76	UQCRH
ENST00000474844.6	4347	full-splice_match	ENSG00000117481	ENST00000474844.6		59	NSUN4
ENST00000243167.9	2042	full-splice_match	ENSG00000117480	ENST00000243167.9		157	FAAH
TRANSCRIPT20800.CHR1.NIC	3904	novel_in_catalog	ENSG00000117480	TRANSCRIPT20800.CHR1.NIC	alt_acceptor_site_known:46412252-46413122,alternative_polya_site_right:46415755	16	FAAH
TRANSCRIPT20823.CHR1.NIC	4320	novel_in_catalog	ENSG00000117480	TRANSCRIPT20823.CHR1.NIC	intron_retention:46410498-46410813,major_exon_elongation_5:52,alternative_polya_site_right:46415755	18	FAAH
ENST00000360032.4	5050	full-splice_match	ENSG00000197587	ENST00000360032.4		5	DMBX1
ENST00000481882.7	2896	full-splice_match	ENSG00000162456	ENST00000481882.7		2	KNCN
ENST00000650508.1	2686	full-splice_match	ENSG00000079277	ENST00000650508.1		2	MKNK1
TRANSCRIPT20984.CHR1.NIC	2604	novel_in_catalog	ENSG00000079277	TRANSCRIPT20984.CHR1.NIC	alt_donor_site_known:46594281-46604226,correct_polya_site_left:46557408	5	MKNK1
ENST00000428112.7	1270	full-splice_match	ENSG00000079277	ENST00000428112.7		7	MKNK1
ENST00000532897.5	795	full-splice_match	ENSG00000079277	ENST00000532897.5		2	MKNK1
TRANSCRIPT21035.CHR1.NIC	3317	novel_in_catalog	ENSG00000079277	TRANSCRIPT21035.CHR1.NIC	incomplete_intron_retention_3:46572168-46574946,exon_elongation_5:13,alternative_polya_site_left:46572233	4	MKNK1
TRANSCRIPT21038.CHR1.NIC	3352	novel_in_catalog	ENSG00000079277	TRANSCRIPT21038.CHR1.NIC	incomplete_intron_retention_3:46572168-46574946,intron_retention:46575021-46576574,exon_elongation_5:13,alternative_polya_site_left:46573752	7	MKNK1
ENST00000531769.6	567	full-splice_match	ENSG00000079277	ENST00000531769.6		1	MKNK1
ENST00000319928.9	2738	full-splice_match	ENSG00000142961	ENST00000319928.9		30	MOB3C
ENST00000371940.1	5725	full-splice_match	ENSG00000142961	ENST00000371940.1		3	MOB3C
TRANSCRIPT21004.CHR1.NIC	2038	novel_in_catalog	ENSG00000123472	TRANSCRIPT21004.CHR1.NIC	extra_intron_known:46633829-46635896,correct_polya_site_left:46632740	58	ATPAF1
TRANSCRIPT21012.CHR1.NNIC	2796	novel_not_in_catalog	ENSG00000123472	TRANSCRIPT21012.CHR1.NNIC	extra_intron_novel:46634588-46635896,correct_polya_site_left:46632741	21	ATPAF1
ENST00000574428.5	1760	full-splice_match	ENSG00000123472	ENST00000574428.5		576	ATPAF1
TRANSCRIPT21024.CHR1.NIC	4603	novel_in_catalog	ENSG00000123472	TRANSCRIPT21024.CHR1.NIC	intron_retention:46658190-46658686,correct_polya_site_left:46632740	33	ATPAF1
ENST00000329231.8	1241	full-splice_match	ENSG00000123472	ENST00000329231.8		18	ATPAF1
ENST00000474020.5	535	full-splice_match	ENSG00000123472	ENST00000474020.5		4	ATPAF1
TRANSCRIPT21057.CHR1.NIC	2693	novel_in_catalog	ENSG00000123472	TRANSCRIPT21057.CHR1.NIC	incomplete_intron_retention_3:46653868-46658126,intron_retention:46658190-46658686,alternative_polya_site_left:46656503	20	ATPAF1
ENST00000460928.1	869	full-splice_match	ENSG00000123472	ENST00000460928.1		14	ATPAF1
ENST00000672422.2	5817	full-splice_match	ENSG00000159658	ENST00000672422.2		501	EFCAB14
ENST00000674435.1	5641	full-splice_match	ENSG00000159658	ENST00000674435.1		144	EFCAB14
ENST00000479745.6	8344	full-splice_match	ENSG00000159658	ENST00000479745.6		1	EFCAB14
ENST00000371923.9	2174	full-splice_match	ENSG00000142973	ENST00000371923.9		1	CYP4B1
ENST00000371901.4	2256	full-splice_match	ENSG00000186377	ENST00000371901.4		36	CYP4X1
ENST00000371873.10	2937	full-splice_match	ENSG00000162368	ENST00000371873.10		599	CMPK1
ENST00000371871.8	1212	full-splice_match	ENSG00000162368	ENST00000371871.8		53	CMPK1
ENST00000450808.2	950	full-splice_match	ENSG00000162368	ENST00000450808.2		3	CMPK1
TRANSCRIPT21144.CHR1.NNIC	4957	novel_not_in_catalog	ENSG00000132122	TRANSCRIPT21144.CHR1.NNIC	exon_skipping_novel:48298894-48355669,exon_gain_novel:48451601-48452158,48452204-48452993,exon_elongation_5:7,correct_polya_site_left:48295379	7	SPATA6
TRANSCRIPT21154.CHR1.NNIC	4974	novel_not_in_catalog	ENSG00000132122	TRANSCRIPT21154.CHR1.NNIC	exon_skipping_novel:48298894-48355669,major_exon_elongation_5:69,correct_polya_site_left:48295379	8	SPATA6
TRANSCRIPT21169.CHR1.NNIC	4135	novel_not_in_catalog	ENSG00000132122	TRANSCRIPT21169.CHR1.NNIC	exon_gain_novel:48413152-48451551,48451601-48452158,48452204-48452993,major_exon_elongation_5:204,alternative_polya_site_left:48396253	8	SPATA6
TRANSCRIPT21174.CHR1.NNIC	7803	novel_not_in_catalog	ENSG00000132122	TRANSCRIPT21174.CHR1.NNIC	incomplete_intron_retention_3:48403883-48411463,exon_detach_known:48411589-48413109,48413152-48451551,exon_gain_novel:48451601-48452158,48452204-48452993,major_exon_elongation_5:188,alternative_polya_site_left:48404376	56	SPATA6
ENST00000487629.1	462	full-splice_match	ENSG00000132122	ENST00000487629.1		3	SPATA6
TRANSCRIPT21236.CHR1.NNIC	2428	novel_not_in_catalog	novel_gene_chr1_21237	TRANSCRIPT21236.CHR1.NNIC		4	novel_gene_chr1_21237
TRANSCRIPT21223.CHR1.NNIC	2613	novel_not_in_catalog	novel_gene_chr1_21224	TRANSCRIPT21223.CHR1.NNIC		3	novel_gene_chr1_21224
TRANSCRIPT21195.CHR1.NNIC	3941	novel_not_in_catalog	ENSG00000162373	TRANSCRIPT21195.CHR1.NNIC	exon_gain_novel:48761471-48773059,48773137-48775964,48776162-48776605,major_exon_elongation_5:618,alternative_polya_site_left:48726163	11	BEND5
TRANSCRIPT21196.CHR1.NNIC	3516	novel_not_in_catalog	ENSG00000162373	TRANSCRIPT21196.CHR1.NNIC	exon_gain_novel:48761471-48773059,48773137-48775964,48776162-48776605,major_exon_elongation_5:70,alternative_polya_site_left:48726163	4	BEND5
TRANSCRIPT21201.CHR1.NNIC	3379	novel_not_in_catalog	ENSG00000162373	TRANSCRIPT21201.CHR1.NNIC	exon_gain_novel:48761471-48775964,48776162-48776605,major_exon_elongation_5:133,alternative_polya_site_left:48726163	12	BEND5
TRANSCRIPT21277.CHR1.NIC	8822	novel_in_catalog	ENSG00000186094	TRANSCRIPT21277.CHR1.NIC	incomplete_intron_retention_3:49527605-49697312,extra_intron_5:49851519-50023762,alternative_polya_site_left:49688961	81	AGBL4
ENST00000651258.1	1294	full-splice_match	ENSG00000162374	ENST00000651258.1		3	ELAVL4
ENST00000448907.7	1653	full-splice_match	ENSG00000162374	ENST00000448907.7		3	ELAVL4
ENST00000357083.8	1442	full-splice_match	ENSG00000162374	ENST00000357083.8		2	ELAVL4
ENST00000371823.8	1591	full-splice_match	ENSG00000162374	ENST00000371823.8		1	ELAVL4
ENST00000371824.7	3965	full-splice_match	ENSG00000162374	ENST00000371824.7		19	ELAVL4
ENST00000371821.6	3858	full-splice_match	ENSG00000162374	ENST00000371821.6		2	ELAVL4
ENST00000371819.1	2467	full-splice_match	ENSG00000162374	ENST00000371819.1		18	ELAVL4
ENST00000650764.1	1794	full-splice_match	ENSG00000162374	ENST00000650764.1		1	ELAVL4
ENST00000652693.1	2235	full-splice_match	ENSG00000162374	ENST00000652693.1		1	ELAVL4
ENST00000442477.1	858	full-splice_match	ENSG00000237337	ENST00000442477.1		10	ELAVL4-AS1
ENST00000396153.7	6821	full-splice_match	ENSG00000185104	ENST00000396153.7		141	FAF1
TRANSCRIPT21336.CHR1.NIC	9346	novel_in_catalog	ENSG00000185104	TRANSCRIPT21336.CHR1.NIC	incomplete_intron_retention_3:50441524-50475463,exon_elongation_5:35,alternative_polya_site_left:50468478	45	FAF1
ENST00000396148.2	2076	full-splice_match	ENSG00000123080	ENST00000396148.2		27	CDKN2C
ENST00000371761.4	995	full-splice_match	ENSG00000123080	ENST00000371761.4		7	CDKN2C
ENST00000366181.2	2366	full-splice_match	ENSG00000203356	ENST00000366181.2		2	LINC01562
ENST00000242719.4	3074	full-splice_match	ENSG00000123091	ENST00000242719.4		3434	RNF11
ENST00000494873.1	953	full-splice_match	ENSG00000123091	ENST00000494873.1		5	RNF11
ENST00000680483.1	2718	full-splice_match	ENSG00000085831	ENST00000680483.1		12	TTC39A
TRANSCRIPT21506.CHR1.NIC	3855	novel_in_catalog	ENSG00000085831	TRANSCRIPT21506.CHR1.NIC	terminal_exon_shift_known:51321826-51331153,alternative_polya_site_left:51286312	21	TTC39A
TRANSCRIPT21508.CHR1.NIC	3599	novel_in_catalog	ENSG00000085831	TRANSCRIPT21508.CHR1.NIC	terminal_exon_shift_known:51321826-51331153,alternative_polya_site_left:51286547	4	TTC39A
ENST00000530004.5	1780	full-splice_match	ENSG00000085831	ENST00000530004.5		18	TTC39A
ENST00000534098.1	930	full-splice_match	ENSG00000085831	ENST00000534098.1		1	TTC39A
TRANSCRIPT21463.CHR1.NNIC	5411	novel_not_in_catalog	ENSG00000085832	TRANSCRIPT21463.CHR1.NNIC	exon_gain_novel:51440433-51442816,51442900-51444888,major_exon_elongation_5:156,correct_polya_site_left:51354254	15	EPS15
TRANSCRIPT21477.CHR1.NNIC	5439	novel_not_in_catalog	ENSG00000085832	TRANSCRIPT21477.CHR1.NNIC	alt_donor_site_novel:51447106-51447934,major_exon_elongation_5:156,correct_polya_site_left:51354254	18	EPS15
ENST00000371733.8	5163	full-splice_match	ENSG00000085832	ENST00000371733.8		143	EPS15
TRANSCRIPT21487.CHR1.NNIC	5238	novel_not_in_catalog	ENSG00000085832	TRANSCRIPT21487.CHR1.NNIC	exon_skipping_novel:51447106-51461090,major_exon_elongation_5:156,correct_polya_site_left:51354254	47	EPS15
ENST00000371730.6	4736	full-splice_match	ENSG00000085832	ENST00000371730.6		1	EPS15
TRANSCRIPT21523.CHR1.NIC	7141	novel_in_catalog	ENSG00000085832	TRANSCRIPT21523.CHR1.NIC	incomplete_intron_retention_5:51421859-51440346,correct_polya_site_left:51354254	111	EPS15
ENST00000471391.1	731	full-splice_match	ENSG00000085832	ENST00000471391.1		20	EPS15
TRANSCRIPT21664.CHR1.NNIC	4767	novel_not_in_catalog	ENSG00000117859	TRANSCRIPT21664.CHR1.NNIC	exon_gain_novel:51652042-51669022,51669073-51669433,alternative_polya_site_right:51790308	32	OSBPL9
ENST00000447887.5	2940	full-splice_match	ENSG00000117859	ENST00000447887.5		19	OSBPL9
ENST00000428468.6	3660	full-splice_match	ENSG00000117859	ENST00000428468.6		20	OSBPL9
TRANSCRIPT21686.CHR1.NIC	4781	novel_in_catalog	ENSG00000117859	TRANSCRIPT21686.CHR1.NIC	alternative_polya_site_right:51790308	141	OSBPL9
ENST00000495776.5	2831	full-splice_match	ENSG00000117859	ENST00000495776.5		2	OSBPL9
TRANSCRIPT21709.CHR1.NIC	4642	novel_in_catalog	ENSG00000117859	TRANSCRIPT21709.CHR1.NIC	exon_skipping_known:51652042-51714002,alternative_polya_site_right:51790308	72	OSBPL9
ENST00000531828.5	2210	full-splice_match	ENSG00000117859	ENST00000531828.5		9	OSBPL9
ENST00000462759.5	2755	full-splice_match	ENSG00000117859	ENST00000462759.5		210	OSBPL9
ENST00000361556.9	2721	full-splice_match	ENSG00000117859	ENST00000361556.9		126	OSBPL9
ENST00000354831.11	3895	full-splice_match	ENSG00000078618	ENST00000354831.11		34	NRDC
ENST00000352171.12	3594	full-splice_match	ENSG00000078618	ENST00000352171.12		1006	NRDC
ENST00000491410.1	1020	full-splice_match	ENSG00000078618	ENST00000491410.1		100	NRDC
ENST00000371655.4	12780	full-splice_match	ENSG00000169213	ENST00000371655.4		81	RAB3B
ENST00000472624.5	800	full-splice_match	ENSG00000117862	ENST00000472624.5		2	TXNDC12
ENST00000371626.9	1416	full-splice_match	ENSG00000117862	ENST00000371626.9		363	TXNDC12
ENST00000610127.2	1020	full-splice_match	ENSG00000117862	ENST00000610127.2		2	TXNDC12
ENST00000313334.13	4533	full-splice_match	ENSG00000134717	ENST00000313334.13		468	BTF3L4
ENST00000489308.6	794	full-splice_match	ENSG00000134717	ENST00000489308.6		6	BTF3L4
ENST00000472944.6	2159	full-splice_match	ENSG00000134717	ENST00000472944.6		80	BTF3L4
ENST00000371591.2	7243	full-splice_match	ENSG00000157077	ENST00000371591.2		5	ZFYVE9
ENST00000287727.8	5148	full-splice_match	ENSG00000157077	ENST00000287727.8		84	ZFYVE9
ENST00000357206.6	4567	full-splice_match	ENSG00000157077	ENST00000357206.6		33	ZFYVE9
ENST00000361625.5	2625	full-splice_match	ENSG00000157077	ENST00000361625.5		15	ZFYVE9
ENST00000371566.1	3080	full-splice_match	ENSG00000085840	ENST00000371566.1		6	ORC1
TRANSCRIPT21992.CHR1.NNIC	2606	novel_not_in_catalog	ENSG00000134748	TRANSCRIPT21992.CHR1.NNIC	extra_intron_novel:52416851-52417997,alternative_polya_site_right:52419356	13	PRPF38A
ENST00000257181.10	5233	full-splice_match	ENSG00000134748	ENST00000257181.10		441	PRPF38A
TRANSCRIPT22034.CHR1.NIC	3747	novel_in_catalog	ENSG00000134744	TRANSCRIPT22034.CHR1.NIC	intron_retention:52436979-52438219,incomplete_intron_retention_5:52438336-52445786,correct_polya_site_left:52423278	98	TUT4
TRANSCRIPT22036.CHR1.NIC	3659	novel_in_catalog	ENSG00000134744	TRANSCRIPT22036.CHR1.NIC	alt_acceptor_site_known:52423914-52425348,intron_retention:52436979-52438219,incomplete_intron_retention_5:52438336-52445786,correct_polya_site_left:52423277	45	TUT4
ENST00000355809.4	2152	full-splice_match	ENSG00000134744	ENST00000355809.4		2	TUT4
ENST00000361314.5	1229	full-splice_match	ENSG00000116157	ENST00000361314.5		7	GPX7
ENST00000486918.1	908	full-splice_match	ENSG00000162377	ENST00000486918.1		2	COA7
ENST00000371538.5	3988	full-splice_match	ENSG00000162377	ENST00000371538.5		72	COA7
TRANSCRIPT22147.CHR1.NNIC	5858	novel_not_in_catalog	ENSG00000162378	TRANSCRIPT22147.CHR1.NNIC	extra_intron_novel:52823248-52823924,major_exon_elongation_5:75,alternative_polya_site_right:52825653	8	ZYG11B
ENST00000294353.7	8143	full-splice_match	ENSG00000162378	ENST00000294353.7		226	ZYG11B
TRANSCRIPT22297.CHR1.NNIC	2785	novel_not_in_catalog	ENSG00000162378	TRANSCRIPT22297.CHR1.NNIC	alternative_structure_novel:52785552-52786997,exon_elongation_5:16,alternative_polya_site_right:52787798	12	ZYG11B
TRANSCRIPT22312.CHR1.NIC	4219	novel_in_catalog	ENSG00000162378	TRANSCRIPT22312.CHR1.NIC	incomplete_intron_retention_3:52785054-52790002,exon_elongation_5:8,alternative_polya_site_right:52787794	11	ZYG11B
TRANSCRIPT22332.CHR1.NIC	2063	novel_in_catalog	ENSG00000162378	TRANSCRIPT22332.CHR1.NIC	incomplete_intron_retention_3:52779994-52784876,major_exon_elongation_5:75,alternative_polya_site_right:52780688	15	ZYG11B
TRANSCRIPT22265.CHR1.NNIC	3893	novel_not_in_catalog	ENSG00000121310	TRANSCRIPT22265.CHR1.NNIC	exon_skipping_known:52896598-52899173,terminal_exon_shift_novel:52914096-52927281,alternative_polya_site_left:52894254	24	ECHDC2
TRANSCRIPT22435.CHR1.NNIC	842	novel_not_in_catalog	novel_gene_chr1_22436	TRANSCRIPT22435.CHR1.NNIC		15	novel_gene_chr1_22436
ENST00000478631.6	5204	full-splice_match	ENSG00000116171	ENST00000478631.6		91	SCP2
ENST00000371514.8	2759	full-splice_match	ENSG00000116171	ENST00000371514.8		515	SCP2
TRANSCRIPT22165.CHR1.NIC	2586	novel_in_catalog	ENSG00000116171	TRANSCRIPT22165.CHR1.NIC	exon_skipping_known:53028072-53047857,exon_elongation_5:35,alternative_polya_site_right:53051620	21	SCP2
ENST00000371509.8	1889	full-splice_match	ENSG00000116171	ENST00000371509.8		10	SCP2
ENST00000407246.6	2239	full-splice_match	ENSG00000116171	ENST00000407246.6		2	SCP2
ENST00000528311.5	1896	full-splice_match	ENSG00000116171	ENST00000528311.5		1	SCP2
TRANSCRIPT22309.CHR1.NIC	2090	novel_in_catalog	ENSG00000116171	TRANSCRIPT22309.CHR1.NIC	incomplete_intron_retention_3:52961630-52976682,major_exon_elongation_5:139,alternative_polya_site_right:52963040	21	SCP2
ENST00000312553.10	3002	full-splice_match	ENSG00000174348	ENST00000312553.10		11	PODN
TRANSCRIPT22491.CHR1.NNIC	3444	novel_not_in_catalog	ENSG00000162383	TRANSCRIPT22491.CHR1.NNIC	exon_gain_novel:53093561-53102263,53102986-53103345,exon_elongation_5:19,correct_polya_site_left:53087178	57	SLC1A7
ENST00000649098.1	2663	full-splice_match	ENSG00000162383	ENST00000649098.1		41	SLC1A7
ENST00000371494.9	2698	full-splice_match	ENSG00000162383	ENST00000371494.9		1005	SLC1A7
ENST00000620347.5	2477	full-splice_match	ENSG00000162383	ENST00000620347.5		99	SLC1A7
ENST00000637252.1	2739	full-splice_match	ENSG00000157184	ENST00000637252.1		2	CPT2
ENST00000636867.1	2643	full-splice_match	ENSG00000157184	ENST00000636867.1		21	CPT2
ENST00000371486.4	2699	full-splice_match	ENSG00000157184	ENST00000371486.4		145	CPT2
ENST00000636891.1	2746	full-splice_match	ENSG00000157184	ENST00000636891.1		2	CPT2
TRANSCRIPT22796.CHR1.NNIC	2926	novel_not_in_catalog	ENSG00000157184	TRANSCRIPT22796.CHR1.NNIC	intron_alternation_novel:53212121-53213867,correct_polya_site_right:53214195	4	CPT2
ENST00000636239.1	2579	full-splice_match	ENSG00000157184	ENST00000636239.1		7	CPT2
ENST00000294360.5	1102	full-splice_match	ENSG00000162384	ENST00000294360.5		83	CZIB
ENST00000470385.5	1009	full-splice_match	ENSG00000162384	ENST00000470385.5		20	CZIB
TRANSCRIPT22775.CHR1.NIC	2454	novel_in_catalog	ENSG00000162384	TRANSCRIPT22775.CHR1.NIC	intron_retention:53218924-53220260,exon_elongation_5:18,correct_polya_site_left:53214102	30	CZIB
ENST00000483739.5	1912	full-splice_match	ENSG00000162384	ENST00000483739.5		3	CZIB
TRANSCRIPT22784.CHR1.NIC	4289	novel_in_catalog	ENSG00000162384	TRANSCRIPT22784.CHR1.NIC	intron_retention:53218496-53218866,intron_retention:53218924-53220260,exon_elongation_5:18,alternative_polya_site_left:53212638	54	CZIB
TRANSCRIPT22797.CHR1.NIC	4489	novel_in_catalog	ENSG00000162384	TRANSCRIPT22797.CHR1.NIC	intron_retention:53218496-53218866,intron_retention:53218924-53220260,exon_elongation_5:35,alternative_polya_site_left:53212638	19	CZIB
TRANSCRIPT22798.CHR1.NIC	3035	novel_in_catalog	ENSG00000162384	TRANSCRIPT22798.CHR1.NIC	intron_retention:53218204-53218413,intron_retention:53218496-53218866,intron_retention:53218924-53220260,exon_elongation_5:18,correct_polya_site_left:53214102	9	CZIB
TRANSCRIPT22806.CHR1.NIC	3242	novel_in_catalog	ENSG00000162384	TRANSCRIPT22806.CHR1.NIC	intron_retention:53218204-53218413,intron_retention:53218496-53218866,intron_retention:53218924-53220260,intron_retention:53220345-53220569,correct_polya_site_left:53214102	10	CZIB
ENST00000478839.1	1908	full-splice_match	ENSG00000162384	ENST00000478839.1		3	CZIB
ENST00000462941.1	738	full-splice_match	ENSG00000162385	ENST00000462941.1		3	MAGOH
ENST00000458151.2	1295	full-splice_match	ENSG00000226754	ENST00000458151.2		2	MAGOH-DT
ENST00000306052.12	7704	full-splice_match	ENSG00000157193	ENST00000306052.12		67	LRP8
ENST00000371454.6	3322	full-splice_match	ENSG00000157193	ENST00000371454.6		6	LRP8
ENST00000654834.1	3790	full-splice_match	ENSG00000157193	ENST00000654834.1		2	LRP8
TRANSCRIPT22804.CHR1.NNIC	1906	novel_not_in_catalog	ENSG00000225675	TRANSCRIPT22804.CHR1.NNIC	extra_intron_3:53337992-53338778,extra_intron_3:53337226-53337936,exon_elongation_5:33,alternative_polya_site_right:53339313	5	LRP8-DT
TRANSCRIPT22813.CHR1.NNIC	2851	novel_not_in_catalog	ENSG00000225675	TRANSCRIPT22813.CHR1.NNIC		5	LRP8-DT
ENST00000445039.2	567	full-splice_match	ENSG00000225675	ENST00000445039.2		3	LRP8-DT
ENST00000628545.2	2870	full-splice_match	ENSG00000174332	ENST00000628545.2		1	GLIS1
TRANSCRIPT22840.CHR1.NNIC	4645	novel_not_in_catalog	ENSG00000058804	TRANSCRIPT22840.CHR1.NNIC	alt_acceptor_site_novel:53828054-53832489,major_exon_elongation_5:198,correct_polya_site_left:53765463	10	NDC1
ENST00000371429.4	4552	full-splice_match	ENSG00000058804	ENST00000371429.4		106	NDC1
TRANSCRIPT22846.CHR1.NIC	4491	novel_in_catalog	ENSG00000058804	TRANSCRIPT22846.CHR1.NIC	exon_skipping_known:53832592-53838204,exon_elongation_5:45,correct_polya_site_left:53765463	16	NDC1
TRANSCRIPT22878.CHR1.NIC	1931	novel_in_catalog	ENSG00000058799	TRANSCRIPT22878.CHR1.NIC	exon_gain_known:53852271-53855000,53855052-53860055,exon_elongation_5:46,correct_polya_site_left:53851720	31	YIPF1
TRANSCRIPT22880.CHR1.NIC	1969	novel_in_catalog	ENSG00000058799	TRANSCRIPT22880.CHR1.NIC	exon_gain_known:53878723-53882942,53883032-53883112,exon_elongation_5:46,correct_polya_site_left:53851720	3	YIPF1
ENST00000464950.6	1602	full-splice_match	ENSG00000058799	ENST00000464950.6		32	YIPF1
ENST00000072644.7	1821	full-splice_match	ENSG00000058799	ENST00000072644.7		13	YIPF1
TRANSCRIPT22888.CHR1.NIC	1654	novel_in_catalog	ENSG00000058799	TRANSCRIPT22888.CHR1.NIC	exon_gain_known:53883277-53888906,53888987-53889712,major_exon_elongation_5:58,correct_polya_site_left:53851720	11	YIPF1
ENST00000371378.6	894	full-splice_match	ENSG00000081870	ENST00000371378.6		1	IFT25
ENST00000194214.10	685	full-splice_match	ENSG00000081870	ENST00000194214.10		25	IFT25
TRANSCRIPT22917.CHR1.NNIC	1769	novel_not_in_catalog	ENSG00000081870	TRANSCRIPT22917.CHR1.NNIC	terminal_exon_shift_novel:53940098-53946236,alternative_polya_site_left:53920410	9	IFT25
TRANSCRIPT22918.CHR1.NNIC	3863	novel_not_in_catalog	ENSG00000081870	TRANSCRIPT22918.CHR1.NNIC	intron_alternation_novel:53922078-53922163,alternative_polya_site_left:53920410	7	IFT25
TRANSCRIPT22919.CHR1.NNIC	4288	novel_not_in_catalog	ENSG00000081870	TRANSCRIPT22919.CHR1.NNIC	intron_retention:53921768-53923903,exon_gain_novel:53928441-53929845,53929944-53930038,major_exon_elongation_5:220,alternative_polya_site_left:53920412	7	IFT25
TRANSCRIPT22924.CHR1.NIC	2371	novel_in_catalog	ENSG00000081870	TRANSCRIPT22924.CHR1.NIC	intron_retention:53928441-53930038,major_exon_elongation_5:90,correct_polya_site_left:53921563	5	IFT25
ENST00000371377.3	760	full-splice_match	ENSG00000081870	ENST00000371377.3		43	IFT25
TRANSCRIPT22928.CHR1.NNIC	3903	novel_not_in_catalog	ENSG00000081870	TRANSCRIPT22928.CHR1.NNIC	intron_retention:53921768-53923903,terminal_exon_shift_novel:53940098-53946236,alternative_polya_site_left:53920412	10	IFT25
TRANSCRIPT22929.CHR1.NNIC	4336	novel_not_in_catalog	ENSG00000081870	TRANSCRIPT22929.CHR1.NNIC	intron_alternation_novel:53922069-53922169,intron_retention:53928441-53930038,exon_elongation_5:19,correct_polya_site_left:53921562	4	IFT25
TRANSCRIPT22933.CHR1.NIC	5616	novel_in_catalog	ENSG00000081870	TRANSCRIPT22933.CHR1.NIC	intron_retention:53928441-53930038,major_exon_elongation_5:137,alternative_polya_site_left:53920412	19	IFT25
TRANSCRIPT22945.CHR1.NNIC	2863	novel_not_in_catalog	ENSG00000081870	TRANSCRIPT22945.CHR1.NNIC	intron_retention:53921768-53923903,alternative_structure_novel:53923948-53939984,extra_intron_5:53940098-53945554,correct_polya_site_left:53921563	5	IFT25
ENST00000371370.8	1764	full-splice_match	ENSG00000116212	ENST00000371370.8		17	LRRC42
ENST00000319223.8	1727	full-splice_match	ENSG00000116212	ENST00000319223.8		15	LRRC42
TRANSCRIPT22964.CHR1.NNIC	3731	novel_not_in_catalog	ENSG00000116209	TRANSCRIPT22964.CHR1.NNIC	extra_intron_novel:54027526-54030559,major_exon_elongation_5:300,correct_polya_site_left:54026673	905	TMEM59
ENST00000234831.10	6457	full-splice_match	ENSG00000116209	ENST00000234831.10		12	TMEM59
ENST00000648983.1	2668	full-splice_match	ENSG00000116205	ENST00000648983.1		1	TCEANC2
ENST00000234827.6	10429	full-splice_match	ENSG00000116205	ENST00000234827.6		35	TCEANC2
TRANSCRIPT23014.CHR1.NIC	3027	novel_in_catalog	ENSG00000116205	TRANSCRIPT23014.CHR1.NIC	incomplete_intron_retention_3:54088791-54096284,exon_elongation_5:36,alternative_polya_site_right:54091150	5	TCEANC2
ENST00000528287.5	2642	full-splice_match	ENSG00000215883	ENST00000528287.5		7	CYB5RL
ENST00000534324.6	6193	full-splice_match	ENSG00000215883	ENST00000534324.6		18	CYB5RL
ENST00000421415.5	3339	full-splice_match	ENSG00000215883	ENST00000421415.5		6	CYB5RL
TRANSCRIPT23064.CHR1.NIC	3410	novel_in_catalog	ENSG00000215883	TRANSCRIPT23064.CHR1.NIC	alternative_structure_known:54184266-54190737,exon_elongation_5:19,correct_polya_site_left:54172356	4	CYB5RL
ENST00000360840.9	1483	full-splice_match	ENSG00000116221	ENST00000360840.9		138	MRPL37
ENST00000605337.5	1582	full-splice_match	ENSG00000116221	ENST00000605337.5		30	MRPL37
TRANSCRIPT23082.CHR1.NIC	10425	novel_in_catalog	ENSG00000116221	TRANSCRIPT23082.CHR1.NIC	intron_retention:54216345-54225124,exon_elongation_5:44,correct_polya_site_right:54225483	51	MRPL37
TRANSCRIPT23031.CHR1.NNIC	3184	novel_not_in_catalog	ENSG00000157216	TRANSCRIPT23031.CHR1.NNIC	terminal_exon_shift_novel:54404931-54405129,correct_polya_site_left:54225433	10	SSBP3
ENST00000371319.8	2784	full-splice_match	ENSG00000157216	ENST00000371319.8		4	SSBP3
TRANSCRIPT23035.CHR1.NIC	2899	novel_in_catalog	ENSG00000157216	TRANSCRIPT23035.CHR1.NIC	terminal_exon_shift_known:54404931-54413355,correct_polya_site_left:54225433	6	SSBP3
TRANSCRIPT23046.CHR1.NIC	2979	novel_in_catalog	ENSG00000157216	TRANSCRIPT23046.CHR1.NIC	terminal_exon_shift_known:54281528-54326325,correct_polya_site_left:54225433	6	SSBP3
TRANSCRIPT23098.CHR1.NIC	3579	novel_in_catalog	ENSG00000157216	TRANSCRIPT23098.CHR1.NIC	incomplete_intron_retention_3:54257187-54281437,exon_elongation_5:47,alternative_polya_site_left:54278340	31	SSBP3
ENST00000528930.6	2567	full-splice_match	ENSG00000157216	ENST00000528930.6		5	SSBP3
ENST00000343744.7	3084	full-splice_match	ENSG00000162390	ENST00000343744.7		11	ACOT11
TRANSCRIPT23144.CHR1.NIC	6622	novel_in_catalog	ENSG00000162390	TRANSCRIPT23144.CHR1.NIC	intron_retention:54630887-54634687,major_exon_elongation_5:108,alternative_polya_site_right:54635536	7	ACOT11
ENST00000302250.7	1975	full-splice_match	ENSG00000162391	ENST00000302250.7		2	FAM151A
ENST00000371284.9	2124	full-splice_match	ENSG00000243725	ENST00000371284.9		17	TTC4
ENST00000371279.4	2356	full-splice_match	ENSG00000162396	ENST00000371279.4		66	PARS2
ENST00000371276.9	3401	full-splice_match	ENSG00000006555	ENST00000371276.9		1	TTC22
ENST00000535035.6	4225	full-splice_match	ENSG00000116133	ENST00000535035.6		4	DHCR24
ENST00000648728.1	3575	full-splice_match	ENSG00000116133	ENST00000648728.1		2	DHCR24
ENST00000436604.2	2027	full-splice_match	ENSG00000116133	ENST00000436604.2		2	DHCR24
ENST00000371269.9	4233	full-splice_match	ENSG00000116133	ENST00000371269.9		430	DHCR24
TRANSCRIPT23251.CHR1.NIC	3536	novel_in_catalog	ENSG00000162402	TRANSCRIPT23251.CHR1.NIC	incomplete_intron_retention_3:55086039-55089626,incomplete_intron_retention_5:55104021-55106145,alternative_polya_site_left:55088868	9	USP24
TRANSCRIPT23252.CHR1.NIC	6616	novel_in_catalog	ENSG00000162402	TRANSCRIPT23252.CHR1.NIC	incomplete_intron_retention_5:55086039-55089626,correct_polya_site_left:55066367	138	USP24
ENST00000482197.1	600	full-splice_match	ENSG00000162402	ENST00000482197.1		1	USP24
ENST00000643232.1	2002	full-splice_match	ENSG00000231090	ENST00000643232.1		2	MIR4422HG
ENST00000422374.1	4063	full-splice_match	ENSG00000234810	ENST00000422374.1		1	ENSG00000234810
TRANSCRIPT23312.CHR1.NIC	2624	novel_in_catalog	ENSG00000162407	TRANSCRIPT23312.CHR1.NIC	extra_intron_known:56483455-56496554,alternative_polya_site_left:56482190	8	PLPP3
ENST00000371250.4	3273	full-splice_match	ENSG00000162407	ENST00000371250.4		225	PLPP3
TRANSCRIPT23315.CHR1.NNIC	3093	novel_not_in_catalog	ENSG00000162407	TRANSCRIPT23315.CHR1.NNIC	exon_skipping_novel:56512153-56524276,correct_polya_site_left:56494748	14	PLPP3
TRANSCRIPT23333.CHR1.NNIC	7964	novel_not_in_catalog	ENSG00000162409	TRANSCRIPT23333.CHR1.NNIC	exon_gain_novel:56645482-56655003,56655097-56674380,alternative_polya_site_right:56713848	10	PRKAA2
ENST00000371244.9	9355	full-splice_match	ENSG00000162409	ENST00000371244.9		331	PRKAA2
TRANSCRIPT23341.CHR1.NNIC	7782	novel_not_in_catalog	ENSG00000162409	TRANSCRIPT23341.CHR1.NNIC	alt_donor_site_novel:56706309-56707474,major_exon_elongation_5:146,alternative_polya_site_right:56713526	12	PRKAA2
TRANSCRIPT23342.CHR1.NNIC	7941	novel_not_in_catalog	ENSG00000162409	TRANSCRIPT23342.CHR1.NNIC	alt_donor_site_novel:56706470-56707474,major_exon_elongation_5:146,alternative_polya_site_right:56713524	63	PRKAA2
TRANSCRIPT23357.CHR1.NNIC	7701	novel_not_in_catalog	ENSG00000162409	TRANSCRIPT23357.CHR1.NNIC	exon_skipping_novel:56674523-56692357,alt_donor_site_novel:56706470-56707474,alternative_polya_site_right:56713524	10	PRKAA2
ENST00000371236.7	5301	full-splice_match	ENSG00000173406	ENST00000371236.7		24	DAB1
TRANSCRIPT23383.CHR1.NNIC	5568	novel_not_in_catalog	ENSG00000173406	TRANSCRIPT23383.CHR1.NNIC	terminal_exon_shift_novel:57291167-57424193,correct_polya_site_left:56994781	5	DAB1
TRANSCRIPT23390.CHR1.NNIC	5218	novel_not_in_catalog	ENSG00000173406	TRANSCRIPT23390.CHR1.NNIC	exon_skipping_novel:56998129-57011144,exon_elongation_5:35,correct_polya_site_left:56994785	3	DAB1
TRANSCRIPT23407.CHR1.NNIC	861	novel_not_in_catalog	ENSG00000173406	TRANSCRIPT23407.CHR1.NNIC	alternative_structure_novel:57144204-57145289,exon_elongation_5:38,alternative_polya_site_left:57143852	7	DAB1
TRANSCRIPT23412.CHR1.NIC	1947	novel_in_catalog	ENSG00000173406	TRANSCRIPT23412.CHR1.NIC	incomplete_intron_retention_3:57136642-57145289,exon_elongation_5:38,alternative_polya_site_left:57143852	11	DAB1
TRANSCRIPT23413.CHR1.NNIC	2182	novel_not_in_catalog	ENSG00000173406	TRANSCRIPT23413.CHR1.NNIC	incomplete_intron_retention_3:57136642-57145289,terminal_exon_shift_novel:57291167-57424193,alternative_polya_site_left:57143852	7	DAB1
TRANSCRIPT23495.CHR1.NNIC	4127	novel_not_in_catalog	novel_gene_chr1_23496	TRANSCRIPT23495.CHR1.NNIC		4	novel_gene_chr1_23496
TRANSCRIPT23502.CHR1.NNIC	4044	novel_not_in_catalog	novel_gene_chr1_23503	TRANSCRIPT23502.CHR1.NNIC		21	novel_gene_chr1_23503
TRANSCRIPT23486.CHR1.NNIC	4169	novel_not_in_catalog	novel_gene_chr1_23487	TRANSCRIPT23486.CHR1.NNIC		11	novel_gene_chr1_23487
TRANSCRIPT23538.CHR1.NNIC	6594	novel_not_in_catalog	ENSG00000173406	TRANSCRIPT23538.CHR1.NNIC	incomplete_intron_retention_3:57876843-57878296,intron_retention:57878444-57880485,extra_intron_5:57970866-58118810,extra_intron_5:57884163-57970789	12	DAB1
TRANSCRIPT23559.CHR1.NNIC	4166	novel_not_in_catalog	ENSG00000162600	TRANSCRIPT23559.CHR1.NNIC	exon_gain_novel:58506210-58522826,58523001-58527260,exon_elongation_5:36,alternative_polya_site_left:58478628	5	OMA1
TRANSCRIPT23572.CHR1.NNIC	2759	novel_not_in_catalog	ENSG00000162600	TRANSCRIPT23572.CHR1.NNIC	terminal_exon_shift_novel:58469006-58506059,exon_elongation_5:28,alternative_polya_site_left:58467684	6	OMA1
TRANSCRIPT23575.CHR1.NNIC	3615	novel_not_in_catalog	ENSG00000162600	TRANSCRIPT23575.CHR1.NNIC	exon_gain_novel:58506210-58522826,58522913-58527260,exon_skipping_novel:58536742-58546702,major_exon_elongation_5:93,alternative_polya_site_left:58478628	4	OMA1
TRANSCRIPT23581.CHR1.NIC	4255	novel_in_catalog	ENSG00000162600	TRANSCRIPT23581.CHR1.NIC	alt_donor_site_known:58539311-58546663,exon_elongation_5:32,alternative_polya_site_left:58478396	10	OMA1
TRANSCRIPT23582.CHR1.NNIC	4277	novel_not_in_catalog	ENSG00000162600	TRANSCRIPT23582.CHR1.NNIC	major_exon_elongation_5:89,alternative_polya_site_left:58478396	20	OMA1
TRANSCRIPT23599.CHR1.NNIC	8195	novel_not_in_catalog	ENSG00000162600	TRANSCRIPT23599.CHR1.NNIC	alt_donor_site_novel:58506210-58522826,exon_skipping_novel:58536742-58546702,major_exon_elongation_5:93,alternative_polya_site_left:58478396	31	OMA1
TRANSCRIPT23605.CHR1.NNIC	3529	novel_not_in_catalog	ENSG00000162600	TRANSCRIPT23605.CHR1.NNIC	exon_skipping_novel:58536742-58546702,major_exon_elongation_5:93,alternative_polya_site_left:58478628	14	OMA1
TRANSCRIPT23611.CHR1.NNIC	3916	novel_not_in_catalog	ENSG00000162600	TRANSCRIPT23611.CHR1.NNIC	exon_skipping_novel:58527336-58533952,major_exon_elongation_5:89,alternative_polya_site_left:58478628	5	OMA1
ENST00000419242.5	852	full-splice_match	ENSG00000162600	ENST00000419242.5		1	OMA1
ENST00000665648.1	7192	full-splice_match	ENSG00000162601	ENST00000665648.1		16	MYSM1
[truncated: 56,542 more rows]
